# Supplementary material for: Exposure of iPSC-derived human microglia to brain substrates enables the generation and manipulation of diverse transcriptional states in vitro
Source: Nat Immunol. 2023 Jul 27;24(8):1382–90. doi: 10.1038/s41590-023-01558-2 (PMC10382323; doi:10.1038/s41590-023-01558-2)
Supplement: Supplementary file 2 — Mean QC values and number of cells per condition and replicate after QC. [file 41590_2023_1558_MOESM2_ESM.csv]

Quality Control metrics						Total Number of iMGLs per condition and replicate
Total_cells_postQC	Median_nUMI	Median_nGene	Median_Percent.mito			Condition	Replicate1	Replicate2
56454	21025	4364	12.7			Synthetic amyloid beta fibrils	4028	6685
						Apoptotic Neurons	2633	9279
						Control	2321	9310
						Myelin	1834	8997
						Synaptosomes	1913	9454
