# Supplementary material for: Exposure of iPSC-derived human microglia to brain substrates enables the generation and manipulation of diverse transcriptional states in vitro
Source: Nat Immunol. 2023 Jul 27;24(8):1382–90. doi: 10.1038/s41590-023-01558-2 (PMC10382323; doi:10.1038/s41590-023-01558-2)
Supplement: Supplementary file 3 — Differentially expressed genes per cluster for full iMGL dataset (H1). [file 41590_2023_1558_MOESM3_ESM.csv]

	p_val	avg_logFC	pct.1	pct.2	p_val_adj	cluster	gene
CD14	0	0.590396421440284	0.649	0.541	0	1	CD14
SMIM4	0	0.258592792708186	0.956	0.93	0	1	SMIM4
CD63	0	0.207533950385261	1	1	0	1	CD63
TREM2	0	0.201287734487239	0.952	0.825	0	1	TREM2
SQLE	0	-0.209416792923968	0.378	0.572	0	1	SQLE
MT-CYB	0	-0.212819219096507	1	1	0	1	MT-CYB
FDFT1	0	-0.215363574217434	0.582	0.715	0	1	FDFT1
ASPM	0	-0.226211984418813	0.012	0.104	0	1	ASPM
FADS1	0	-0.227845241499004	0.555	0.688	0	1	FADS1
CKS1B	0	-0.228617348039213	0.39	0.486	0	1	CKS1B
CKB	0	-0.264976572519242	0.564	0.692	0	1	CKB
CDK1	0	-0.268448523615351	0.048	0.15	0	1	CDK1
FDPS	0	-0.272475492027981	0.74	0.814	0	1	FDPS
SCD	0	-0.277237921836567	0.721	0.833	0	1	SCD
UBE2C	0	-0.281012289992377	0.019	0.109	0	1	UBE2C
TPX2	0	-0.282153061481542	0.081	0.188	0	1	TPX2
ACAT2	0	-0.292438810398797	0.489	0.642	0	1	ACAT2
TYMS	0	-0.324701771284898	0.054	0.163	0	1	TYMS
CD1E	0	-0.418635635005431	0.289	0.457	0	1	CD1E
CD207	0	-0.427375882208553	0.071	0.216	0	1	CD207
CD1C	0	-0.431826427999136	0.517	0.658	0	1	CD1C
TUBA1B	0	-0.434510051153348	0.995	0.996	0	1	TUBA1B
MKI67	0	-0.43662474499203	0.029	0.132	0	1	MKI67
TOP2A	0	-0.511758150920561	0.177	0.29	0	1	TOP2A
HMGB2	1.5669113817521e-304	-0.384254587981415	0.488	0.538	3.76011724279051e-300	1	HMGB2
MMP9	6.16658472033098e-304	0.416073245743306	0.399	0.326	1.47979533533782e-299	1	MMP9
CENPF	2.6299830223252e-293	-0.450815896988184	0.127	0.219	6.31117025867377e-289	1	CENPF
NT5DC2	2.52199813485195e-288	0.261395071825455	0.947	0.919	6.05203892420423e-284	1	NT5DC2
PCLAF	4.37736666092253e-287	-0.346483403062795	0.122	0.219	1.05043667762158e-282	1	PCLAF
RAB42	5.08470198971943e-260	0.241749479421403	0.628	0.523	1.22017593647297e-255	1	RAB42
NUSAP1	1.67515677402939e-254	-0.257833489917332	0.178	0.256	4.01987371063832e-250	1	NUSAP1
FCER1A	4.35302011899626e-253	-0.451601390745781	0.368	0.458	1.04459423795553e-248	1	FCER1A
DUT	3.1051628052549e-251	-0.221350431763354	0.739	0.782	7.45145918377019e-247	1	DUT
TUBB	7.86793338472399e-247	-0.350371939629149	0.955	0.962	1.88806797433222e-242	1	TUBB
SELENOP	8.1673180769664e-211	-0.248789877397574	0.307	0.371	1.95991131892963e-206	1	SELENOP
HIST1H4C	7.06447344599764e-207	-0.497430632958402	0.669	0.708	1.69526169283605e-202	1	HIST1H4C
H2AFZ	3.10831388712698e-205	-0.303356061186343	0.991	0.993	7.45902083493862e-201	1	H2AFZ
HLA-DQB1	3.3213672610538e-174	-0.250551801956885	0.617	0.609	7.97028501635081e-170	1	HLA-DQB1
HMGB1	7.64084745943365e-158	-0.203847355488106	0.997	0.997	1.83357416484029e-153	1	HMGB1
KPNA2	2.47181021099736e-154	-0.206913601710005	0.745	0.776	5.93160296333037e-150	1	KPNA2
CD52	4.46843946928145e-152	0.264335698916656	0.375	0.334	1.07229141944347e-147	1	CD52
HMGN2	2.13297544564967e-149	-0.251745173438702	0.954	0.959	5.11850117692552e-145	1	HMGN2
LTB	9.0383307663725e-140	-0.222298113938977	0.486	0.556	2.16892823400641e-135	1	LTB
STMN1	1.5331968437245e-137	-0.294236775492054	0.939	0.934	3.67921246588569e-133	1	STMN1
GPNMB	7.10458859962083e-95	-0.37699766483462	0.221	0.223	1.70488812625101e-90	1	GPNMB
HLA-DQA1	1.09671000372878e-92	-0.210753323984376	0.531	0.531	2.63177499594796e-88	1	HLA-DQA1
HLA-DPB1	3.18323181033486e-85	-0.272377625378753	0.95	0.921	7.63880137526057e-81	1	HLA-DPB1
ACY3	2.63794703139359e-79	-0.451548162615718	0.272	0.322	6.33028149123521e-75	1	ACY3
HLA-DPA1	1.05506052188333e-40	-0.235541543970897	0.987	0.976	2.53182873436342e-36	1	HLA-DPA1
GPNMB.1	0	1.23829856516825	0.553	0.161	0	2	GPNMB
FUCA1	0	1.08873553490218	0.998	0.909	0	2	FUCA1
CTSL	0	1.00713347744844	0.986	0.651	0	2	CTSL
CTSB	0	0.948191758061025	0.999	0.974	0	2	CTSB
SELENOP.1	0	0.923837063224717	0.771	0.273	0	2	SELENOP
CTSD	0	0.91786200523471	1	0.988	0	2	CTSD
ASAH1	0	0.915007814747374	0.999	0.949	0	2	ASAH1
APOE	0	0.912719353930354	0.833	0.569	0	2	APOE
MS4A7	0	0.912460154559388	0.995	0.856	0	2	MS4A7
ABCA1	0	0.911719241665365	0.851	0.237	0	2	ABCA1
LIPA	0	0.894112043895258	0.999	0.947	0	2	LIPA
MTRNR2L1	0	0.793570261619841	0.992	0.949	0	2	MTRNR2L1
GM2A	0	0.744817038708159	0.998	0.935	0	2	GM2A
ADAMDEC1	0	0.720070894080576	0.771	0.31	0	2	ADAMDEC1
VSIG4	0	0.702416667514631	0.853	0.391	0	2	VSIG4
APOC1	0	0.69225140659899	0.806	0.677	0	2	APOC1
NPL	0	0.678549836127853	0.946	0.579	0	2	NPL
CD163	0	0.659966361245165	0.92	0.497	0	2	CD163
STAB1	0	0.649004931304247	0.964	0.849	0	2	STAB1
ARL4C	0	0.642204994906492	0.896	0.573	0	2	ARL4C
CREG1	0	0.642184739276296	0.995	0.859	0	2	CREG1
IGF1	0	0.633360476681556	0.857	0.53	0	2	IGF1
CTSA	0	0.631492951451093	0.991	0.829	0	2	CTSA
HMOX1	0	0.627072560334781	0.979	0.877	0	2	HMOX1
PLA2G7	0	0.625259532395195	0.947	0.628	0	2	PLA2G7
CD36	0	0.623989575296312	0.99	0.868	0	2	CD36
GAPLINC	0	0.620242095937054	0.879	0.339	0	2	GAPLINC
TREM2.1	0	0.616270818839239	0.996	0.841	0	2	TREM2
CD68	0	0.60146338174448	0.996	0.911	0	2	CD68
MTRNR2L8	0	0.600836491112126	0.997	0.987	0	2	MTRNR2L8
PSAP	0	0.600131955987036	1	1	0	2	PSAP
MAFB	0	0.599278572228979	0.985	0.794	0	2	MAFB
DNASE2	0	0.581238924024067	0.979	0.836	0	2	DNASE2
NRP1	0	0.575949652618889	0.949	0.601	0	2	NRP1
NEAT1	0	0.575128514129943	0.994	0.991	0	2	NEAT1
MRC1	0	0.574520730367113	0.801	0.255	0	2	MRC1
DAB2	0	0.570813345446727	0.995	0.922	0	2	DAB2
CTSS	0	0.570241940420652	1	0.997	0	2	CTSS
LY96	0	0.568195008030906	0.963	0.703	0	2	LY96
A2M	0	0.56418428065571	0.999	0.99	0	2	A2M
ATP1B1	0	0.556821639191491	0.942	0.623	0	2	ATP1B1
PLD3	0	0.554552476619708	0.999	0.944	0	2	PLD3
TIMP2	0	0.552827638041787	0.997	0.948	0	2	TIMP2
TGFBI	0	0.544105607191403	0.994	0.967	0	2	TGFBI
MSR1	0	0.524671130372218	0.603	0.32	0	2	MSR1
LGMN	0	0.522495044417971	0.81	0.507	0	2	LGMN
FTL	0	0.522465738546535	1	1	0	2	FTL
FCGR3A	0	0.518843054806418	0.652	0.204	0	2	FCGR3A
RAP2B	0	0.51648760895921	0.905	0.596	0	2	RAP2B
SLCO2B1	0	0.511329621695666	0.98	0.813	0	2	SLCO2B1
MAF	0	0.491627170328004	0.996	0.949	0	2	MAF
PMP22	0	0.489681208272797	0.879	0.479	0	2	PMP22
PYGL	0	0.487293473100543	0.874	0.456	0	2	PYGL
AP1B1	0	0.487189352155693	0.993	0.918	0	2	AP1B1
SGPL1	0	0.487026099232268	0.86	0.466	0	2	SGPL1
SLC11A1	0	0.481654734112177	0.844	0.406	0	2	SLC11A1
TTYH3	0	0.481456376646465	0.973	0.836	0	2	TTYH3
GYPC	0	0.480857892754149	0.476	0.132	0	2	GYPC
CTSZ	0	0.479906159139945	0.999	0.997	0	2	CTSZ
SCARB2	0	0.463558722490397	0.928	0.645	0	2	SCARB2
MTRNR2L12	0	0.463303098372818	0.998	0.997	0	2	MTRNR2L12
LAMP1	0	0.46266479052109	0.958	0.767	0	2	LAMP1
GLMP	0	0.462662814843751	0.887	0.543	0	2	GLMP
CD84	0	0.456326771982001	0.971	0.823	0	2	CD84
MPP1	0	0.451768566124166	0.894	0.569	0	2	MPP1
CPVL	0	0.44863776581336	0.955	0.718	0	2	CPVL
SAT1	0	0.446949016782731	1	0.999	0	2	SAT1
BMP2K	0	0.43816414426984	0.954	0.791	0	2	BMP2K
GNB4	0	0.437359477321376	0.924	0.724	0	2	GNB4
TGFBR1	0	0.434901697736971	0.984	0.922	0	2	TGFBR1
GPR34	0	0.428548390488903	0.99	0.898	0	2	GPR34
ABCC5	0	0.427789170311941	0.764	0.333	0	2	ABCC5
FTH1	0	0.427051860171208	1	1	0	2	FTH1
BRI3	0	0.425430288778733	1	0.999	0	2	BRI3
GRN	0	0.425002670226116	1	0.999	0	2	GRN
IGFBP4	0	0.422393169998605	0.691	0.317	0	2	IGFBP4
SLC7A8	0	0.417445109644768	0.777	0.353	0	2	SLC7A8
SDCBP	0	0.416591577939926	0.997	0.978	0	2	SDCBP
PLXND1	0	0.413467697320402	0.734	0.247	0	2	PLXND1
GNS	0	0.412846414198296	0.907	0.654	0	2	GNS
PLIN2	0	0.402938798724699	0.729	0.421	0	2	PLIN2
ATOX1	0	0.398774237895515	0.996	0.988	0	2	ATOX1
ADAM9	0	0.396903126056599	0.932	0.718	0	2	ADAM9
HTRA1	0	0.391927300599307	0.916	0.78	0	2	HTRA1
RNASE6	0	0.390354168850977	0.999	0.996	0	2	RNASE6
LAMP2	0	0.386472794139566	0.98	0.878	0	2	LAMP2
RAB42.1	0	0.386297195543804	0.802	0.511	0	2	RAB42
CTNNB1	0	0.382706763740444	0.973	0.874	0	2	CTNNB1
SRGN	0	0.377589336705395	0.997	0.996	0	2	SRGN
GALC	0	0.376701632815636	0.829	0.488	0	2	GALC
MBD4	0	0.375696366933242	0.956	0.835	0	2	MBD4
USP53	0	0.375591609158122	0.879	0.641	0	2	USP53
GNPDA1	0	0.375561978248002	0.939	0.754	0	2	GNPDA1
ATP6AP1	0	0.372296680703764	0.981	0.899	0	2	ATP6AP1
UBA6	0	0.371310394836366	0.874	0.64	0	2	UBA6
MMP14	0	0.369180145419279	0.975	0.89	0	2	MMP14
RNF13	0	0.368735709666432	0.948	0.814	0	2	RNF13
GCLC	0	0.367526018725034	0.926	0.754	0	2	GCLC
GLUL	0	0.363033844681586	0.821	0.604	0	2	GLUL
M6PR	0	0.362772743134974	0.995	0.979	0	2	M6PR
SLC15A3	0	0.361461941140429	0.904	0.668	0	2	SLC15A3
ABCG1	0	0.360431798498343	0.601	0.153	0	2	ABCG1
RNASE1	0	0.358813702716434	0.167	0.044	0	2	RNASE1
SERPINF1	0	0.358008879549935	0.985	0.928	0	2	SERPINF1
LACC1	0	0.356329265119547	0.997	0.966	0	2	LACC1
SNX6	0	0.355936799577286	0.984	0.922	0	2	SNX6
PLXDC2	0	0.355605121477104	0.998	0.989	0	2	PLXDC2
MFSD1	0	0.355330136862709	0.993	0.956	0	2	MFSD1
ENG	0	0.353648331318118	0.996	0.985	0	2	ENG
ANXA6	0	0.352653613427122	0.882	0.628	0	2	ANXA6
CCR1	0	0.350857188642146	0.921	0.725	0	2	CCR1
SDC2	0	0.349568670031985	0.585	0.213	0	2	SDC2
FCGR2A	0	0.347248616273241	0.936	0.787	0	2	FCGR2A
HEXA	0	0.346060662966758	0.992	0.953	0	2	HEXA
PDE4DIP	0	0.345814559414564	0.706	0.342	0	2	PDE4DIP
PRKAR1A	0	0.343733774006901	0.98	0.923	0	2	PRKAR1A
CMKLR1	0	0.343582235862084	0.949	0.806	0	2	CMKLR1
MARCKS	0	0.343530721416478	1	0.99	0	2	MARCKS
SMYD3	0	0.343017751096669	0.805	0.617	0	2	SMYD3
MMD	0	0.340866275373363	0.868	0.585	0	2	MMD
BEX3	0	0.340788491990188	0.432	0.215	0	2	BEX3
ATP6V1F	0	0.340566428080447	1	0.999	0	2	ATP6V1F
ATP6V0D2	0	0.3401704561197	0.52	0.106	0	2	ATP6V0D2
TNFRSF14	0	0.338808274207141	0.877	0.656	0	2	TNFRSF14
ADA2	0	0.337986727386057	0.899	0.708	0	2	ADA2
HIF1A	0	0.336469821274987	0.949	0.834	0	2	HIF1A
SMPDL3A	0	0.335283685037933	0.547	0.137	0	2	SMPDL3A
SQSTM1	0	0.335133252680771	0.955	0.845	0	2	SQSTM1
NCOA4	0	0.334427096052642	0.986	0.93	0	2	NCOA4
PILRA	0	0.331590099957965	0.975	0.862	0	2	PILRA
SH3PXD2A	0	0.331569169996679	0.789	0.439	0	2	SH3PXD2A
TMEM144	0	0.330731154440355	0.823	0.545	0	2	TMEM144
ZEB2	0	0.330115245785359	0.944	0.821	0	2	ZEB2
TGFBR2	0	0.32940312807423	0.931	0.761	0	2	TGFBR2
DOCK4	0	0.329199947029017	0.965	0.862	0	2	DOCK4
PRNP	0	0.328734827136984	0.849	0.585	0	2	PRNP
SERINC1	0	0.328685290385652	0.951	0.826	0	2	SERINC1
NPC2	0	0.327838691004833	1	1	0	2	NPC2
MERTK	0	0.327240309059793	0.725	0.346	0	2	MERTK
LRP1	0	0.324208750663222	0.902	0.687	0	2	LRP1
PABPC4	0	0.322534783147763	0.963	0.891	0	2	PABPC4
BLVRB	0	0.319854336463037	0.975	0.901	0	2	BLVRB
QKI	0	0.319210096514887	0.996	0.981	0	2	QKI
TMEM251	0	0.318870289298187	0.852	0.627	0	2	TMEM251
GAS7	0	0.318543770382999	0.853	0.587	0	2	GAS7
MGAT1	0	0.316611517260444	0.932	0.79	0	2	MGAT1
ARL6IP1	0	0.315669731178992	0.974	0.876	0	2	ARL6IP1
CREBRF	0	0.313229692378227	0.777	0.541	0	2	CREBRF
C4orf48	0	0.312156217967164	0.993	0.966	0	2	C4orf48
FAM20C	0	0.311820788116581	0.87	0.7	0	2	FAM20C
APLP2	0	0.311077872398474	0.975	0.893	0	2	APLP2
PDK4	0	0.31045743450583	0.575	0.233	0	2	PDK4
ZMAT3	0	0.309978724240778	0.896	0.763	0	2	ZMAT3
ZSCAN16-AS1	0	0.308208560053753	0.824	0.608	0	2	ZSCAN16-AS1
LINC01094	0	0.308105241866993	0.616	0.231	0	2	LINC01094
HSD17B14	0	0.308077503478243	0.851	0.569	0	2	HSD17B14
FOLR2	0	0.306950967849597	0.44	0.143	0	2	FOLR2
HSD17B4	0	0.303658984355335	0.927	0.809	0	2	HSD17B4
AKR1B1	0	0.303469531380946	0.994	0.972	0	2	AKR1B1
RGS1	0	0.303303921243996	0.435	0.192	0	2	RGS1
RAB31	0	0.301598835217116	0.994	0.975	0	2	RAB31
C5AR1	0	0.300999505217659	0.724	0.488	0	2	C5AR1
C1QA	0	0.300066226749597	1	0.999	0	2	C1QA
TLR4	0	0.299194039287319	0.846	0.594	0	2	TLR4
TMEM123	0	0.297099846998455	0.982	0.932	0	2	TMEM123
IQGAP2	0	0.297021500390502	0.891	0.74	0	2	IQGAP2
C6orf62	0	0.295575226031373	0.975	0.926	0	2	C6orf62
IDH1	0	0.295492679511463	0.931	0.784	0	2	IDH1
WWP1	0	0.294646393079626	0.796	0.526	0	2	WWP1
EEPD1	0	0.292517372335577	0.674	0.289	0	2	EEPD1
FCGR1A	0	0.292292278410723	0.918	0.691	0	2	FCGR1A
ATP6AP2	0	0.28840335588823	0.998	0.997	0	2	ATP6AP2
OTOA	0	0.288108819396402	0.413	0.097	0	2	OTOA
SEZ6L2	0	0.287568028431661	0.652	0.305	0	2	SEZ6L2
AKAP6	0	0.287245693992207	0.594	0.189	0	2	AKAP6
GPX4	0	0.286046704063363	1	0.999	0	2	GPX4
SLC40A1	0	0.283916711657242	0.703	0.479	0	2	SLC40A1
KCTD12	0	0.282543442626549	0.998	0.99	0	2	KCTD12
ATP6V1B2	0	0.281475780043954	0.987	0.94	0	2	ATP6V1B2
UBASH3B	0	0.281470042862515	0.735	0.418	0	2	UBASH3B
CDKN1A	0	0.280829971003949	0.821	0.62	0	2	CDKN1A
CLTC	0	0.27983252925457	0.991	0.959	0	2	CLTC
ITGAV	0	0.278741685087891	0.819	0.574	0	2	ITGAV
TNFRSF1B	0	0.278620850481581	0.974	0.922	0	2	TNFRSF1B
PLXNC1	0	0.277270352697857	0.955	0.885	0	2	PLXNC1
TRDN	0	0.276218901381952	0.414	0.066	0	2	TRDN
SLAMF8	0	0.275743568081155	0.748	0.429	0	2	SLAMF8
CLN8	0	0.275013720682684	0.745	0.43	0	2	CLN8
VEGFB	0	0.274645192651067	0.956	0.859	0	2	VEGFB
COL4A3BP	0	0.274558548006593	0.833	0.645	0	2	COL4A3BP
KCNAB2	0	0.274075606380343	0.846	0.628	0	2	KCNAB2
TLR2	0	0.273997324708904	0.902	0.733	0	2	TLR2
GATM	0	0.273957791819488	0.875	0.681	0	2	GATM
GSTO1	0	0.273774035764473	0.977	0.932	0	2	GSTO1
OSBPL1A	0	0.27257348060352	0.81	0.553	0	2	OSBPL1A
TBC1D4	0	0.272563915012449	0.924	0.803	0	2	TBC1D4
VAT1	0	0.271873026898627	0.601	0.285	0	2	VAT1
CD63.1	0	0.271345726965938	1	1	0	2	CD63
FABP3	0	0.269682953754497	0.441	0.091	0	2	FABP3
FNIP2	0	0.269340508858432	0.782	0.566	0	2	FNIP2
HNMT	0	0.269142817766091	0.836	0.591	0	2	HNMT
NAGK	0	0.269128301937033	0.954	0.862	0	2	NAGK
PLEKHB2	0	0.268586196940508	0.973	0.919	0	2	PLEKHB2
TPP1	0	0.267043324949806	0.972	0.915	0	2	TPP1
FCGRT	0	0.267004641378066	1	1	0	2	FCGRT
OSTM1	0	0.266757360117838	0.814	0.567	0	2	OSTM1
RGL1	0	0.266685528662551	0.733	0.441	0	2	RGL1
MYO9B	0	0.266207314676386	0.925	0.797	0	2	MYO9B
CPEB4	0	0.265806064169712	0.822	0.587	0	2	CPEB4
RASSF4	0	0.265493336278603	0.954	0.853	0	2	RASSF4
SAMSN1	0	0.264702877757792	0.979	0.911	0	2	SAMSN1
ITM2B	0	0.260875798989071	1	1	0	2	ITM2B
RENBP	0	0.259936760483192	0.684	0.342	0	2	RENBP
CYFIP1	0	0.259039252982823	0.99	0.966	0	2	CYFIP1
NISCH	0	0.2579870642956	0.893	0.705	0	2	NISCH
ABHD12	0	0.257985542402887	0.941	0.815	0	2	ABHD12
TSPAN4	0	0.257941449243375	0.691	0.378	0	2	TSPAN4
CRYBB1	0	0.257443623394928	0.687	0.434	0	2	CRYBB1
TCEAL9	0	0.256649315564113	0.433	0.142	0	2	TCEAL9
RNASE2	0	0.256192398598725	0.716	0.445	0	2	RNASE2
RNF149	0	0.254174194159712	0.942	0.837	0	2	RNF149
SNX24	0	0.252798608752661	0.703	0.417	0	2	SNX24
ADAM28	0	0.250723387316833	0.934	0.841	0	2	ADAM28
ID3	0	0.250472143216228	0.91	0.702	0	2	ID3
NCEH1	0	0.250220618714421	0.794	0.553	0	2	NCEH1
ADORA3	0	0.249836276939304	0.952	0.862	0	2	ADORA3
TPD52L2	0	0.249490979303949	0.81	0.563	0	2	TPD52L2
NENF	0	0.247196282977973	0.945	0.846	0	2	NENF
WDR26	0	0.244851377191943	0.887	0.738	0	2	WDR26
SERPINB6	0	0.244642900869232	0.949	0.844	0	2	SERPINB6
SLC38A6	0	0.244210379941577	0.562	0.214	0	2	SLC38A6
NUAK1	0	0.243253951632536	0.593	0.305	0	2	NUAK1
UBL3	0	0.243065875296113	0.895	0.756	0	2	UBL3
ANOS1	0	0.242054959276611	0.921	0.815	0	2	ANOS1
FAM45A	0	0.241691615121082	0.721	0.476	0	2	FAM45A
RAB1A	0	0.241325970714541	0.909	0.776	0	2	RAB1A
LHFPL2	0	0.239170741954902	0.72	0.465	0	2	LHFPL2
PEBP1	0	0.239150338974654	0.987	0.971	0	2	PEBP1
SORL1	0	0.236528760106102	0.673	0.436	0	2	SORL1
LGALS3	0	0.235667396095709	0.614	0.374	0	2	LGALS3
SGK1	0	0.235159926707129	0.734	0.515	0	2	SGK1
N4BP2L2	0	0.234284008860973	0.986	0.965	0	2	N4BP2L2
ATP6V0E1	0	0.23379823216579	1	0.999	0	2	ATP6V0E1
SGTB	0	0.233689671697391	0.575	0.284	0	2	SGTB
HEXB	0	0.232631305492383	0.913	0.799	0	2	HEXB
GOLIM4	0	0.231255631442828	0.718	0.481	0	2	GOLIM4
ADI1	0	0.231215717926059	0.954	0.896	0	2	ADI1
RAB13	0	0.231088337381849	0.709	0.445	0	2	RAB13
HAVCR2	0	0.230648847135105	0.938	0.852	0	2	HAVCR2
OAT	0	0.230330718342955	0.811	0.617	0	2	OAT
TP53INP1	0	0.229462369458382	0.673	0.421	0	2	TP53INP1
MT-ND5	0	0.228845958055853	0.998	0.996	0	2	MT-ND5
FNDC3B	0	0.227368799482503	0.658	0.391	0	2	FNDC3B
PLA2G15	0	0.22546082096937	0.729	0.492	0	2	PLA2G15
ATP6V1C1	0	0.224595065122692	0.859	0.697	0	2	ATP6V1C1
CANX	0	0.224478101463137	0.992	0.973	0	2	CANX
CNRIP1	0	0.22434423609462	0.536	0.199	0	2	CNRIP1
KLHDC8B	0	0.223932359392552	0.456	0.134	0	2	KLHDC8B
SDS	0	0.223519104046486	0.532	0.254	0	2	SDS
NOP10	0	0.223311950293253	0.998	0.997	0	2	NOP10
SEC22B	0	0.222761982476021	0.771	0.566	0	2	SEC22B
LAPTM4A	0	0.222388761361599	0.965	0.907	0	2	LAPTM4A
AMDHD2	0	0.221296537915615	0.709	0.451	0	2	AMDHD2
SLC37A2	0	0.2210218089052	0.762	0.526	0	2	SLC37A2
AAK1	0	0.220673754470956	0.948	0.858	0	2	AAK1
KCNE3	0	0.220230419647445	0.79	0.589	0	2	KCNE3
HS3ST1	0	0.220147120461255	0.673	0.444	0	2	HS3ST1
CRTAP	0	0.220001835431066	0.835	0.664	0	2	CRTAP
MNDA	0	0.21944490139633	0.466	0.234	0	2	MNDA
KCTD7	0	0.218713666982311	0.772	0.571	0	2	KCTD7
GGA1	0	0.217789324315282	0.756	0.547	0	2	GGA1
ATP6V1G1	0	0.217015613647283	0.999	0.998	0	2	ATP6V1G1
CALM3	0	0.216979966964388	0.973	0.918	0	2	CALM3
HOMER3	0	0.216713958146049	0.555	0.246	0	2	HOMER3
NINJ1	0	0.216513011040473	0.998	0.979	0	2	NINJ1
TPST2	0	0.216334219472879	0.935	0.849	0	2	TPST2
SNX27	0	0.215918012113616	0.849	0.68	0	2	SNX27
AP2A2	0	0.215668049151427	0.773	0.559	0	2	AP2A2
CSTB	0	0.21537128457504	0.999	0.999	0	2	CSTB
SLC36A1	0	0.215184931231398	0.559	0.274	0	2	SLC36A1
SLC11A2	0	0.214897379915598	0.782	0.577	0	2	SLC11A2
MITF	0	0.214501032838201	0.56	0.27	0	2	MITF
ZFAND5	0	0.214190906470089	0.864	0.733	0	2	ZFAND5
WSB1	0	0.213643422925652	0.969	0.914	0	2	WSB1
MYO5A	0	0.212980234019834	0.826	0.659	0	2	MYO5A
GPR82	0	0.212178460934064	0.887	0.778	0	2	GPR82
PECAM1	0	0.211844992325702	0.872	0.734	0	2	PECAM1
KLHL24	0	0.210729435669511	0.662	0.431	0	2	KLHL24
SUCNR1	0	0.210281112013523	0.43	0.165	0	2	SUCNR1
ISCU	0	0.209240397876166	0.93	0.831	0	2	ISCU
EVI2A	0	0.20802097829152	0.873	0.747	0	2	EVI2A
NFE2L2	0	0.207742143910112	0.911	0.799	0	2	NFE2L2
CD28	0	0.205448992678422	0.373	0.092	0	2	CD28
EIF4A2	0	0.20225584878242	0.93	0.843	0	2	EIF4A2
IGF2R	0	0.202143369637757	0.704	0.481	0	2	IGF2R
SMIM30	0	0.201722649292544	0.914	0.806	0	2	SMIM30
DMXL2	0	0.201352018189634	0.588	0.319	0	2	DMXL2
UQCRB	0	0.201140706829028	1	1	0	2	UQCRB
MGAT4A	0	0.20079791686967	0.85	0.711	0	2	MGAT4A
SIGLEC1	0	0.200588016686261	0.33	0.07	0	2	SIGLEC1
SFPQ	0	-0.200234208921238	0.883	0.927	0	2	SFPQ
CCDC12	0	-0.200399559153778	0.552	0.739	0	2	CCDC12
ERCC1	0	-0.201027954017683	0.805	0.887	0	2	ERCC1
TPM3	0	-0.201592108173541	0.987	0.994	0	2	TPM3
NT5C	0	-0.201778346506678	0.635	0.794	0	2	NT5C
RPS18	0	-0.201923182324102	1	1	0	2	RPS18
RPLP1	0	-0.202170430033242	1	1	0	2	RPLP1
MCM5	0	-0.202386235511626	0.379	0.543	0	2	MCM5
ETHE1	0	-0.202545404654447	0.849	0.923	0	2	ETHE1
SRSF7	0	-0.202599165343783	0.835	0.892	0	2	SRSF7
LMNB1	0	-0.202661000812621	0.087	0.343	0	2	LMNB1
RPL14	0	-0.202764224085102	1	1	0	2	RPL14
IGSF6	0	-0.203131825710291	0.943	0.983	0	2	IGSF6
SNRPG	0	-0.203363057533715	0.943	0.975	0	2	SNRPG
TPM4	0	-0.204092824541836	0.789	0.878	0	2	TPM4
RPL11	0	-0.205630826477078	1	1	0	2	RPL11
TGFB1	0	-0.205696584089494	0.904	0.948	0	2	TGFB1
SNRPE	0	-0.205914898541134	0.818	0.902	0	2	SNRPE
ARHGAP9	0	-0.20615595199061	0.687	0.824	0	2	ARHGAP9
PDCD5	0	-0.206166532866786	0.809	0.896	0	2	PDCD5
ACAP1	0	-0.206292378205586	0.238	0.489	0	2	ACAP1
PA2G4	0	-0.206405252239504	0.84	0.898	0	2	PA2G4
PFDN2	0	-0.207265750791552	0.894	0.954	0	2	PFDN2
ARF5	0	-0.207708562354904	0.664	0.813	0	2	ARF5
RPS16	0	-0.207855307717112	1	1	0	2	RPS16
RHOC	0	-0.208341992899445	0.632	0.771	0	2	RHOC
CCT2	0	-0.208686078680188	0.645	0.772	0	2	CCT2
RPL6	0	-0.208969684854739	1	1	0	2	RPL6
DRAP1	0	-0.209126647835247	0.957	0.984	0	2	DRAP1
CD48	0	-0.209286655238443	0.77	0.89	0	2	CD48
BANF1	0	-0.209709381024577	0.866	0.933	0	2	BANF1
PHF19	0	-0.209807377040574	0.289	0.465	0	2	PHF19
NDRG2	0	-0.209898197035852	0.859	0.93	0	2	NDRG2
EIF3G	0	-0.210099608746379	0.929	0.971	0	2	EIF3G
RPS5	0	-0.210413030240495	1	1	0	2	RPS5
LSM7	0	-0.211510670023287	0.851	0.928	0	2	LSM7
DNAJA1	0	-0.211799389216893	0.88	0.938	0	2	DNAJA1
DNMT1	0	-0.212356789616129	0.724	0.829	0	2	DNMT1
CBX3	0	-0.213275966715632	0.914	0.947	0	2	CBX3
MTDH	0	-0.214234348327752	0.977	0.99	0	2	MTDH
ARF3	0	-0.214285970272641	0.875	0.935	0	2	ARF3
NOL7	0	-0.214543212299295	0.707	0.852	0	2	NOL7
RPS3	0	-0.2161869786374	1	1	0	2	RPS3
PAXX	0	-0.21733310048762	0.532	0.725	0	2	PAXX
ARPC2	0	-0.217499089350861	1	1	0	2	ARPC2
CCT5	0	-0.218446372373342	0.729	0.836	0	2	CCT5
ALDH2	0	-0.218557721389045	0.947	0.971	0	2	ALDH2
RPS2	0	-0.219246607085628	1	1	0	2	RPS2
FAM129A	0	-0.219898215497588	0.088	0.38	0	2	FAM129A
HNRNPAB	0	-0.220128930091823	0.814	0.882	0	2	HNRNPAB
ARHGDIB	0	-0.221011475831858	0.993	0.997	0	2	ARHGDIB
AKR7A2	0	-0.221952777281466	0.827	0.91	0	2	AKR7A2
H2AFV	0	-0.222745280322816	0.946	0.971	0	2	H2AFV
INSIG1	0	-0.224188421833399	0.342	0.517	0	2	INSIG1
RBPJ	0	-0.224431511711075	0.916	0.955	0	2	RBPJ
LSM4	0	-0.224935186550223	0.886	0.942	0	2	LSM4
SET	0	-0.226568518925996	0.967	0.984	0	2	SET
PSTPIP2	0	-0.22807571658916	0.729	0.838	0	2	PSTPIP2
RPS19	0	-0.228227167839966	1	1	0	2	RPS19
HNRNPM	0	-0.228850659508944	0.824	0.905	0	2	HNRNPM
APEX1	0	-0.229713891705987	0.877	0.936	0	2	APEX1
APRT	0	-0.230274830923368	0.975	0.992	0	2	APRT
TOP1	0	-0.230719868833037	0.885	0.941	0	2	TOP1
RPL4	0	-0.230807911332912	0.998	1	0	2	RPL4
CKS1B.1	0	-0.231439814208702	0.356	0.474	0	2	CKS1B
ANP32B	0	-0.231687124063655	0.912	0.947	0	2	ANP32B
ARPC1B	0	-0.233070852499508	0.994	0.998	0	2	ARPC1B
ENO1	0	-0.233128620223163	0.989	0.996	0	2	ENO1
RPL7A	0	-0.233697752677266	1	1	0	2	RPL7A
CIITA	0	-0.23443096135372	0.281	0.545	0	2	CIITA
RPL8	0	-0.234514684115467	1	1	0	2	RPL8
FUT7	0	-0.235361443839182	0.114	0.385	0	2	FUT7
PSMB8	0	-0.235600302057855	0.432	0.666	0	2	PSMB8
PRMT1	0	-0.235784089355085	0.68	0.831	0	2	PRMT1
ITGB7	0	-0.236357783445621	0.907	0.957	0	2	ITGB7
SNRPD1	0	-0.236680063243294	0.824	0.908	0	2	SNRPD1
NUDT8	0	-0.236732419728263	0.211	0.474	0	2	NUDT8
RAC2	0	-0.237081108712408	0.714	0.857	0	2	RAC2
RPS14	0	-0.237202676856043	1	1	0	2	RPS14
LGALS12	0	-0.237989667472263	0.296	0.582	0	2	LGALS12
SRSF3	0	-0.240599448063734	0.848	0.916	0	2	SRSF3
NHP2	0	-0.241019601945281	0.695	0.833	0	2	NHP2
RPS7	0	-0.241223376233276	1	1	0	2	RPS7
CAMK1	0	-0.241521474972078	0.911	0.963	0	2	CAMK1
GNA15	0	-0.242341612175614	0.726	0.836	0	2	GNA15
MZT2A	0	-0.242414200842733	0.746	0.858	0	2	MZT2A
PARK7	0	-0.243096248996362	0.982	0.994	0	2	PARK7
CFL1	0	-0.245960499822379	1	1	0	2	CFL1
HNRNPA1	0	-0.246257598747916	0.981	0.992	0	2	HNRNPA1
DDX21	0	-0.246908638668646	0.639	0.782	0	2	DDX21
RPL5	0	-0.25038998135652	1	1	0	2	RPL5
PPIB	0	-0.251671281721506	0.97	0.99	0	2	PPIB
DCXR	0	-0.253468169969579	0.708	0.85	0	2	DCXR
SLC18A2	0	-0.254967528787655	0.087	0.368	0	2	SLC18A2
HNRNPA2B1	0	-0.255371420726813	0.996	0.998	0	2	HNRNPA2B1
GTF3A	0	-0.258175743279569	0.882	0.949	0	2	GTF3A
HSP90AB1	0	-0.260272606975751	0.992	0.997	0	2	HSP90AB1
RPL22L1	0	-0.260622852942015	0.757	0.862	0	2	RPL22L1
DCTPP1	0	-0.261359731061786	0.482	0.697	0	2	DCTPP1
MT-ND6	0	-0.261478086162115	0.752	0.872	0	2	MT-ND6
NDUFA12	0	-0.262934713598717	0.916	0.972	0	2	NDUFA12
CLIC1	0	-0.264992899126453	0.994	0.999	0	2	CLIC1
TPI1	0	-0.265119792851661	0.993	0.997	0	2	TPI1
H3F3A	0	-0.265737929672301	1	1	0	2	H3F3A
MIF	0	-0.266976409794824	0.677	0.827	0	2	MIF
BHLHE41	0	-0.267098714470714	0.47	0.622	0	2	BHLHE41
RPL23A	0	-0.268117552368285	1	1	0	2	RPL23A
DHCR24	0	-0.268333391671424	0.277	0.553	0	2	DHCR24
AL034397.3	0	-0.269102875082815	0.535	0.731	0	2	AL034397.3
DEK	0	-0.269183160458678	0.849	0.9	0	2	DEK
TLN1	0	-0.270568680389597	0.906	0.961	0	2	TLN1
SNRPB	0	-0.271483846256158	0.885	0.949	0	2	SNRPB
MYL12B	0	-0.271676279715192	0.997	0.999	0	2	MYL12B
SUSD3	0	-0.27523267837454	0.774	0.896	0	2	SUSD3
LINC01235	0	-0.275753263196006	0.747	0.899	0	2	LINC01235
RANBP1	0	-0.276402721612194	0.753	0.858	0	2	RANBP1
DBI	0	-0.276623854314933	0.99	0.997	0	2	DBI
MSMO1	0	-0.27826781696211	0.229	0.484	0	2	MSMO1
TYMS.1	0	-0.279063449877117	0.047	0.143	0	2	TYMS
VIM	0	-0.279394601979593	0.997	0.998	0	2	VIM
JCHAIN	0	-0.279889656731533	0.204	0.438	0	2	JCHAIN
FXYD5	0	-0.280781194937306	0.87	0.943	0	2	FXYD5
TMEM97	0	-0.282157241831196	0.444	0.662	0	2	TMEM97
PPM1G	0	-0.282396058405959	0.785	0.898	0	2	PPM1G
POU2F2	0	-0.283321553172307	0.711	0.838	0	2	POU2F2
AIF1	0	-0.283918734207496	1	1	0	2	AIF1
CDK2AP2	0	-0.284121840714705	0.734	0.875	0	2	CDK2AP2
C1QBP	0	-0.28464597534922	0.875	0.946	0	2	C1QBP
TSPO	0	-0.28492734077919	0.713	0.846	0	2	TSPO
LST1	0	-0.288810768128425	1	1	0	2	LST1
SDF2L1	0	-0.291264199091961	0.772	0.873	0	2	SDF2L1
EIF5A	0	-0.291779201513446	0.834	0.925	0	2	EIF5A
IDI1	0	-0.29184945127743	0.563	0.702	0	2	IDI1
SMCO4	0	-0.293186558416837	0.508	0.744	0	2	SMCO4
SH3BGRL3	0	-0.294685413426762	0.999	1	0	2	SH3BGRL3
PRDX5	0	-0.297143831774765	0.972	0.993	0	2	PRDX5
P2RY13	0	-0.297604699133568	0.379	0.655	0	2	P2RY13
CCR6	0	-0.298670683299038	0.264	0.587	0	2	CCR6
TLR10	0	-0.299801850943736	0.378	0.679	0	2	TLR10
GAPDH	0	-0.300260332603901	1	1	0	2	GAPDH
HMGCS1	0	-0.300514665669174	0.288	0.507	0	2	HMGCS1
SQLE.1	0	-0.301721133482923	0.312	0.547	0	2	SQLE
PTMS	0	-0.304494753477329	0.902	0.949	0	2	PTMS
GSN	0	-0.305119907631509	0.989	0.998	0	2	GSN
SUB1	0	-0.306153117254543	0.99	0.998	0	2	SUB1
MS4A6A	0	-0.308469494843961	0.992	0.995	0	2	MS4A6A
APBB1IP	0	-0.311408456252536	0.857	0.943	0	2	APBB1IP
RPL18A	0	-0.313695784804502	1	1	0	2	RPL18A
ARPC3	0	-0.313729657166784	1	1	0	2	ARPC3
NME1	0	-0.313809239581336	0.678	0.848	0	2	NME1
ANXA1	0	-0.314761976595235	0.768	0.873	0	2	ANXA1
EEF1B2	0	-0.31531904173943	0.999	1	0	2	EEF1B2
PSME2	0	-0.315676343161527	0.768	0.898	0	2	PSME2
EHD1	0	-0.317521302720238	0.42	0.68	0	2	EHD1
RPSA	0	-0.31904495617848	1	1	0	2	RPSA
ADGRG1	0	-0.319935750726503	0.215	0.535	0	2	ADGRG1
EMP3	0	-0.332059900485981	0.888	0.966	0	2	EMP3
PAK1	0	-0.33626996085505	0.848	0.947	0	2	PAK1
PPP1R14B	0	-0.340866559397609	0.865	0.949	0	2	PPP1R14B
FADS1.1	0	-0.341640161232719	0.484	0.675	0	2	FADS1
JUND	0	-0.342491407752275	0.956	0.983	0	2	JUND
RPL10A	0	-0.342496901965224	0.997	0.999	0	2	RPL10A
GPR84	0	-0.343054850905742	0.739	0.842	0	2	GPR84
NCL	0	-0.343084545183044	0.968	0.988	0	2	NCL
RAN	0	-0.345085241948657	0.959	0.987	0	2	RAN
PCLAF.1	0	-0.345569902891334	0.091	0.206	0	2	PCLAF
STK17A	0	-0.348419936983793	0.602	0.834	0	2	STK17A
PTMA	0	-0.352817545647267	1	1	0	2	PTMA
FDFT1.1	0	-0.353424358075301	0.491	0.706	0	2	FDFT1
HMGB1.1	0	-0.354712711694192	0.992	0.998	0	2	HMGB1
H2AFZ.1	0	-0.355126978427964	0.989	0.993	0	2	H2AFZ
LDHA	0	-0.357305410278679	0.711	0.864	0	2	LDHA
RFLNB	0	-0.358880060123156	0.616	0.826	0	2	RFLNB
COTL1	0	-0.361664840559075	0.997	0.999	0	2	COTL1
EBP	0	-0.368483438408915	0.503	0.747	0	2	EBP
AP1S2	0	-0.370284710780744	0.738	0.88	0	2	AP1S2
PKIB	0	-0.371078637897567	0.898	0.964	0	2	PKIB
PYCARD	0	-0.375977825835013	0.989	0.996	0	2	PYCARD
MKI67.1	0	-0.379553504725984	0.019	0.114	0	2	MKI67
TIMP1	0	-0.379823800923982	0.93	0.977	0	2	TIMP1
FILIP1L	0	-0.380311741665244	0.509	0.765	0	2	FILIP1L
IFITM2	0	-0.392653484038394	0.576	0.804	0	2	IFITM2
GAPT	0	-0.393789973184256	0.46	0.778	0	2	GAPT
PLP2	0	-0.394463675819841	0.51	0.798	0	2	PLP2
TMSB10	0	-0.395425052179901	1	1	0	2	TMSB10
PFN1	0	-0.399959123431583	1	1	0	2	PFN1
PSMC4	0	-0.401687120954263	0.942	0.975	0	2	PSMC4
CX3CR1	0	-0.406306889691229	0.73	0.907	0	2	CX3CR1
LCP1	0	-0.410784938591494	0.949	0.988	0	2	LCP1
MIR503HG	0	-0.423548386531869	0.357	0.656	0	2	MIR503HG
PPM1N	0	-0.424518527961794	0.466	0.743	0	2	PPM1N
ACTB	0	-0.430162971392893	1	1	0	2	ACTB
ACTG1	0	-0.438317032408741	0.999	1	0	2	ACTG1
CORO1A	0	-0.442077360077448	0.989	0.997	0	2	CORO1A
MT-ATP6	0	-0.442785782613993	0.999	1	0	2	MT-ATP6
CKB.1	0	-0.44799507181191	0.458	0.687	0	2	CKB
VASP	0	-0.45054496807802	0.816	0.952	0	2	VASP
IL1B	0	-0.451476681807929	0.625	0.823	0	2	IL1B
JAML	0	-0.454489437659323	0.64	0.833	0	2	JAML
RGS16	0	-0.465160278657656	0.342	0.541	0	2	RGS16
LSP1	0	-0.465335169364423	0.903	0.981	0	2	LSP1
PLEKHO1	0	-0.477752847923436	0.851	0.965	0	2	PLEKHO1
HLA-DMA	0	-0.482266964805687	0.736	0.912	0	2	HLA-DMA
CD207.1	0	-0.482695272406828	0.027	0.196	0	2	CD207
YWHAH	0	-0.489463393527794	0.981	0.992	0	2	YWHAH
FDPS.1	0	-0.498425067729006	0.638	0.819	0	2	FDPS
PPA1	0	-0.499903968976822	0.618	0.873	0	2	PPA1
ACAT2.1	0	-0.506961151922537	0.298	0.648	0	2	ACAT2
PRELID1	0	-0.54198484929884	0.976	0.997	0	2	PRELID1
LTB.1	0	-0.553128609794123	0.278	0.581	0	2	LTB
C12orf75	0	-0.568043743258626	0.952	0.987	0	2	C12orf75
TUBA1B.1	0	-0.573262242720955	0.99	0.997	0	2	TUBA1B
CD1E.1	0	-0.575048868075032	0.084	0.462	0	2	CD1E
CKLF	0	-0.591487916030545	0.97	0.995	0	2	CKLF
HERPUD1	0	-0.601688712736387	0.991	0.996	0	2	HERPUD1
ASGR2	0	-0.60979148366398	0.768	0.948	0	2	ASGR2
S100A8	0	-0.616639411048298	0.684	0.773	0	2	S100A8
ICAM3	0	-0.631516344691013	0.62	0.91	0	2	ICAM3
NCF1	0	-0.646570719978363	0.926	0.985	0	2	NCF1
CD1C.1	0	-0.712898825964329	0.25	0.68	0	2	CD1C
ALOX5AP	0	-0.713678061235097	1	1	0	2	ALOX5AP
HLA-DQA1.1	0	-0.715950226903203	0.237	0.586	0	2	HLA-DQA1
S100A4	0	-0.784668667038346	1	1	0	2	S100A4
FCGBP	0	-0.817366694349245	0.665	0.816	0	2	FCGBP
CD74	0	-0.845797918621292	0.999	1	0	2	CD74
FCER1A.1	0	-0.84614626423833	0.174	0.477	0	2	FCER1A
HLA-DQB1.1	0	-0.868780025513301	0.257	0.678	0	2	HLA-DQB1
ACY3.1	0	-0.897665975758702	0.129	0.339	0	2	ACY3
HLA-DRB1	0	-0.999856839389059	0.925	0.989	0	2	HLA-DRB1
PLAC8	0	-1.11800736020629	0.634	0.939	0	2	PLAC8
HLA-DRA	0	-1.19888137746068	0.921	0.989	0	2	HLA-DRA
HLA-DPA1.1	0	-1.22520219243383	0.924	0.99	0	2	HLA-DPA1
HLA-DPB1.1	0	-1.40166123720312	0.778	0.958	0	2	HLA-DPB1
CLEC10A	1.48219693752374e-323	-0.296938679452483	0.068	0.222	3.55682799097572e-319	2	CLEC10A
CCL3	7.0864358671643e-306	0.204925334015082	0.398	0.215	1.70053201504342e-301	2	CCL3
FGL2	1.57161893339044e-303	-0.286496835749116	0.458	0.621	3.77141395445704e-299	2	FGL2
MT-ND3	9.02102095333244e-303	-0.300895785614491	0.999	1	2.16477439817119e-298	2	MT-ND3
S100A6	5.60572713192389e-300	-0.433215522938173	0.903	0.938	1.34520633984778e-295	2	S100A6
ADAP2	8.95921212770333e-285	0.210005862743093	0.988	0.965	2.14994213428497e-280	2	ADAP2
HIST1H4C.1	4.72891004872956e-281	-0.487944750747463	0.625	0.708	1.13479654439363e-276	2	HIST1H4C
TPX2.1	1.39565455550053e-278	-0.238235838735846	0.08	0.167	3.34915223683463e-274	2	TPX2
CENPF.1	1.43102450499497e-273	-0.405687992011465	0.116	0.204	3.43402950463644e-269	2	CENPF
PTPRE	1.9176976902414e-271	-0.20566628717897	0.772	0.851	4.60189914727229e-267	2	PTPRE
S100A10	2.54604273855145e-262	-0.428944210894113	0.849	0.877	6.10973875970191e-258	2	S100A10
DUT.1	3.56444528548584e-260	-0.232593022146039	0.722	0.777	8.55359935158038e-256	2	DUT
MARCKSL1	1.42480492993936e-248	-0.206945844705389	0.718	0.821	3.41910439037549e-244	2	MARCKSL1
SLC29A1	4.44393613671057e-247	-0.216227402376748	0.596	0.665	1.06641135472643e-242	2	SLC29A1
HMGN2.1	1.85347862291101e-236	-0.310745688693049	0.952	0.958	4.44779265139954e-232	2	HMGN2
MTUS1	1.44877580378481e-234	0.210580769791384	0.884	0.774	3.4766272963424e-230	2	MTUS1
NT5DC2.1	2.66694070821079e-228	-0.209016289151014	0.891	0.935	6.39985761749344e-224	2	NT5DC2
TOP2A.1	9.97675642736738e-219	-0.29808989378101	0.348	0.236	2.39412223987535e-214	2	TOP2A
BTG2	1.10177938499883e-212	-0.204026430055908	0.752	0.822	2.64393999018169e-208	2	BTG2
MMP9.1	1.18420358526546e-211	-0.405710173660633	0.235	0.371	2.84173334356152e-207	2	MMP9
HMGB2.1	9.52221203787567e-208	-0.320191095941246	0.509	0.525	2.28504522272902e-203	2	HMGB2
TRPM4	2.11472772109123e-203	-0.239303448010912	0.407	0.538	5.07471211230261e-199	2	TRPM4
MT-CO3	1.10204209456449e-202	-0.271977453815702	1	1	2.64457041432641e-198	2	MT-CO3
IL18	2.14260792616816e-191	-0.207129576001847	0.632	0.725	5.14161624042573e-187	2	IL18
S100A9	7.97490021046252e-189	-0.39300067908915	0.993	0.968	1.91373680350469e-184	2	S100A9
NUSAP1.1	2.69770329961732e-183	-0.211992691372211	0.192	0.238	6.47367860809169e-179	2	NUSAP1
CD9	3.97634281831009e-163	-0.227756304270568	0.695	0.819	9.54202986109873e-159	2	CD9
STMN1.1	1.85421707168643e-144	-0.295687088801703	0.938	0.935	4.44956470692594e-140	2	STMN1
CHI3L1	4.60121091590096e-119	-0.200907183362492	0.707	0.746	1.10415258348875e-114	2	CHI3L1
TUBB.1	5.61908891037258e-119	-0.221847269353172	0.972	0.958	1.34841276582211e-114	2	TUBB
CD52.1	2.3048281947227e-88	-0.23345539242269	0.279	0.36	5.53089621887607e-84	2	CD52
SPP1	2.80764819902319e-45	0.242226230428236	0.971	0.987	6.73751338319594e-41	2	SPP1
ACY3.2	0	1.05127762309399	0.494	0.275	0	3	ACY3
PLAC8.1	0	0.603339608965972	0.999	0.873	0	3	PLAC8
RGS16.1	0	0.600943425504265	0.747	0.47	0	3	RGS16
HERPUD1.1	0	0.431761516245222	1	0.995	0	3	HERPUD1
ICAM3.1	0	0.428662569359068	0.986	0.844	0	3	ICAM3
ALOX5AP.1	0	0.397325264967088	1	1	0	3	ALOX5AP
ADGRG1.1	0	0.381807304503629	0.777	0.435	0	3	ADGRG1
C12orf75.1	0	0.370988660060316	0.999	0.979	0	3	C12orf75
NCF1.1	0	0.367238975361187	0.999	0.971	0	3	NCF1
S100A4.1	0	0.362762598436	1	1	0	3	S100A4
ASGR2.1	0	0.360139835616087	0.988	0.908	0	3	ASGR2
CKB.2	0	0.344596795880707	0.796	0.626	0	3	CKB
RFLNB.1	0	0.341182665018116	0.93	0.77	0	3	RFLNB
PLEKHO1.1	0	0.336918925048447	0.992	0.94	0	3	PLEKHO1
CKLF.1	0	0.335914118935014	1	0.989	0	3	CKLF
CORO1A.1	0	0.33234303992363	1	0.995	0	3	CORO1A
CX3CR1.1	0	0.329065111433658	0.977	0.863	0	3	CX3CR1
MIR503HG.1	0	0.32812267625546	0.803	0.576	0	3	MIR503HG
COTL1.1	0	0.313510261781876	1	0.999	0	3	COTL1
FUT7.1	0	0.308254030606323	0.609	0.297	0	3	FUT7
PPA1.1	0	0.30708123094821	0.954	0.813	0	3	PPA1
RPL10A.1	0	0.299259783371509	1	0.999	0	3	RPL10A
PRELID1.1	0	0.298628736603911	0.999	0.992	0	3	PRELID1
ACTG1.1	0	0.297380230535967	1	1	0	3	ACTG1
IFITM2.1	0	0.294134419353858	0.919	0.743	0	3	IFITM2
VASP.1	0	0.292318963973088	0.985	0.921	0	3	VASP
TSPO.1	0	0.289970745077793	0.93	0.808	0	3	TSPO
ACAT2.2	0	0.285567940355833	0.764	0.564	0	3	ACAT2
JCHAIN.1	0	0.284793725207454	0.593	0.368	0	3	JCHAIN
GPR84.1	0	0.282764495097567	0.916	0.81	0	3	GPR84
YWHAH.1	0	0.281483134775868	0.999	0.989	0	3	YWHAH
RPL18A.1	0	0.27537951528092	1	1	0	3	RPL18A
PPP1R14B.1	0	0.273768365032293	0.981	0.928	0	3	PPP1R14B
C1QBP.1	0	0.272627101218574	0.983	0.927	0	3	C1QBP
NME1.1	0	0.270539329803159	0.934	0.802	0	3	NME1
RPL5.1	0	0.264330323240514	1	1	0	3	RPL5
PSMC4.1	0	0.26323790210474	0.986	0.967	0	3	PSMC4
EEF1B2.1	0	0.261442376514012	1	1	0	3	EEF1B2
NCL.1	0	0.258154936144336	0.995	0.983	0	3	NCL
APBB1IP.1	0	0.25795334342437	0.979	0.921	0	3	APBB1IP
IL1B.1	0	0.254798269207567	0.915	0.771	0	3	IL1B
SUSD3.1	0	0.25042202526721	0.956	0.864	0	3	SUSD3
PLP2.1	0	0.247791233966934	0.888	0.73	0	3	PLP2
STK17A.1	0	0.247269601364849	0.918	0.777	0	3	STK17A
ACTB.1	0	0.242305912865975	1	1	0	3	ACTB
CD1C.2	0	0.237723516503567	0.823	0.577	0	3	CD1C
APEX1.1	0	0.237226165747015	0.978	0.918	0	3	APEX1
RPL3	0	0.236426658838603	1	1	0	3	RPL3
LGALS12.1	0	0.236424423001281	0.741	0.502	0	3	LGALS12
PYCARD.1	0	0.235824735891987	1	0.994	0	3	PYCARD
AL034397.3.1	0	0.231778736229528	0.833	0.678	0	3	AL034397.3
HSP90AB1.1	0	0.230538766465796	1	0.995	0	3	HSP90AB1
RPS2.1	0	0.230010364205765	1	1	0	3	RPS2
MIF.1	0	0.229949405167565	0.903	0.787	0	3	MIF
LSP1.1	0	0.229293327878046	0.999	0.963	0	3	LSP1
TLR10.1	0	0.227668923728918	0.812	0.601	0	3	TLR10
FILIP1L.1	0	0.227557943113598	0.857	0.703	0	3	FILIP1L
DDX21.1	0	0.227454902161524	0.865	0.741	0	3	DDX21
RPL7A.1	0	0.226779580609977	1	1	0	3	RPL7A
RPSA.1	0	0.225608432136257	1	1	0	3	RPSA
RPL4.1	0	0.225234024146737	1	0.999	0	3	RPL4
DBI.1	0	0.224626751859499	0.999	0.996	0	3	DBI
MYBPH	0	0.223852611292263	0.482	0.265	0	3	MYBPH
RPL23A.1	0	0.219329746429051	1	1	0	3	RPL23A
CCR6.1	0	0.218934727518378	0.734	0.502	0	3	CCR6
RPS14.1	0	0.217754228244703	1	1	0	3	RPS14
TOP1.1	0	0.217701642157522	0.973	0.926	0	3	TOP1
EBP.1	0	0.214414564337903	0.834	0.687	0	3	EBP
RPL8.1	0	0.213589382845285	1	1	0	3	RPL8
HLA-DPB1.2	0	0.211858879682657	0.994	0.919	0	3	HLA-DPB1
NUDT8.1	0	0.210157367898971	0.621	0.401	0	3	NUDT8
IL17RA	0	0.209625930277791	0.953	0.879	0	3	IL17RA
GTF3A.1	0	0.209557046485132	0.978	0.932	0	3	GTF3A
LCP1.1	0	0.209505513636429	0.997	0.98	0	3	LCP1
RPL6.1	0	0.208924096104419	1	1	0	3	RPL6
EIF5A.1	0	0.208663528366413	0.958	0.903	0	3	EIF5A
FDFT1.2	0	0.205432531772173	0.799	0.651	0	3	FDFT1
RPS18.1	0	0.205186195375743	1	1	0	3	RPS18
APRT.1	0	0.204349525685894	0.998	0.988	0	3	APRT
RPL18	0	0.203658573920181	1	1	0	3	RPL18
RPS7.1	0	0.203012871444703	1	1	0	3	RPS7
PSMB8.1	0	0.202454365260795	0.791	0.602	0	3	PSMB8
ACAP1.1	0	0.201563195121763	0.642	0.417	0	3	ACAP1
PSME2.1	0	0.200880087668882	0.946	0.866	0	3	PSME2
HLA-DPA1.2	0	0.200723134465525	0.999	0.976	0	3	HLA-DPA1
CCT2.1	0	0.200219946590016	0.859	0.734	0	3	CCT2
B2M	0	-0.200677610488738	1	1	0	3	B2M
WWP1.1	0	-0.205306881600816	0.387	0.599	0	3	WWP1
HEXB.1	0	-0.205718206242956	0.717	0.834	0	3	HEXB
ATP6V1B2.1	0	-0.209353710761355	0.916	0.953	0	3	ATP6V1B2
LAPTM4A.1	0	-0.211011869245539	0.855	0.926	0	3	LAPTM4A
ITGAV.1	0	-0.212991222712904	0.413	0.646	0	3	ITGAV
MERTK.1	0	-0.21640871821052	0.167	0.446	0	3	MERTK
SDC2.1	0	-0.217516227833872	0.056	0.308	0	3	SDC2
CALM3.1	0	-0.220048967998579	0.889	0.933	0	3	CALM3
RGL1.1	0	-0.220560264733317	0.254	0.526	0	3	RGL1
TLR4.1	0	-0.222248759717598	0.427	0.668	0	3	TLR4
ATP6AP2.1	0	-0.223538637138833	0.997	0.997	0	3	ATP6AP2
MGAT1.1	0	-0.226246083464182	0.711	0.83	0	3	MGAT1
PLXND1.1	0	-0.226249839005228	0.072	0.366	0	3	PLXND1
NENF.1	0	-0.227108933361261	0.769	0.877	0	3	NENF
SDS.1	0	-0.229243483198194	0.12	0.327	0	3	SDS
IGFBP4.1	0	-0.231626700188344	0.19	0.407	0	3	IGFBP4
HNMT.1	0	-0.23188108267023	0.439	0.662	0	3	HNMT
GALC.1	0	-0.233266520957629	0.331	0.577	0	3	GALC
ABHD12.1	0	-0.233622706569518	0.727	0.853	0	3	ABHD12
VEGFB.1	0	-0.234859813417678	0.794	0.888	0	3	VEGFB
ATP6AP1.1	0	-0.235682298138084	0.869	0.92	0	3	ATP6AP1
TMEM251.1	0	-0.235955504268947	0.521	0.687	0	3	TMEM251
MMP14.1	0	-0.236295476356123	0.863	0.911	0	3	MMP14
RNF13.1	0	-0.236572099025786	0.746	0.85	0	3	RNF13
IL10RA	0	-0.237825041872846	0.507	0.721	0	3	IL10RA
CSTB.1	0	-0.238344080629885	0.999	0.999	0	3	CSTB
NFE2L2.1	0	-0.240182796780756	0.696	0.837	0	3	NFE2L2
APLP2.1	0	-0.242324885157969	0.856	0.914	0	3	APLP2
LMNA	0	-0.242623826976483	0.188	0.463	0	3	LMNA
GNS.1	0	-0.243166499678046	0.535	0.721	0	3	GNS
ABCC5.1	0	-0.24353136670173	0.17	0.44	0	3	ABCC5
NCOA4.1	0	-0.243715614375446	0.903	0.944	0	3	NCOA4
M6PR.1	0	-0.243880377879636	0.97	0.984	0	3	M6PR
CST7	0	-0.244834422639568	0.181	0.379	0	3	CST7
SH3PXD2A.1	0	-0.246309824137598	0.25	0.535	0	3	SH3PXD2A
TMEM123.1	0	-0.247403721765816	0.897	0.948	0	3	TMEM123
SLC7A8.1	0	-0.247424956706695	0.177	0.46	0	3	SLC7A8
HIF1A.1	0	-0.248567630494035	0.762	0.867	0	3	HIF1A
GSTO1.1	0	-0.252642515503837	0.915	0.944	0	3	GSTO1
PDE4DIP.1	0	-0.255872931811867	0.168	0.438	0	3	PDE4DIP
PRKAR1A.1	0	-0.260318779705832	0.875	0.942	0	3	PRKAR1A
HEXA.1	0	-0.260511761274452	0.931	0.964	0	3	HEXA
HSD17B14.1	0	-0.260791747904867	0.424	0.646	0	3	HSD17B14
SLAMF8.1	0	-0.261985032491441	0.24	0.519	0	3	SLAMF8
ATP6V0E1.1	0	-0.262200468039907	0.997	0.999	0	3	ATP6V0E1
PLIN2.1	0	-0.262533757180782	0.259	0.505	0	3	PLIN2
GAS7.1	0	-0.267618244458419	0.437	0.661	0	3	GAS7
ANXA6.1	0	-0.267762636208792	0.476	0.701	0	3	ANXA6
SNX6.1	0	-0.267879970193699	0.89	0.939	0	3	SNX6
USP53.1	0	-0.26967067360839	0.527	0.704	0	3	USP53
ADAM9.1	0	-0.270816728034424	0.604	0.777	0	3	ADAM9
CCR1.1	0	-0.275677767213739	0.615	0.78	0	3	CCR1
MPP1.1	0	-0.276235311990989	0.432	0.652	0	3	MPP1
GNB4.1	0	-0.280275751196564	0.641	0.775	0	3	GNB4
LAMP2.1	0	-0.284465268836392	0.813	0.908	0	3	LAMP2
GPX4.1	0	-0.286513155493289	0.998	0.999	0	3	GPX4
NPC2.1	0	-0.287618201496762	1	1	0	3	NPC2
MMD.1	0	-0.28849222900913	0.402	0.668	0	3	MMD
ADA2.1	0	-0.288820567621924	0.567	0.767	0	3	ADA2
RNASE2.1	0	-0.28915563375257	0.304	0.518	0	3	RNASE2
GLMP.1	0	-0.291046055801734	0.382	0.633	0	3	GLMP
GRN.1	0	-0.292765870413003	0.999	0.999	0	3	GRN
GCLC.1	0	-0.292919422256127	0.652	0.803	0	3	GCLC
GNPDA1.1	0	-0.293276226208222	0.652	0.805	0	3	GNPDA1
CD84.1	0	-0.293372119925077	0.747	0.863	0	3	CD84
ATOX1.1	0	-0.293784380115312	0.982	0.99	0	3	ATOX1
SLC15A3.1	0	-0.295187400839254	0.523	0.736	0	3	SLC15A3
PYGL.1	0	-0.295750660349809	0.302	0.558	0	3	PYGL
FCGR2A.1	0	-0.297866777535927	0.666	0.835	0	3	FCGR2A
LAMP1.1	0	-0.301021148593767	0.67	0.818	0	3	LAMP1
BMP2K.1	0	-0.301349315775589	0.675	0.841	0	3	BMP2K
RNASE6.1	0	-0.304016270256947	0.994	0.997	0	3	RNASE6
SLCO2B1.1	0	-0.305240539578907	0.764	0.852	0	3	SLCO2B1
SGPL1.1	0	-0.30885471091473	0.278	0.57	0	3	SGPL1
MBD4.1	0	-0.31020834977641	0.779	0.867	0	3	MBD4
MSR1.1	0	-0.311234555033061	0.194	0.393	0	3	MSR1
FCGR3A.1	0	-0.317234249001614	0.058	0.311	0	3	FCGR3A
CTNNB1.1	0	-0.320841648998807	0.806	0.904	0	3	CTNNB1
SAMSN1.1	0	-0.321702603494748	0.845	0.934	0	3	SAMSN1
AP1B1.1	0	-0.323937294618493	0.886	0.938	0	3	AP1B1
SLC11A1.1	0	-0.324590507384169	0.237	0.515	0	3	SLC11A1
SCARB2.1	0	-0.325962232168967	0.485	0.724	0	3	SCARB2
RAP2B.1	0	-0.326376104856555	0.42	0.682	0	3	RAP2B
TTYH3.1	0	-0.329318479447039	0.758	0.874	0	3	TTYH3
ARL6IP1.1	0	-0.329352971490425	0.797	0.907	0	3	ARL6IP1
MTRNR2L8.1	0	-0.332481735255703	0.984	0.989	0	3	MTRNR2L8
GPR34.1	0	-0.335592046287578	0.865	0.921	0	3	GPR34
MRC1.1	0	-0.341872772010755	0.058	0.389	0	3	MRC1
SRGN.1	0	-0.345308476504531	0.995	0.996	0	3	SRGN
ZEB2.1	0	-0.355541919151968	0.713	0.862	0	3	ZEB2
CD63.2	0	-0.357700767707364	0.999	1	0	3	CD63
ATP6V1F.1	0	-0.360530936196098	1	0.999	0	3	ATP6V1F
SDCBP.1	0	-0.362425456889628	0.961	0.985	0	3	SDCBP
CMKLR1.1	0	-0.362645257356111	0.725	0.846	0	3	CMKLR1
DNASE2.1	0	-0.365130054076374	0.804	0.867	0	3	DNASE2
PMP22.1	0	-0.366438602690534	0.265	0.589	0	3	PMP22
CPVL.1	0	-0.367048957742562	0.611	0.78	0	3	CPVL
PILRA.1	0	-0.367921591351881	0.763	0.899	0	3	PILRA
PSAP.1	0	-0.368102415325148	1	1	0	3	PSAP
TIMP2.1	0	-0.375513991235424	0.923	0.961	0	3	TIMP2
CTSZ.1	0	-0.377338708851658	0.996	0.997	0	3	CTSZ
MARCKS.1	0	-0.384059328271023	0.976	0.994	0	3	MARCKS
SQSTM1.1	0	-0.394882802409408	0.742	0.883	0	3	SQSTM1
TGFBI.1	0	-0.395492077932095	0.96	0.974	0	3	TGFBI
BRI3.1	0	-0.39585800239332	0.999	0.999	0	3	BRI3
MAF.1	0	-0.397618060813948	0.929	0.961	0	3	MAF
LACC1.1	0	-0.409848828617877	0.939	0.977	0	3	LACC1
BLVRB.1	0	-0.413941649618677	0.812	0.929	0	3	BLVRB
LY96.1	0	-0.414937538841609	0.559	0.775	0	3	LY96
HMOX1.1	0	-0.421953599753185	0.83	0.904	0	3	HMOX1
LGALS3.1	0	-0.423769157469543	0.216	0.445	0	3	LGALS3
ADAMDEC1.1	0	-0.424787448037608	0.134	0.425	0	3	ADAMDEC1
NPL.1	0	-0.425032545252986	0.394	0.678	0	3	NPL
RAB42.2	0	-0.426783464873859	0.385	0.585	0	3	RAB42
GAPLINC.1	0	-0.431752445918239	0.096	0.479	0	3	GAPLINC
SELENOP.2	0	-0.431925930892981	0.16	0.383	0	3	SELENOP
IGF1.1	0	-0.448306791401493	0.387	0.614	0	3	IGF1
A2M.1	0	-0.451424604621536	0.988	0.992	0	3	A2M
ABCA1.1	0	-0.470392869404549	0.044	0.382	0	3	ABCA1
CTSA.1	0	-0.48412092590821	0.73	0.875	0	3	CTSA
CD163.1	0	-0.485710147408423	0.308	0.606	0	3	CD163
ID3.1	0	-0.491514586697081	0.512	0.773	0	3	ID3
PLD3.1	0	-0.4989002769921	0.934	0.956	0	3	PLD3
NRP1.1	0	-0.502058426678839	0.358	0.706	0	3	NRP1
ARL4C.1	0	-0.506213797023563	0.37	0.667	0	3	ARL4C
MTRNR2L1.1	0	-0.51676696256641	0.921	0.962	0	3	MTRNR2L1
SAT1.1	0	-0.517494683837993	0.999	1	0	3	SAT1
CTSS.1	0	-0.521417982827552	0.994	0.998	0	3	CTSS
CREG1.1	0	-0.526766870691115	0.775	0.898	0	3	CREG1
STAB1.1	0	-0.533471581097811	0.839	0.872	0	3	STAB1
DAB2.1	0	-0.53510268791332	0.857	0.947	0	3	DAB2
CD68.1	0	-0.543046012172282	0.842	0.938	0	3	CD68
ATP1B1.1	0	-0.546077801443416	0.387	0.721	0	3	ATP1B1
TREM2.2	0	-0.546753865316318	0.817	0.874	0	3	TREM2
FTL.1	0	-0.562516492099462	1	1	0	3	FTL
CD36.1	0	-0.568903299591883	0.742	0.912	0	3	CD36
MAFB.1	0	-0.584232546650621	0.636	0.856	0	3	MAFB
NEAT1.1	0	-0.596386212722283	0.984	0.992	0	3	NEAT1
FTH1.1	0	-0.612948808400423	1	1	0	3	FTH1
PLA2G7.1	0	-0.630206881568865	0.4	0.725	0	3	PLA2G7
GM2A.1	0	-0.650702625816444	0.883	0.955	0	3	GM2A
VSIG4.1	0	-0.656100121442813	0.202	0.507	0	3	VSIG4
LIPA.1	0	-0.697555027778661	0.915	0.962	0	3	LIPA
CTSB.1	0	-0.76763612206305	0.954	0.982	0	3	CTSB
CTSD.1	0	-0.791011240593049	0.993	0.989	0	3	CTSD
CTSL.1	0	-0.818486800242075	0.453	0.746	0	3	CTSL
GPNMB.2	0	-0.825588860695867	0.07	0.248	0	3	GPNMB
ASAH1.1	0	-0.864002948479595	0.92	0.963	0	3	ASAH1
MS4A7.1	0	-0.939801686324795	0.761	0.898	0	3	MS4A7
FUCA1.1	0	-1.04751140371118	0.846	0.936	0	3	FUCA1
FNIP2.1	4.94065645841247e-324	-0.206844853092925	0.443	0.627	1.18560933032524e-319	3	FNIP2
UBA6.1	2.5388926832735e-317	-0.203621728335236	0.539	0.7	6.09258077205141e-313	3	UBA6
ENG.1	2.59685844110618e-317	-0.225362231749945	0.982	0.988	6.23168120112249e-313	3	ENG
PTPRE.1	9.81324391178732e-316	0.211923589044777	0.914	0.826	2.3548841415116e-311	3	PTPRE
AP1S2.1	8.28590291163238e-315	0.223192349472049	0.928	0.846	1.98836812170442e-310	3	AP1S2
MFSD1.1	1.29179393325734e-314	-0.20238391771071	0.945	0.965	3.09991790163765e-310	3	MFSD1
LTB.2	1.52398279020967e-313	0.269473350531769	0.712	0.504	3.65710150166615e-309	3	LTB
SLC29A1.1	2.38555594515269e-309	0.262419504450786	0.742	0.64	5.7246186015829e-305	3	SLC29A1
FDPS.2	3.33297299305508e-308	0.222811996577368	0.873	0.777	7.99813529143428e-304	3	FDPS
TNFRSF14.1	2.64876029531271e-306	-0.208602875572421	0.576	0.71	6.35623008066191e-302	3	TNFRSF14
PPM1N.1	1.06202029328949e-303	0.225977467594016	0.832	0.677	2.5485300978068e-299	3	PPM1N
NISCH.1	1.0725757269179e-302	-0.222010249473422	0.617	0.754	2.57385997188489e-298	3	NISCH
TGFBR2.1	1.54543415442064e-297	-0.205024496622362	0.696	0.803	3.7085783403632e-293	3	TGFBR2
SOD2	1.88079128972125e-297	-0.329831728081428	0.567	0.716	4.51333485794408e-293	3	SOD2
TMEM144.1	1.78221117322198e-294	-0.207329868511519	0.447	0.612	4.27677215238079e-290	3	TMEM144
DOCK4.1	3.23852811349465e-294	-0.203378106804859	0.815	0.889	7.77149591395312e-290	3	DOCK4
RPL22L1.1	1.33889367613794e-289	0.212051062212751	0.918	0.834	3.21294315462823e-285	3	RPL22L1
GYPC.1	2.90216353376481e-289	-0.223493855493842	0.055	0.208	6.96432183197542e-285	3	GYPC
APOE.1	4.33947228190781e-287	-0.758547865987336	0.484	0.631	1.04134316348942e-282	3	APOE
C1QC	2.05688002150427e-284	-0.22030363924673	1	1	4.93589498760378e-280	3	C1QC
CREBRF.1	9.90396717654777e-284	-0.201017101255828	0.436	0.603	2.37665500335617e-279	3	CREBRF
C1QB	7.29323396168808e-283	-0.281313107975635	0.992	0.994	1.75015735378629e-278	3	C1QB
GLUL.1	3.4159525927043e-281	-0.223859229234946	0.511	0.66	8.19726143671251e-277	3	GLUL
RGS1.1	1.28647041557883e-279	-0.248355287195149	0.09	0.254	3.08714305626452e-275	3	RGS1
TNFRSF1B.1	6.94871303262277e-269	-0.211502478438106	0.9	0.935	1.66748266643849e-264	3	TNFRSF1B
LYZ	3.94359226460674e-268	-0.299000270717102	0.78	0.872	9.46343835737678e-264	3	LYZ
CRYBB1.1	9.52598596207938e-262	-0.209701031171855	0.322	0.499	2.28595085132019e-257	3	CRYBB1
LGMN.1	5.38648837854005e-259	-0.241768519938505	0.428	0.576	1.29259561619826e-254	3	LGMN
CEBPD	6.99399520752809e-258	-0.210047941261964	0.47	0.613	1.67834902995052e-253	3	CEBPD
CREM	6.40752094945133e-257	-0.21193436736123	0.434	0.602	1.53761280223983e-252	3	CREM
CD14.1	3.58574668182075e-253	-0.507249968620452	0.459	0.596	8.60471631236525e-249	3	CD14
FAM20C.1	3.60422123126826e-252	-0.203936999653338	0.631	0.743	8.64904968867445e-248	3	FAM20C
IQGAP2.1	5.47887343395622e-252	-0.207602568799969	0.667	0.78	1.31476525794647e-247	3	IQGAP2
FCGR1A.1	6.12153541132206e-248	-0.20686832520818	0.639	0.741	1.46898485265495e-243	3	FCGR1A
ZFP36L1	4.7582498367979e-246	-0.207181023878357	0.981	0.99	1.14183721333639e-241	3	ZFP36L1
CCL3.1	9.16218151485071e-243	-0.480458376618963	0.118	0.265	2.19864869811873e-238	3	CCL3
CDKN1A.1	2.46832248959531e-242	-0.272391861097761	0.503	0.676	5.92323347828186e-238	3	CDKN1A
MT-ATP6.1	6.53336220962264e-230	0.202231816323263	1	1	1.56781092944314e-225	3	MT-ATP6
RCBTB2	1.1952481159332e-227	-0.200817293916311	0.575	0.71	2.86823690380489e-223	3	RCBTB2
S100A9.1	2.76637116017272e-219	0.326297409965323	0.979	0.971	6.63846087306647e-215	3	S100A9
TOP2A.2	6.30253727903797e-218	-0.478092096043719	0.11	0.278	1.51241987085074e-213	3	TOP2A
TGFBR1.1	1.05809138814537e-212	-0.234550348313231	0.927	0.932	2.53910190413244e-208	3	TGFBR1
C1QA.1	8.13517132779891e-202	-0.301138139009185	0.999	1	1.9521970635319e-197	3	C1QA
S100A8.1	1.04909068275122e-200	0.360902864452071	0.825	0.748	2.51750291139811e-196	3	S100A8
SMYD3.1	8.22435173432242e-193	-0.240955236332245	0.544	0.664	1.97359768568535e-188	3	SMYD3
MTUS1.1	5.59386812242092e-189	-0.204284035740984	0.742	0.8	1.34236053333735e-184	3	MTUS1
MTRNR2L12.1	8.71463827942376e-170	-0.228765062719035	0.999	0.997	2.09125174791332e-165	3	MTRNR2L12
IFI6	9.69969793831626e-163	-0.289753411616859	0.413	0.549	2.32763651425775e-158	3	IFI6
CYP1B1	1.34056572432996e-161	-0.320561378210019	0.327	0.493	3.21695556867462e-157	3	CYP1B1
APOC1.1	2.72152041631157e-159	-0.48485742663844	0.677	0.7	6.53083254302287e-155	3	APOC1
CDK1.1	3.98199408320705e-154	-0.232144879414991	0.029	0.133	9.55559120147195e-150	3	CDK1
MALAT1	1.71468476718341e-149	-0.204201502989648	1	0.999	4.11472903581002e-145	3	MALAT1
MT-ND2	3.1671814433134e-142	-0.207186079846599	1	1	7.60028530951916e-138	3	MT-ND2
STMN1.2	3.07700305467593e-135	-0.34947736758344	0.916	0.939	7.38388423030583e-131	3	STMN1
PCNA	3.54944416964287e-128	-0.203363482172308	0.517	0.615	8.517601173892e-124	3	PCNA
TUBA1C	1.33127949732816e-126	-0.203121950632126	0.763	0.806	3.19467140973838e-122	3	TUBA1C
TYMS.2	5.17873486117188e-119	-0.272372416851497	0.049	0.142	1.24274100463542e-114	3	TYMS
CCL4	2.15658818718565e-114	-0.408299821834925	0.08	0.162	5.1751646727894e-110	3	CCL4
MKI67.2	3.05159541750417e-113	-0.363931826306443	0.033	0.111	7.32291352338475e-109	3	MKI67
NUSAP1.2	7.08726823074205e-110	-0.236989193186252	0.141	0.246	1.70073175733117e-105	3	NUSAP1
PCLAF.2	8.05743088512332e-97	-0.294126603480071	0.137	0.196	1.93354168950304e-92	3	PCLAF
HMGB2.2	3.66626829532124e-87	-0.330997430636447	0.466	0.532	8.79794402828237e-83	3	HMGB2
CD207.2	2.79035998691416e-85	-0.211692788012928	0.18	0.168	6.69602686059791e-81	3	CD207
TPX2.2	8.67166547278034e-77	-0.223858655326356	0.093	0.164	2.0809395635031e-72	3	TPX2
CENPF.2	9.06187449533103e-77	-0.377427822095219	0.126	0.201	2.17457802264459e-72	3	CENPF
FCGBP.1	7.53275760593218e-75	0.248665927504216	0.839	0.784	1.80763584269554e-70	3	FCGBP
TUBB.2	3.46815817858836e-55	-0.291049012824538	0.956	0.961	8.32253918115848e-51	3	TUBB
HMGN2.2	6.48928291862141e-53	-0.22306900137261	0.956	0.957	1.55723322198158e-48	3	HMGN2
H2AFZ.2	4.56942555730915e-43	-0.236662669946926	0.995	0.992	1.09652505098748e-38	3	H2AFZ
HIST1H4C.2	8.79911029231639e-43	-0.370865598592824	0.705	0.694	2.11152249684716e-38	3	HIST1H4C
FCER1A.2	0	1.31889585474451	0.901	0.375	0	4	FCER1A
HLA-DPB1.3	0	1.179714857989	1	0.922	0	4	HLA-DPB1
CD207.3	0	1.14318068579116	0.666	0.112	0	4	CD207
CD1E.2	0	1.06726749305904	0.926	0.343	0	4	CD1E
HLA-DPA1.3	0	1.03638726482127	1	0.977	0	4	HLA-DPA1
HLA-DRA.1	0	1.02395816609656	1	0.976	0	4	HLA-DRA
HLA-DQB1.2	0	1.01656611758641	0.982	0.569	0	4	HLA-DQB1
HLA-DQA1.2	0	1.01109890160178	0.947	0.483	0	4	HLA-DQA1
HLA-DRB1.1	0	0.970810873432271	1	0.976	0	4	HLA-DRB1
CD1C.3	0	0.941938892473021	0.957	0.573	0	4	CD1C
CD74.1	0	0.839426542082523	1	1	0	4	CD74
LTB.3	0	0.807830605205432	0.825	0.5	0	4	LTB
S100A10.1	0	0.806362787081232	0.986	0.859	0	4	S100A10
FCGBP.2	0	0.739005427533965	0.91	0.779	0	4	FCGBP
CLEC10A.1	0	0.703416919429605	0.514	0.161	0	4	CLEC10A
S100A6.1	0	0.689257331337169	0.974	0.928	0	4	S100A6
JAML.1	0	0.628638891680889	0.97	0.784	0	4	JAML
C12orf75.2	0	0.615966777577799	0.998	0.98	0	4	C12orf75
S100A4.2	0	0.609202926049214	1	1	0	4	S100A4
HLA-DMA.1	0	0.527263266109664	0.992	0.872	0	4	HLA-DMA
BASP1	0	0.523651416938616	0.923	0.746	0	4	BASP1
PPM1N.2	0	0.516787358712728	0.903	0.676	0	4	PPM1N
PKIB.1	0	0.511868360414389	0.996	0.949	0	4	PKIB
FGL2.1	0	0.508426101252985	0.811	0.571	0	4	FGL2
SLC18A2.1	0	0.505505262576707	0.755	0.274	0	4	SLC18A2
CKB.3	0	0.483211385754844	0.844	0.629	0	4	CKB
PLAC8.2	0	0.472085615933936	0.996	0.879	0	4	PLAC8
TMSB10.1	0	0.467111135652742	1	1	0	4	TMSB10
IL18.1	0	0.459095041449965	0.885	0.69	0	4	IL18
YWHAH.2	0	0.458102386526534	0.999	0.989	0	4	YWHAH
PTMS.1	0	0.452532747568331	0.99	0.936	0	4	PTMS
FILIP1L.2	0	0.440296956844659	0.895	0.706	0	4	FILIP1L
SH3BGRL3.1	0	0.418638216671783	1	1	0	4	SH3BGRL3
LCP1.2	0	0.401372093269692	0.997	0.98	0	4	LCP1
TACSTD2	0	0.398634236081004	0.291	0.061	0	4	TACSTD2
ICAM3.2	0	0.392982499893982	0.972	0.852	0	4	ICAM3
SMCO4.1	0	0.387573918791679	0.889	0.686	0	4	SMCO4
PPA1.2	0	0.383094180672946	0.949	0.82	0	4	PPA1
CD1A	0	0.379201657009648	0.337	0.077	0	4	CD1A
VASP.2	0	0.379194295989711	0.982	0.924	0	4	VASP
P2RY13.1	0	0.377217453154963	0.838	0.585	0	4	P2RY13
PSTPIP2.1	0	0.376748043870324	0.931	0.808	0	4	PSTPIP2
IFITM2.2	0	0.374491756888411	0.905	0.752	0	4	IFITM2
RBPJ.1	0	0.371218916371614	0.984	0.945	0	4	RBPJ
CIITA.1	0	0.368318745684665	0.797	0.47	0	4	CIITA
TXNIP	0	0.362294060315196	0.957	0.92	0	4	TXNIP
ACTB.2	0	0.358929049409221	1	1	0	4	ACTB
SLC29A1.2	0	0.358319413030625	0.764	0.642	0	4	SLC29A1
MS4A6A.1	0	0.357911467558073	1	0.994	0	4	MS4A6A
JUND.1	0	0.354257192249919	0.992	0.977	0	4	JUND
VIM.1	0	0.342660214042347	1	0.998	0	4	VIM
HIP1	0	0.342076986683679	0.588	0.215	0	4	HIP1
CST3	0	0.33901639820496	1	1	0	4	CST3
LSP1.2	0	0.336563301762902	0.999	0.965	0	4	LSP1
GAPT.1	0	0.330933670381251	0.889	0.71	0	4	GAPT
CCR6.2	0	0.330184807512604	0.761	0.51	0	4	CCR6
AC098679.1	0	0.329351677619279	0.566	0.182	0	4	AC098679.1
FXYD5.1	0	0.327262488270797	0.976	0.927	0	4	FXYD5
SUB1.1	0	0.324041950550222	1	0.997	0	4	SUB1
RHOC.1	0	0.322474749917313	0.87	0.736	0	4	RHOC
ALDH2.1	0	0.322225211211528	0.985	0.966	0	4	ALDH2
MTR	0	0.318888929880478	0.787	0.629	0	4	MTR
LST1.1	0	0.316645075241187	1	1	0	4	LST1
PRELID1.2	0	0.313859022107375	0.999	0.993	0	4	PRELID1
PYCARD.2	0	0.31230558590779	1	0.995	0	4	PYCARD
PLEKHO1.2	0	0.312048371895096	0.985	0.943	0	4	PLEKHO1
RUNX3	0	0.308911176232177	0.981	0.96	0	4	RUNX3
CTTNBP2	0	0.307850806672184	0.865	0.719	0	4	CTTNBP2
GNA15.1	0	0.301868876010436	0.894	0.81	0	4	GNA15
ALOX5AP.2	0	0.300133318902472	1	1	0	4	ALOX5AP
HERPUD1.2	0	0.296069256167292	0.999	0.995	0	4	HERPUD1
FBXO2	0	0.293742872610109	0.535	0.191	0	4	FBXO2
AP1S2.2	0	0.290838739617687	0.925	0.85	0	4	AP1S2
PAK1.1	0	0.281631027979477	0.976	0.927	0	4	PAK1
FLNA	0	0.281350524457699	0.537	0.288	0	4	FLNA
ACTG1.2	0	0.277162268476945	1	1	0	4	ACTG1
SSPN	0	0.273599542070813	0.486	0.245	0	4	SSPN
GCA	0	0.2731147690822	0.861	0.753	0	4	GCA
CLNK	0	0.268577218703366	0.525	0.221	0	4	CLNK
GLIPR1	0	0.266859552545811	0.972	0.928	0	4	GLIPR1
ANXA1.1	0	0.264821963958116	0.92	0.85	0	4	ANXA1
COMMD6	0	0.264050966843629	0.999	0.997	0	4	COMMD6
MPZL2	0	0.261360464341328	0.408	0.142	0	4	MPZL2
CNN2	0	0.260791246611504	0.753	0.563	0	4	CNN2
ERCC1.1	0	0.260595571445438	0.916	0.869	0	4	ERCC1
PFN1.1	0	0.259135715465614	1	1	0	4	PFN1
S100B	0	0.256613981540648	0.998	0.997	0	4	S100B
PSMB9	0	0.250100606044111	0.542	0.273	0	4	PSMB9
PPP1R12A	0	0.24533438278884	0.9	0.854	0	4	PPP1R12A
AKR7A2.1	0	0.244374488635884	0.938	0.893	0	4	AKR7A2
HLA-DOA	0	0.24426850608693	0.549	0.262	0	4	HLA-DOA
ACAP1.2	0	0.243910901645308	0.633	0.429	0	4	ACAP1
AES	0	0.241313301209553	0.876	0.779	0	4	AES
FAM107B	0	0.240609079579804	0.562	0.315	0	4	FAM107B
PRDX5.1	0	0.240037582882628	0.996	0.989	0	4	PRDX5
STK17B	0	0.239186957505861	0.772	0.626	0	4	STK17B
MYL12B.1	0	0.239141624597536	1	0.999	0	4	MYL12B
GDI2	0	0.237891724066368	0.983	0.973	0	4	GDI2
DENND1B	0	0.237842431133464	0.683	0.51	0	4	DENND1B
TLR10.2	0	0.237571448517613	0.785	0.614	0	4	TLR10
PEA15	0	0.23537091516392	0.84	0.755	0	4	PEA15
RHOG	0	0.233350056656765	0.978	0.959	0	4	RHOG
DSE	0	0.233318201904326	0.79	0.669	0	4	DSE
REEP5	0	0.232281227625036	0.982	0.965	0	4	REEP5
RPS19.1	0	0.231340737662126	1	1	0	4	RPS19
ARPC1B.1	0	0.229298568475927	0.999	0.997	0	4	ARPC1B
CARD9	0	0.228368659226667	0.808	0.706	0	4	CARD9
CALM1	0	0.22820586699131	1	1	0	4	CALM1
PRKCB	0	0.21746207816343	0.545	0.382	0	4	PRKCB
CDC42BPA	0	0.212434453132243	0.693	0.548	0	4	CDC42BPA
COTL1.2	0	0.21137134154832	1	0.999	0	4	COTL1
FGR	0	0.210532071889267	0.564	0.346	0	4	FGR
IVNS1ABP	0	0.208892613433631	0.858	0.812	0	4	IVNS1ABP
TEX30	0	0.206615328392258	0.541	0.331	0	4	TEX30
KRT18	0	0.205295580832401	0.342	0.116	0	4	KRT18
CLIC1.1	0	0.204524416746542	0.999	0.998	0	4	CLIC1
FAM129A.1	0	0.203691774946683	0.539	0.31	0	4	FAM129A
MYL12A	0	0.201533967080209	1	1	0	4	MYL12A
MYOF	0	0.200320129449437	0.653	0.501	0	4	MYOF
RENBP.1	0	-0.205326377466656	0.125	0.426	0	4	RENBP
SASH1	0	-0.216241424991885	0.175	0.503	0	4	SASH1
ATP6V0B	0	-0.216326933823645	0.995	0.999	0	4	ATP6V0B
SLC43A3	0	-0.221096345809528	0.078	0.424	0	4	SLC43A3
RGL1.2	0	-0.223333139511171	0.204	0.519	0	4	RGL1
FCGR1B	0	-0.22749730773952	0.109	0.473	0	4	FCGR1B
NUAK1.1	0	-0.228014555088177	0.061	0.383	0	4	NUAK1
PLXND1.2	0	-0.231353454052202	0.044	0.356	0	4	PLXND1
LHFPL2.1	0	-0.232715783892945	0.198	0.54	0	4	LHFPL2
ATP6V1G1.1	0	-0.236357438781373	0.994	0.998	0	4	ATP6V1G1
MRPL14	0	-0.24175219425307	0.918	0.975	0	4	MRPL14
ABCC5.2	0	-0.247548962571128	0.128	0.432	0	4	ABCC5
RAB3IL1	0	-0.249743560362576	0.1	0.488	0	4	RAB3IL1
SORL1.1	0	-0.256054902454503	0.174	0.508	0	4	SORL1
GALC.2	0	-0.258744281384411	0.246	0.576	0	4	GALC
KCNAB2.1	0	-0.259629968740966	0.381	0.695	0	4	KCNAB2
SLAMF8.2	0	-0.263826321805565	0.203	0.511	0	4	SLAMF8
TPD52L2.1	0	-0.265516799440222	0.289	0.638	0	4	TPD52L2
PILRA.2	0	-0.268336399828358	0.771	0.892	0	4	PILRA
GPX4.2	0	-0.270432694018795	0.998	0.999	0	4	GPX4
GNS.2	0	-0.271961204597889	0.449	0.722	0	4	GNS
SH3PXD2A.2	0	-0.273360383673269	0.165	0.531	0	4	SH3PXD2A
BST2	0	-0.276099419784701	0.902	0.972	0	4	BST2
FERMT3	0	-0.276534360843876	0.745	0.916	0	4	FERMT3
NAA20	0	-0.277831989269909	0.729	0.902	0	4	NAA20
LDHB	0	-0.279242050688885	0.985	0.996	0	4	LDHB
FCGRT.1	0	-0.282360668598361	1	1	0	4	FCGRT
ABHD12.2	0	-0.283556832810389	0.636	0.858	0	4	ABHD12
LIMS1	0	-0.28483353638421	0.968	0.993	0	4	LIMS1
MRC1.2	0	-0.285714444660352	0.089	0.37	0	4	MRC1
IRF8	0	-0.289845533554481	0.556	0.823	0	4	IRF8
SERPINB6.1	0	-0.293806849499848	0.696	0.88	0	4	SERPINB6
LAMP2.2	0	-0.294144059306202	0.753	0.911	0	4	LAMP2
CD81	0	-0.296891125869668	1	1	0	4	CD81
ATP6AP1.2	0	-0.297097651993948	0.783	0.927	0	4	ATP6AP1
TMEM144.2	0	-0.298271678960465	0.287	0.623	0	4	TMEM144
BMP2K.2	0	-0.298315788026574	0.631	0.838	0	4	BMP2K
C5AR1.1	0	-0.303911225055059	0.244	0.557	0	4	C5AR1
GLMP.2	0	-0.305407404790272	0.306	0.63	0	4	GLMP
IGFBP4.2	0	-0.306310016086	0.072	0.411	0	4	IGFBP4
CD63.3	0	-0.3068258464854	1	1	0	4	CD63
CRYBB1.2	0	-0.307789916451567	0.154	0.51	0	4	CRYBB1
KCTD12.1	0	-0.308147346030349	0.969	0.994	0	4	KCTD12
SOCS6	0	-0.309156963206228	0.558	0.832	0	4	SOCS6
RASSF4.1	0	-0.316792134001957	0.7	0.889	0	4	RASSF4
APLP2.2	0	-0.317005265487133	0.778	0.92	0	4	APLP2
FCGR3A.2	0	-0.317300683955015	0.038	0.302	0	4	FCGR3A
SDCBP.2	0	-0.317854167605085	0.953	0.985	0	4	SDCBP
GCLC.2	0	-0.319842880570715	0.561	0.806	0	4	GCLC
TESC	0	-0.32040662148102	0.714	0.915	0	4	TESC
GAS7.2	0	-0.320540275963924	0.314	0.665	0	4	GAS7
TLR2.1	0	-0.326554407468963	0.48	0.792	0	4	TLR2
PLXDC2.1	0	-0.327658474209204	0.963	0.993	0	4	PLXDC2
CTNNB1.2	0	-0.328623289253939	0.741	0.907	0	4	CTNNB1
NPC2.2	0	-0.329644134299712	1	1	0	4	NPC2
RAB31.1	0	-0.334289319852036	0.932	0.983	0	4	RAB31
MMP14.2	0	-0.334522256607234	0.759	0.92	0	4	MMP14
IER5L	0	-0.33788656515358	0.271	0.629	0	4	IER5L
ADAM9.2	0	-0.339305013448404	0.467	0.784	0	4	ADAM9
MARCKS.2	0	-0.34232070736826	0.972	0.993	0	4	MARCKS
TNFRSF1B.2	0	-0.342582636243717	0.796	0.945	0	4	TNFRSF1B
MMD.2	0	-0.350553472413981	0.289	0.669	0	4	MMD
GNPDA1.2	0	-0.353711593127826	0.546	0.81	0	4	GNPDA1
BLVRB.2	0	-0.354961629547633	0.809	0.924	0	4	BLVRB
CD84.2	0	-0.35510161679768	0.643	0.87	0	4	CD84
HM13	0	-0.356072442003709	0.923	0.98	0	4	HM13
C1QC.1	0	-0.357283101126027	0.999	1	0	4	C1QC
SAMSN1.2	0	-0.357843459295247	0.788	0.937	0	4	SAMSN1
SLC15A3.2	0	-0.357983581214726	0.385	0.742	0	4	SLC15A3
C3	0	-0.361780932360149	0.987	0.998	0	4	C3
GSTO1.2	0	-0.362322591459793	0.834	0.952	0	4	GSTO1
FSCN1	0	-0.362770207715333	0.2	0.586	0	4	FSCN1
SCARB2.2	0	-0.364227638496317	0.374	0.726	0	4	SCARB2
MPP1.2	0	-0.365079454473134	0.263	0.661	0	4	MPP1
CCR1.2	0	-0.37154269322719	0.479	0.788	0	4	CCR1
CEBPB	0	-0.373773891833972	0.814	0.939	0	4	CEBPB
NISCH.2	0	-0.37968305003856	0.426	0.77	0	4	NISCH
MBD4.2	0	-0.382576950993826	0.708	0.871	0	4	MBD4
GNB4.2	0	-0.3859387527679	0.48	0.788	0	4	GNB4
CYFIP1.1	0	-0.400103131655997	0.899	0.978	0	4	CYFIP1
TMIGD3	0	-0.402079477074162	0.784	0.92	0	4	TMIGD3
CD36.2	0	-0.403459456779427	0.792	0.898	0	4	CD36
C1QB.1	0	-0.407415250231537	0.988	0.994	0	4	C1QB
GAPLINC.2	0	-0.410112217794111	0.093	0.462	0	4	GAPLINC
LACC1.2	0	-0.410457963047729	0.918	0.977	0	4	LACC1
ABCA1.2	0	-0.411449681776448	0.086	0.362	0	4	ABCA1
ANTXR1	0	-0.414868528110489	0.532	0.85	0	4	ANTXR1
AGR2	0	-0.416328584093885	0.183	0.53	0	4	AGR2
NINJ1.1	0	-0.421018227115723	0.924	0.988	0	4	NINJ1
TTYH3.2	0	-0.422596901782761	0.631	0.884	0	4	TTYH3
PMP22.2	0	-0.422616973515048	0.148	0.587	0	4	PMP22
PYGL.2	0	-0.424910946846423	0.094	0.57	0	4	PYGL
BRI3.2	0	-0.425334448875005	0.998	1	0	4	BRI3
CTSS.2	0	-0.433536843923462	0.993	0.998	0	4	CTSS
SLC7A7	0	-0.444061785870425	0.585	0.898	0	4	SLC7A7
DAB2.2	0	-0.446071402826914	0.863	0.942	0	4	DAB2
SELENOP.3	0	-0.447088927535708	0.095	0.38	0	4	SELENOP
ADAMDEC1.2	0	-0.449897660464274	0.068	0.419	0	4	ADAMDEC1
AP1B1.2	0	-0.451861137538598	0.788	0.947	0	4	AP1B1
C1QA.2	0	-0.452255424652823	1	0.999	0	4	C1QA
ATP6V1F.2	0	-0.456077304261913	0.997	1	0	4	ATP6V1F
SLC11A1.2	0	-0.457392222718219	0.05	0.524	0	4	SLC11A1
SAT1.2	0	-0.45947806160087	0.999	1	0	4	SAT1
LY96.2	0	-0.463572143804035	0.44	0.779	0	4	LY96
LGALS3.2	0	-0.464429686190365	0.126	0.445	0	4	LGALS3
SLCO2B1.2	0	-0.468865039270333	0.574	0.87	0	4	SLCO2B1
RNASE2.2	0	-0.481391675257103	0.083	0.534	0	4	RNASE2
TIMP2.2	0	-0.484643931128485	0.845	0.968	0	4	TIMP2
NPL.2	0	-0.488232605330558	0.256	0.68	0	4	NPL
GPR34.2	0	-0.490964029380921	0.739	0.932	0	4	GPR34
CD163.2	0	-0.497976750557154	0.234	0.601	0	4	CD163
SERPINF1.1	0	-0.498443926799753	0.811	0.952	0	4	SERPINF1
ID3.2	0	-0.504993140098765	0.491	0.763	0	4	ID3
ATP1B1.2	0	-0.50547345366655	0.375	0.707	0	4	ATP1B1
MAF.2	0	-0.532085229533642	0.852	0.968	0	4	MAF
RAB42.3	0	-0.540797663994621	0.235	0.593	0	4	RAB42
NRP1.2	0	-0.542250272157612	0.263	0.701	0	4	NRP1
FTH1.2	0	-0.551070025960597	1	1	0	4	FTH1
TGFBR1.2	0	-0.551400813965073	0.78	0.949	0	4	TGFBR1
FTL.2	0	-0.558836196919335	1	1	0	4	FTL
IGF1.2	0	-0.572685761512629	0.221	0.623	0	4	IGF1
A2M.2	0	-0.577524948475012	0.966	0.994	0	4	A2M
CTSA.2	0	-0.58046045314409	0.591	0.884	0	4	CTSA
TGFBI.2	0	-0.587557787996106	0.89	0.981	0	4	TGFBI
MTUS1.2	0	-0.59196479471041	0.42	0.835	0	4	MTUS1
DNASE2.2	0	-0.610986092256166	0.579	0.89	0	4	DNASE2
CPVL.2	0	-0.624056359475165	0.321	0.805	0	4	CPVL
GM2A.2	0	-0.62894307672161	0.856	0.955	0	4	GM2A
FCGR1A.2	0	-0.635767189720036	0.209	0.787	0	4	FCGR1A
CD68.2	0	-0.636344207006141	0.783	0.941	0	4	CD68
MAFB.2	0	-0.64747576011089	0.535	0.857	0	4	MAFB
PSAP.2	0	-0.690186692790794	1	1	0	4	PSAP
PLA2G7.2	0	-0.693104336228678	0.279	0.724	0	4	PLA2G7
CREG1.2	0	-0.694608108002335	0.594	0.913	0	4	CREG1
HTRA1.1	0	-0.699360686521867	0.43	0.844	0	4	HTRA1
LIPA.2	0	-0.746907945812487	0.858	0.966	0	4	LIPA
CTSB.2	0	-0.780162157676455	0.93	0.983	0	4	CTSB
PLD3.2	0	-0.783509841143826	0.791	0.971	0	4	PLD3
VSIG4.2	0	-0.786066781593507	0.099	0.505	0	4	VSIG4
STAB1.2	0	-0.92705044300368	0.69	0.888	0	4	STAB1
CTSL.2	0	-1.00921202238702	0.197	0.762	0	4	CTSL
ASAH1.2	0	-1.01759463056233	0.842	0.97	0	4	ASAH1
MS4A7.2	0	-1.08519928838982	0.578	0.913	0	4	MS4A7
FUCA1.2	0	-1.09435921034314	0.785	0.938	0	4	FUCA1
APOE.2	0	-1.12540722789982	0.334	0.642	0	4	APOE
CTSD.2	0	-1.14159140727327	0.946	0.995	0	4	CTSD
TREM2.3	0	-1.1965417565007	0.394	0.92	0	4	TREM2
SPP1.1	0	-1.31050596622806	0.972	0.986	0	4	SPP1
SNX6.2	1.58101006669199e-322	-0.293815680537398	0.844	0.942	3.79394985704077e-318	4	SNX6
GRN.2	1.22034214522788e-321	-0.289276062104167	0.997	0.999	2.92845504590334e-317	4	GRN
CDK2AP2.1	8.19901939273549e-320	0.234122040347371	0.914	0.846	1.96751868367473e-315	4	CDK2AP2
S100A9.2	1.95995347639577e-318	-0.345558942296451	0.898	0.981	4.70330035730692e-314	4	S100A9
ENG.2	4.36946993202302e-316	-0.278659760118625	0.97	0.989	1.04854169958756e-311	4	ENG
IGSF6.1	2.51498833872722e-314	0.234210298888818	0.994	0.975	6.03521751644372e-310	4	IGSF6
DNPH1	1.10665430848694e-313	-0.257867396009712	0.74	0.89	2.65563834407611e-309	4	DNPH1
FAM89A	1.00249005903074e-312	-0.215108685920878	0.284	0.599	2.40567539465606e-308	4	FAM89A
C3AR1	3.12591183665433e-309	-0.257165701247294	0.874	0.959	7.5012506344194e-305	4	C3AR1
LAMP1.2	1.59683339705044e-308	-0.295637630959606	0.608	0.819	3.83192110290195e-304	4	LAMP1
FUT7.2	3.3642456033535e-307	0.229465209908038	0.522	0.322	8.07318017436739e-303	4	FUT7
APOC1.2	1.49536761054391e-304	-0.726030180334111	0.523	0.717	3.58843365502223e-300	4	APOC1
TMEM251.2	5.40705787040303e-304	-0.258509636646078	0.445	0.688	1.29753167716061e-299	4	TMEM251
NEK6	8.61927463315108e-304	-0.218438519882535	0.339	0.642	2.06836733371727e-299	4	NEK6
CMKLR1.2	3.09291943487803e-302	-0.386157294425273	0.626	0.852	7.4220787678768e-298	4	CMKLR1
FAM89B	5.26291938307377e-302	0.210248570219779	0.834	0.773	1.26294276435621e-297	4	FAM89B
CCND3	2.41457286148598e-300	0.20171105953931	0.726	0.603	5.79425049570791e-296	4	CCND3
NEAT1.2	7.127661897112e-300	-0.454141450134279	0.989	0.991	1.71042502544997e-295	4	NEAT1
SPTBN1	4.82428721267307e-299	0.21837002270672	0.472	0.301	1.15768420242516e-294	4	SPTBN1
MSR1.2	1.3656738371961e-298	-0.325635114168377	0.142	0.39	3.27720750711948e-294	4	MSR1
HSD17B14.2	2.62131819279988e-297	-0.243293197742479	0.404	0.638	6.29037726726187e-293	4	HSD17B14
RAB13.1	2.59361934449403e-294	-0.215436087220747	0.218	0.517	6.22390834098233e-290	4	RAB13
M6PR.2	2.10446739219649e-290	-0.259716892736382	0.954	0.985	5.05009040105392e-286	4	M6PR
RNF149.1	9.29226248253823e-289	-0.246430529116212	0.688	0.872	2.2298642279347e-284	4	RNF149
GYPC.2	9.30872832375416e-288	-0.245254865325825	0.022	0.205	2.23381553585129e-283	4	GYPC
KCNK6	2.60091147168308e-283	0.209370741737205	0.894	0.843	6.24140725859788e-279	4	KCNK6
USP53.2	2.08268721617493e-282	-0.290604329205179	0.444	0.706	4.99782451265499e-278	4	USP53
SOD2.1	2.24400080637942e-282	-0.382291011076901	0.461	0.721	5.38492873506869e-278	4	SOD2
VEGFB.2	3.66377438622316e-282	-0.244260290723361	0.742	0.889	8.79195939461973e-278	4	VEGFB
SLC38A2	2.6642260090011e-281	0.212180275090992	0.862	0.777	6.39334315379993e-277	4	SLC38A2
MARCH1	9.52909918226937e-280	0.201282626844733	0.968	0.944	2.28669793076918e-275	4	MARCH1
RAP2B.2	8.91981127539013e-279	-0.279108750017532	0.419	0.67	2.14048711175537e-274	4	RAP2B
SGPL1.2	1.06006602977593e-275	-0.267603503050698	0.283	0.556	2.54384045165329e-271	4	SGPL1
TSPAN33	2.42068010474572e-273	0.214911553004219	0.8	0.698	5.8089060473583e-269	4	TSPAN33
OSBPL1A.1	2.15524663975607e-272	-0.23056697620059	0.326	0.624	5.17194536142265e-268	4	OSBPL1A
TGFBR2.2	6.98604666983042e-272	-0.255952317118968	0.597	0.81	1.67644161935921e-267	4	TGFBR2
EPB41L2	1.81112040112242e-268	-0.25817507412962	0.265	0.586	4.34614562657348e-264	4	EPB41L2
AKR1B1.1	1.08635529106703e-267	-0.230987506392919	0.936	0.98	2.60692679197356e-263	4	AKR1B1
HPCAL1	1.44385419411106e-267	-0.205981140230496	0.429	0.693	3.46481690960831e-263	4	HPCAL1
MGST3	2.57395838198286e-265	-0.218043047074997	0.976	0.99	6.17672792924428e-261	4	MGST3
LGMN.2	1.69189218570883e-264	-0.291435083198299	0.31	0.583	4.06003367804548e-260	4	LGMN
ATP6AP2.2	2.69427152982596e-262	-0.219849672535321	0.994	0.997	6.46544339012336e-258	4	ATP6AP2
ASGR2.2	5.6920334656531e-262	0.245087858865303	0.967	0.914	1.36591727075278e-257	4	ASGR2
NCOA4.2	6.23753409528455e-262	-0.259660476666663	0.861	0.947	1.49682105684543e-257	4	NCOA4
CD9.1	3.42802077668439e-260	0.200849993428736	0.948	0.783	8.22622145780953e-256	4	CD9
CLTC.1	2.21736646861916e-257	-0.25664209152178	0.907	0.971	5.3210143147454e-253	4	CLTC
SDS.2	1.53198563308758e-256	-0.223669512729798	0.11	0.319	3.67630592372026e-252	4	SDS
TBC1D4.1	4.48485869705274e-256	-0.232156083109822	0.639	0.843	1.07623154153175e-251	4	TBC1D4
NCF1.2	4.41086882810351e-255	0.242977741062881	0.997	0.973	1.05847619268e-250	4	NCF1
LRP1.1	2.88799005056922e-252	-0.23395265183576	0.509	0.745	6.93030972435097e-248	4	LRP1
CTSZ.2	8.55637455120731e-252	-0.313514261275191	0.993	0.998	2.05327320105322e-247	4	CTSZ
EHD1.1	2.98964407639246e-251	0.223507154340904	0.736	0.628	7.17424889011898e-247	4	EHD1
TRAF3IP3	1.37967747161799e-248	-0.212028486555332	0.369	0.646	3.31081202864168e-244	4	TRAF3IP3
HEXA.2	3.17195489249238e-245	-0.230870502961354	0.909	0.965	7.61174015551397e-241	4	HEXA
STK17A.2	4.50025738473598e-245	0.209932097274436	0.881	0.788	1.07992676461509e-240	4	STK17A
ADAP2.1	3.84402192256127e-244	-0.281975191549831	0.918	0.974	9.22449940757027e-240	4	ADAP2
GATM.1	4.19260568669419e-244	-0.261923731639826	0.481	0.738	1.006099586636e-239	4	GATM
ZEB2.2	6.55444341242949e-244	-0.297175692864834	0.687	0.858	1.5728697856807e-239	4	ZEB2
SLC7A8.2	6.22354386267488e-241	-0.212697921130349	0.196	0.445	1.49346382072609e-236	4	SLC7A8
ANOS1.1	4.68441943338453e-240	-0.230836312983462	0.667	0.851	1.12412013142929e-235	4	ANOS1
BHLHE41.1	1.33610803495886e-239	0.258584030299171	0.742	0.581	3.20625845149079e-235	4	BHLHE41
CADM1	1.6245240782625e-238	-0.208204696520935	0.329	0.576	3.89837043060652e-234	4	CADM1
CCL2	1.42407963776756e-234	-0.460970173134449	0.191	0.444	3.41736390675081e-230	4	CCL2
ITGB5	4.39537869851273e-234	-0.206633647467568	0.395	0.675	1.0547590262821e-229	4	ITGB5
GPNMB.3	3.50288428794719e-233	-0.790385720551817	0.072	0.24	8.40587142578686e-229	4	GPNMB
MTRNR2L12.2	2.44236074030242e-231	-0.279539531462481	0.997	0.997	5.86093306850372e-227	4	MTRNR2L12
PLP2.2	3.18563591568629e-231	0.201274618381999	0.841	0.742	7.64457050687238e-227	4	PLP2
SQSTM1.2	1.06343345601461e-230	-0.275543376408286	0.775	0.873	2.55192126439826e-226	4	SQSTM1
HIF1A.2	2.91182249264124e-230	-0.259882044746002	0.713	0.868	6.98750043559119e-226	4	HIF1A
HEXB.2	3.8743596999331e-227	-0.214600908059808	0.648	0.836	9.29730097192946e-223	4	HEXB
HNMT.2	6.48420993962919e-227	-0.217451377243301	0.407	0.655	1.55601585921282e-222	4	HNMT
SPINT2	1.00363725128908e-226	0.201200091990473	0.902	0.846	2.40842831191842e-222	4	SPINT2
NAGK.1	3.30535310633021e-226	-0.222482193558753	0.746	0.891	7.9318558492606e-222	4	NAGK
MTRNR2L8.2	1.6263041786408e-225	-0.322535587938537	0.972	0.99	3.90264213748433e-221	4	MTRNR2L8
PDE4DIP.2	1.45978669409088e-224	-0.219997222244514	0.182	0.424	3.50305012980989e-220	4	PDE4DIP
TNFRSF14.2	9.21562982890461e-223	-0.222712164516427	0.516	0.711	2.21147469004224e-218	4	TNFRSF14
LIMD2	2.4840324863213e-220	0.253537619007543	0.743	0.636	5.96093275742523e-216	4	LIMD2
MAP4K4	8.36292546204916e-219	-0.223897107711855	0.675	0.867	2.00685122312794e-214	4	MAP4K4
CCL3.2	6.36193899666586e-218	-0.501837486813127	0.085	0.262	1.52667450102991e-213	4	CCL3
MFSD1.2	1.74341445782319e-216	-0.21780383557721	0.904	0.969	4.18367167443831e-212	4	MFSD1
RNF13.2	1.18074617542653e-214	-0.223178973043617	0.701	0.851	2.83343659717104e-210	4	RNF13
PLIN2.2	2.98649537831278e-212	-0.234982970571369	0.252	0.494	7.16669295933718e-208	4	PLIN2
CEBPD.1	6.41841332957403e-207	-0.22343250860058	0.396	0.615	1.54022664669788e-202	4	CEBPD
ARL6IP1.2	1.19378495603958e-203	-0.284375915616279	0.78	0.904	2.86472575900819e-199	4	ARL6IP1
JCHAIN.2	1.92562410738382e-203	0.24474037977113	0.546	0.384	4.62092017048895e-199	4	JCHAIN
HMOX1.2	5.06629155594602e-199	-0.335170830799194	0.828	0.901	1.21575798468037e-194	4	HMOX1
CANX.1	3.25290614648263e-197	-0.212998329579893	0.939	0.98	7.80599887971437e-193	4	CANX
RCBTB2.1	4.56676996681079e-194	-0.248314953496422	0.481	0.715	1.09588778893558e-189	4	RCBTB2
SNHG12	2.84067288037522e-193	-0.217278594012384	0.461	0.661	6.81676271103641e-189	4	SNHG12
ATP6V1B2.2	5.01040970423636e-193	-0.201677514099945	0.884	0.955	1.2023480167256e-188	4	ATP6V1B2
RGS1.2	2.2916318591509e-188	-0.243488881172477	0.08	0.247	5.49922897240441e-184	4	RGS1
ATOX1.2	4.8217241557008e-188	-0.209305478523405	0.982	0.99	1.15706914564352e-183	4	ATOX1
LGALS1	5.04754573325283e-188	0.200233389670141	1	0.999	1.21125954960868e-183	4	LGALS1
RDH11	2.48089273930061e-187	-0.206598853998972	0.509	0.754	5.95339830649966e-183	4	RDH11
EPB41L3	5.07994636031002e-187	-0.213768382146422	0.48	0.734	1.21903472808359e-182	4	EPB41L3
APMAP	3.04877356653938e-186	-0.20374746668717	0.596	0.802	7.31614192762456e-182	4	APMAP
GLUL.2	3.83588863791975e-182	-0.234827236241668	0.435	0.662	9.20498196441601e-178	4	GLUL
SLAMF7	4.85794037416508e-180	-0.200601637466217	0.397	0.626	1.16575995158839e-175	4	SLAMF7
HSD17B4.1	3.25036443888916e-178	-0.214746785298499	0.696	0.842	7.79989954400232e-174	4	HSD17B4
QKI.1	1.11648024271027e-177	-0.200392406134641	0.966	0.985	2.67921763843184e-173	4	QKI
ANXA6.2	2.37984435846957e-175	-0.215515738554597	0.484	0.689	5.71091250701943e-171	4	ANXA6
LINC01480	4.23290011330598e-172	0.223803309025142	0.849	0.741	1.01576904019004e-167	4	LINC01480
DOCK4.2	1.05759799408824e-171	-0.209621913151531	0.76	0.892	2.53791790641356e-167	4	DOCK4
CHI3L1.1	1.89085524070602e-169	-0.320426871484201	0.592	0.758	4.53748532112224e-165	4	CHI3L1
IFI6.1	7.71574115296069e-167	-0.322545842009131	0.324	0.553	1.85154640447598e-162	4	IFI6
PLAUR	2.0646376702359e-166	-0.24418791193814	0.533	0.73	4.95451101726509e-162	4	PLAUR
IDH1.1	6.26121216801879e-166	-0.220588431729869	0.661	0.824	1.50250308395947e-161	4	IDH1
SRGN.2	9.54140723165394e-165	-0.292905319534389	0.993	0.996	2.28965149338e-160	4	SRGN
MT-ND5.1	3.36418781569883e-161	-0.346098946424218	0.996	0.997	8.07304150133248e-157	4	MT-ND5
CLEC5A	1.98470642987996e-159	-0.27084771918007	0.342	0.575	4.76270001978294e-155	4	CLEC5A
SMIM4.1	5.55542475033079e-155	-0.316885930894391	0.869	0.946	1.33313527733688e-150	4	SMIM4
SMYD3.2	4.6100332764209e-148	-0.278994406228642	0.484	0.665	1.10626968534272e-143	4	SMYD3
TRPM4.1	1.82611618546745e-147	0.228230573360034	0.631	0.504	4.38213101026625e-143	4	TRPM4
LYZ.1	1.67306695514601e-146	-0.262285803434382	0.703	0.876	4.01485877226387e-142	4	LYZ
CLEC11A	1.7056913397883e-146	-0.208429169515178	0.842	0.916	4.09314750808997e-142	4	CLEC11A
RNASET2	5.14312681069854e-139	-0.220728139540444	0.994	0.995	1.23419614076333e-134	4	RNASET2
FABP5	2.32020057588752e-137	-0.280227810239296	0.896	0.951	5.56778532195729e-133	4	FABP5
TOP2A.3	6.06426685126672e-129	-0.475660080352071	0.077	0.274	1.45524211629848e-124	4	TOP2A
CD14.2	2.52389161362894e-119	-0.316946669667338	0.383	0.598	6.05658270522537e-115	4	CD14
MTRNR2L1.2	2.49441355484961e-112	-0.290540115983216	0.924	0.96	5.98584420757261e-108	4	MTRNR2L1
CDKN1A.2	1.09234739636503e-108	-0.226075743894757	0.47	0.672	2.62130604705717e-104	4	CDKN1A
CCL4.1	1.1778957991573e-74	-0.414848152410275	0.08	0.158	2.82659654923777e-70	4	CCL4
NT5DC2.2	3.81236335108266e-74	-0.357649990446982	0.874	0.934	9.14852833359305e-70	4	NT5DC2
PGA5	1.59582231527933e-63	-0.207174833008673	0.483	0.688	3.82949480997581e-59	4	PGA5
RETN	8.92789987625175e-62	-0.354671142752927	0.537	0.641	2.14242813330413e-57	4	RETN
CDK1.2	8.08752004269015e-56	-0.220404580573609	0.027	0.128	1.94076218464436e-51	4	CDK1
PCLAF.3	1.59363964259794e-53	-0.319369568517177	0.085	0.2	3.82425705034228e-49	4	PCLAF
TYMS.3	2.71134926415155e-48	-0.263756068304782	0.04	0.138	6.50642482918447e-44	4	TYMS
MKI67.3	2.88557815093917e-36	-0.344491475518611	0.033	0.107	6.92452188880873e-32	4	MKI67
KPNA2.1	7.99160013620634e-34	-0.242048401661156	0.644	0.78	1.91774428468544e-29	4	KPNA2
HMGB2.3	5.91208928953779e-21	-0.314537723013381	0.426	0.533	1.41872406681038e-16	4	HMGB2
NUSAP1.3	2.54098009777982e-18	-0.210424224373728	0.144	0.241	6.09758994064223e-14	4	NUSAP1
TPX2.3	7.33198217438708e-18	-0.213297236273587	0.08	0.162	1.75945576238767e-13	4	TPX2
CENPF.3	1.18425306230288e-15	-0.314623243611426	0.149	0.195	2.84185207360822e-11	4	CENPF
HIST1H4C.3	1.87845021341535e-12	-0.334261954243487	0.667	0.699	4.50771697713281e-08	4	HIST1H4C
TUBB.3	5.54743547309485e-08	-0.321369553623877	0.939	0.962	0.00133121809047857	4	TUBB
VSIG4.3	0	0.581303247400376	0.79	0.429	0	5	VSIG4
MT-ND5.2	0	0.568493219787424	1	0.996	0	5	MT-ND5
C1QA.3	0	0.545592608070882	1	0.999	0	5	C1QA
STAB1.3	0	0.491945903942611	0.957	0.858	0	5	STAB1
PGA5.1	0	0.454405863071141	0.903	0.642	0	5	PGA5
MT-ND4	0	0.45389606207855	1	1	0	5	MT-ND4
MT-CYB.1	0	0.444951603105967	1	1	0	5	MT-CYB
CRYBB1.3	0	0.433844806931441	0.813	0.438	0	5	CRYBB1
AGR2.1	0	0.425124228157457	0.796	0.463	0	5	AGR2
C1QB.2	0	0.392379541248099	0.999	0.993	0	5	C1QB
RNASE2.3	0	0.383047422536411	0.784	0.456	0	5	RNASE2
C1QC.2	0	0.378625637350772	1	1	0	5	C1QC
SCD.1	0	0.364987310937245	0.942	0.782	0	5	SCD
CD163.3	0	0.364312977714939	0.856	0.533	0	5	CD163
RNASET2.1	0	0.360948013616581	1	0.994	0	5	RNASET2
FSCN1.1	0	0.356541606675142	0.843	0.515	0	5	FSCN1
MT-ND4L	0	0.34752032633014	0.999	0.971	0	5	MT-ND4L
SQLE.2	0	0.341416577291939	0.835	0.477	0	5	SQLE
HMGCS1.1	0	0.326481802038592	0.756	0.444	0	5	HMGCS1
MT-CO3.1	0	0.32295343980643	1	1	0	5	MT-CO3
DAB2.3	0	0.317833613124652	0.994	0.927	0	5	DAB2
IDI1.1	0	0.309309617369795	0.899	0.658	0	5	IDI1
MSMO1.1	0	0.3072710501795	0.77	0.41	0	5	MSMO1
CCND1	0	0.299981166169477	0.966	0.843	0	5	CCND1
FCGR1A.3	0	0.288375944803696	0.955	0.703	0	5	FCGR1A
PLD3.3	0	0.28791114354316	0.998	0.948	0	5	PLD3
MT-ND2.1	0	0.28364782869718	1	1	0	5	MT-ND2
FCGRT.2	0	0.277157849968648	1	1	0	5	FCGRT
BST2.1	0	0.274267324238738	0.996	0.961	0	5	BST2
NISCH.3	0	0.270462757768988	0.935	0.713	0	5	NISCH
NRP1.3	0	0.268932033065497	0.897	0.631	0	5	NRP1
CMKLR1.3	0	0.267795525753246	0.962	0.815	0	5	CMKLR1
INSIG1.1	0	0.262863876354964	0.779	0.459	0	5	INSIG1
SERPINB6.2	0	0.247940930950666	0.968	0.85	0	5	SERPINB6
IGFBP4.3	0	0.246635339295917	0.663	0.346	0	5	IGFBP4
C3.1	0	0.245153883049972	1	0.997	0	5	C3
IDH1.2	0	0.22825402299388	0.944	0.793	0	5	IDH1
ADAP2.2	0	0.227900373506479	0.996	0.966	0	5	ADAP2
ITGAM	0	0.223938052985879	0.854	0.599	0	5	ITGAM
CYBB	0	0.221912171984222	0.999	0.983	0	5	CYBB
MAF.3	0	0.214761593647397	0.996	0.952	0	5	MAF
CD33	0	0.214325072472631	0.905	0.713	0	5	CD33
NPC2.3	0	0.214317399910045	1	1	0	5	NPC2
CX3CR1.2	0	0.210496036089907	0.984	0.869	0	5	CX3CR1
RPS21	0	-0.202850658530115	1	1	0	5	RPS21
TXN	0	-0.269429691696306	0.975	0.982	0	5	TXN
CST7.1	0	-0.277970000526996	0.154	0.37	0	5	CST7
PRDX1	0	-0.281758824300667	1	0.999	0	5	PRDX1
NAP1L1	0	-0.318635278652485	0.999	0.999	0	5	NAP1L1
CALM1.1	0	-0.333022512345381	1	1	0	5	CALM1
AP1S2.3	0	-0.333905904304935	0.777	0.866	0	5	AP1S2
BHLHE41.2	0	-0.335378044398522	0.389	0.62	0	5	BHLHE41
LSP1.3	0	-0.349062032832618	0.946	0.971	0	5	LSP1
LGALS1.1	0	-0.356991552791019	0.999	0.999	0	5	LGALS1
HMGB1.2	0	-0.378233576342211	0.996	0.997	0	5	HMGB1
ABCA1.3	0	-0.395754273258817	0.123	0.355	0	5	ABCA1
CD52.2	0	-0.44240790601573	0.114	0.372	0	5	CD52
VIM.2	0	-0.481926723860949	0.991	0.999	0	5	VIM
CD1E.3	0	-0.485792427614192	0.202	0.424	0	5	CD1E
ARL4C.2	0	-0.490980095761205	0.409	0.646	0	5	ARL4C
STMN1.3	0	-0.568946524208899	0.891	0.94	0	5	STMN1
S100A6.2	0	-0.569568684951721	0.885	0.938	0	5	S100A6
S100A10.2	0	-0.593646066767966	0.78	0.882	0	5	S100A10
HLA-DQA1.3	0	-0.717863750460564	0.248	0.561	0	5	HLA-DQA1
HLA-DPA1.4	0	-0.736247507674523	0.977	0.98	0	5	HLA-DPA1
HLA-DRB1.2	0	-0.748744427780738	0.969	0.98	0	5	HLA-DRB1
HLA-DQB1.3	0	-0.818102377281903	0.331	0.641	0	5	HLA-DQB1
CD9.2	0	-0.859412122708395	0.43	0.838	0	5	CD9
HLA-DRA.2	0	-0.928931249483132	0.969	0.979	0	5	HLA-DRA
HLA-DPB1.4	0	-1.06526672843699	0.879	0.935	0	5	HLA-DPB1
H2AFZ.3	1.7835769814869e-320	-0.390539928170403	0.992	0.993	4.28004968247411e-316	5	H2AFZ
DHCR24.1	3.7919777549842e-314	0.220159952046645	0.777	0.482	9.0996090186356e-310	5	DHCR24
FADS1.2	2.88354683583416e-313	0.269216569790979	0.872	0.622	6.91964734195124e-309	5	FADS1
MT-ND3.1	1.72390490276472e-311	0.33668035465063	1	0.999	4.1368545951645e-307	5	MT-ND3
FDPS.3	1.21077909092195e-310	0.298390459430876	0.942	0.775	2.90550658448541e-306	5	FDPS
CBX3.1	6.23952807061472e-309	-0.2696875816326	0.915	0.945	1.49729955110541e-304	5	CBX3
MT-CO2	2.42212512320903e-303	0.255001389521154	1	1	5.81237365816472e-299	5	MT-CO2
SERPINF1.2	2.40993512843627e-302	0.261450954938344	0.984	0.932	5.78312132770851e-298	5	SERPINF1
FDFT1.3	6.9796062560252e-302	0.243784188372031	0.888	0.65	1.67489611325837e-297	5	FDFT1
FCGR3A.3	4.73173251766731e-301	0.299843362181833	0.519	0.249	1.13547385226462e-296	5	FCGR3A
LITAF	1.25560988446232e-299	-0.27071382916174	0.904	0.928	3.01308703974423e-295	5	LITAF
SH3BGRL3.2	6.64129813523673e-297	-0.261080054194037	1	1	1.59371231351276e-292	5	SH3BGRL3
PTMS.2	1.28584023723072e-294	-0.332678123179136	0.907	0.945	3.08563081728255e-290	5	PTMS
BIN1	3.39516963411271e-284	0.200258584221169	0.774	0.514	8.14738857098026e-280	5	BIN1
CLEC11A.1	6.79300282922395e-284	0.241089477986476	0.971	0.902	1.63011688892887e-279	5	CLEC11A
SMCO4.2	2.23549145755459e-281	-0.234605113151035	0.599	0.718	5.36450885069375e-277	5	SMCO4
HLA-DMA.2	9.49641975257271e-277	-0.360304272472003	0.818	0.891	2.27885584802487e-272	5	HLA-DMA
ID3.3	3.74464156188546e-276	0.317041367562014	0.908	0.717	8.98601635605653e-272	5	ID3
BASP1.1	5.01677853246136e-273	-0.347102353529763	0.684	0.773	1.20387634443475e-268	5	BASP1
IGF1.3	6.87769517799065e-273	0.274745691407697	0.82	0.557	1.65044051186242e-268	5	IGF1
CD74.2	1.01192331978606e-272	-0.553112954419514	1	1	2.42831239049061e-268	5	CD74
MTUS1.3	3.10148359915797e-272	0.248255701803972	0.945	0.776	7.44263019289938e-268	5	MTUS1
GPNMB.4	1.45243231257552e-268	-0.767587070928476	0.081	0.237	3.48540182048747e-264	5	GPNMB
PTMA.1	5.53747643772773e-267	-0.236669111328597	1	1	1.32882822076152e-262	5	PTMA
FTL.3	1.20870526317636e-266	0.203581560565195	1	1	2.90053002004432e-262	5	FTL
PLA2G7.3	2.35627042525545e-265	-0.345668211732617	0.684	0.677	5.65434213948549e-261	5	PLA2G7
ID2	2.23425499147704e-263	0.223740612849699	0.995	0.975	5.36154170304744e-259	5	ID2
IVNS1ABP.1	3.14265473155292e-263	-0.233894234166479	0.747	0.823	7.54142855930754e-259	5	IVNS1ABP
LCP1.3	8.90071764972917e-263	-0.287214937483121	0.985	0.982	2.13590521440551e-258	5	LCP1
PLBD1	4.97201477393254e-259	0.225358888786844	0.791	0.553	1.19313438530059e-254	5	PLBD1
SLC18A2.2	1.90965291058839e-256	-0.210898261653684	0.147	0.342	4.58259408953896e-252	5	SLC18A2
CTSH	2.56043334922029e-253	-0.24689807161104	0.952	0.965	6.14427190812393e-249	5	CTSH
ACAT2.3	5.9994615936875e-253	0.238537199473007	0.841	0.567	1.43969079863719e-248	5	ACAT2
SUB1.2	3.99837640039056e-250	-0.211860815651854	0.998	0.997	9.59490384801724e-246	5	SUB1
MTRNR2L1.3	1.89326569902792e-244	-0.533631165221038	0.96	0.956	4.54326969795729e-240	5	MTRNR2L1
SMS	3.97825637317426e-242	-0.201546159443125	0.688	0.761	9.54662181870628e-238	5	SMS
S100B.1	1.81813577582723e-241	0.265591332089154	1	0.997	4.36298042125261e-237	5	S100B
CD1C.4	1.57735922951755e-238	-0.388785518114162	0.632	0.611	3.78518894307326e-234	5	CD1C
MT-ATP6.2	2.77768392845163e-235	0.261385664113504	1	1	6.66560812310538e-231	5	MT-ATP6
FABP5.1	8.92969137131097e-235	-0.295774279070093	0.947	0.945	2.14285803837349e-230	5	FABP5
FTH1.3	4.14569973940145e-233	-0.442816001705387	1	1	9.94843566464165e-229	5	FTH1
ANXA2	9.50906813769098e-232	-0.237988522169118	0.896	0.926	2.2818910810017e-227	5	ANXA2
GATM.2	1.3969531775172e-231	0.200709078295708	0.886	0.693	3.35226854008804e-227	5	GATM
RGS1.3	3.01775218272878e-230	-0.255230506715651	0.097	0.244	7.24169991289426e-226	5	RGS1
CD207.4	4.34096712011884e-228	-0.453127945902626	0.039	0.183	1.04170187981492e-223	5	CD207
HERPUD1.3	2.50351626976213e-227	-0.354993219610428	0.994	0.996	6.00768799254819e-223	5	HERPUD1
CIITA.2	9.67083662057266e-222	-0.231725374892624	0.332	0.521	2.32071066383882e-217	5	CIITA
FXYD5.2	1.06185132561547e-219	-0.229028080167459	0.91	0.934	2.54812462607944e-215	5	FXYD5
PLSCR1	2.63328384111284e-218	-0.214897594334256	0.64	0.74	6.31909123351849e-214	5	PLSCR1
PHLDA1	2.75277681331099e-211	-0.238098971806973	0.334	0.476	6.60583851890237e-207	5	PHLDA1
LMO4	6.99616613695048e-209	-0.235674011756796	0.778	0.843	1.67886998788401e-204	5	LMO4
OLR1	4.92497042941576e-204	-0.241408841667226	0.671	0.758	1.1818451539469e-199	5	OLR1
HMOX1.3	5.08027467119468e-203	-0.328152615219721	0.894	0.893	1.21911351284659e-198	5	HMOX1
ATP2B1	6.53829031117348e-202	-0.207348719966698	0.746	0.816	1.5689935259723e-197	5	ATP2B1
PPA1.3	1.03906190505446e-201	-0.237904737137651	0.821	0.834	2.49343685355918e-197	5	PPA1
RAB42.4	2.63967196585993e-198	-0.329669989673418	0.536	0.558	6.33442081647406e-194	5	RAB42
MNDA.1	6.17703467568998e-198	0.218955750517069	0.471	0.249	1.48230301112533e-193	5	MNDA
FCER1A.3	6.18544193341057e-184	-0.632423853342704	0.349	0.438	1.48432050076053e-179	5	FCER1A
SMYD3.3	3.70502506901432e-182	0.259507911523257	0.807	0.63	8.89094865811367e-178	5	SMYD3
PKIB.2	3.09193116817561e-181	-0.260107828460449	0.956	0.953	7.41970722427102e-177	5	PKIB
ANP32B.1	3.79378265906516e-178	-0.203586386410763	0.944	0.941	9.10394024695866e-174	5	ANP32B
HMGB2.4	5.96113438915271e-177	-0.371482983845778	0.468	0.528	1.43049341936498e-172	5	HMGB2
APOC1.3	2.71210516616173e-172	-0.577833055768303	0.646	0.702	6.50823876723831e-168	5	APOC1
CENPF.4	3.90962097002363e-171	-0.400614002801469	0.097	0.199	9.38191744176572e-167	5	CENPF
CD63.4	4.55743462501515e-169	-0.232853347265189	1	1	1.09364758696489e-164	5	CD63
CSF2RA	8.63136192280782e-167	-0.20723144173966	0.757	0.818	2.07126792061619e-162	5	CSF2RA
LINC01480.1	3.70265015241728e-166	-0.231543375041575	0.689	0.758	8.88524957075574e-162	5	LINC01480
TMIGD3.1	2.68959580328138e-162	0.239767210571895	0.966	0.9	6.45422304913432e-158	5	TMIGD3
SLC29A1.3	6.57528156407464e-162	-0.258903624493627	0.587	0.661	1.57787031693099e-157	5	SLC29A1
LGALS3.3	1.15610931186122e-158	-0.326628806323134	0.331	0.42	2.77431551567338e-154	5	LGALS3
PCLAF.4	3.48423061783102e-154	-0.31622131239268	0.11	0.196	8.3611082136091e-150	5	PCLAF
MKI67.4	6.95642656576281e-153	-0.355213015745749	0.028	0.107	1.6693336829861e-148	5	MKI67
RBPJ.2	5.40682982792519e-152	-0.221232205711319	0.941	0.95	1.29747695380721e-147	5	RBPJ
NUSAP1.4	1.37217527555867e-148	-0.231968017403333	0.154	0.239	3.29280900875814e-144	5	NUSAP1
DEK.1	1.76925009504461e-147	-0.213329099049019	0.902	0.891	4.24566945307855e-143	5	DEK
HMGN2.3	1.73031992306313e-143	-0.333923633453373	0.966	0.956	4.1522487193746e-139	5	HMGN2
CKLF.2	2.94942491249712e-143	-0.255836715076879	0.994	0.991	7.07773496251933e-139	5	CKLF
IFI6.2	5.65769930862776e-142	0.238693551875888	0.726	0.509	1.3576781030914e-137	5	IFI6
SQSTM1.3	7.53103237414586e-139	-0.227701136190428	0.874	0.861	1.80722183882378e-134	5	SQSTM1
CDK1.3	5.46011720352008e-137	-0.213072375139271	0.049	0.125	1.31026432532871e-132	5	CDK1
C12orf75.3	3.14604129614993e-134	-0.287867962280878	0.994	0.98	7.54955529837098e-130	5	C12orf75
TUBA1A	1.06148846855299e-131	0.235119959222525	0.963	0.901	2.54725387798661e-127	5	TUBA1A
JUND.2	1.80242565963364e-130	-0.225070212559693	0.982	0.978	4.32528085542284e-126	5	JUND
TYMS.4	4.49579330372714e-127	-0.2545840927413	0.061	0.135	1.0788555190954e-122	5	TYMS
YWHAH.3	2.00258664668578e-125	-0.259517393535064	0.996	0.99	4.80560717605186e-121	5	YWHAH
DUT.2	1.24211614827128e-122	-0.205301673600902	0.771	0.768	2.98070612100659e-118	5	DUT
S100A9.3	9.50689907774694e-117	0.207268271126944	0.997	0.969	2.28137057168693e-112	5	S100A9
ASAH1.3	5.02651434693906e-115	-0.405886348828309	0.99	0.954	1.20621264783497e-110	5	ASAH1
JAML.2	7.5553691369109e-108	-0.213608798691106	0.84	0.799	1.81306193178451e-103	5	JAML
CLEC10A.2	5.77246429209247e-103	-0.243953763276493	0.114	0.206	1.38521825617343e-98	5	CLEC10A
TPX2.4	1.55361694192528e-102	-0.213567904771823	0.11	0.158	3.72821457553809e-98	5	TPX2
SPP1.2	4.66559247134223e-101	-0.292299639341828	0.979	0.985	1.11960222534799e-96	5	SPP1
RUNX3.1	2.51050042259123e-97	-0.206258431768773	0.964	0.962	6.02444786409217e-93	5	RUNX3
TOP2A.4	3.03367053798055e-95	-0.357329283575929	0.288	0.25	7.27989918999193e-91	5	TOP2A
HIST1H4C.4	4.48557958668556e-92	-0.395489186273046	0.742	0.691	1.07640453341693e-87	5	HIST1H4C
CCL4.2	4.27415729619565e-89	-0.351321557146673	0.094	0.156	1.02566952636807e-84	5	CCL4
CD14.3	1.71183275680917e-87	-0.258158439573618	0.676	0.566	4.10788506651497e-83	5	CD14
RETN.1	6.38009163105455e-84	0.313118499405545	0.703	0.622	1.53103058870416e-79	5	RETN
CCL3.3	3.65063769766001e-83	-0.321066732731839	0.196	0.248	8.76043528307472e-79	5	CCL3
CYP1B1.1	1.41755955999104e-82	-0.270633005246347	0.393	0.477	3.40171767611049e-78	5	CYP1B1
CTSD.3	1.72223469379581e-78	-0.470477208564279	0.999	0.989	4.13284659470182e-74	5	CTSD
LTB.4	3.49049304035377e-71	-0.284510917533221	0.5	0.538	8.37613614893695e-67	5	LTB
NEAT1.3	9.84181238832244e-66	-0.352370792931238	0.994	0.991	2.36173971882574e-61	5	NEAT1
FCGBP.3	2.59744233080898e-64	-0.278375309121584	0.823	0.789	6.2330823612423e-60	5	FCGBP
MMP9.2	2.57733746368333e-56	-0.24196764538162	0.362	0.348	6.1848367116009e-52	5	MMP9
CTSB.3	3.11668813700287e-48	-0.27083675907459	0.991	0.976	7.47911652236579e-44	5	CTSB
ACY3.3	2.40306836191765e-28	-0.325910221036687	0.348	0.302	5.76664314809378e-24	5	ACY3
MTRNR2L12.3	4.13916204508044e-26	-0.206383157607004	0.999	0.997	9.93274715957952e-22	5	MTRNR2L12
MTRNR2L8.3	1.11246501901087e-22	-0.224353910755138	0.994	0.988	2.66958230612038e-18	5	MTRNR2L8
APOE.3	2.73961057975578e-19	-0.241840362615703	0.663	0.605	6.57424350823995e-15	5	APOE
HELLS	0	1.00730777761151	0.954	0.168	0	6	HELLS
DUT.3	0	0.984502778277421	0.977	0.758	0	6	DUT
PCNA.1	0	0.981515216075508	0.971	0.582	0	6	PCNA
TYMS.5	0	0.975441491440087	0.786	0.095	0	6	TYMS
PCLAF.5	0	0.932316321947865	0.846	0.155	0	6	PCLAF
H2AFZ.4	0	0.931620212985683	1	0.992	0	6	H2AFZ
MCM3	0	0.88476045317528	0.969	0.295	0	6	MCM3
MCM5.1	0	0.79774323042911	0.978	0.494	0	6	MCM5
MCM6	0	0.783548460120418	0.93	0.16	0	6	MCM6
NASP	0	0.77667846518528	0.994	0.735	0	6	NASP
CLSPN	0	0.774462356726438	0.865	0.062	0	6	CLSPN
DEK.2	0	0.773566868339441	0.999	0.887	0	6	DEK
MCM7	0	0.767975649584728	0.929	0.199	0	6	MCM7
GINS2	0	0.735876699079187	0.891	0.056	0	6	GINS2
FEN1	0	0.725270778911176	0.903	0.215	0	6	FEN1
ATAD2	0	0.722740950415519	0.896	0.258	0	6	ATAD2
MCM4	0	0.701913013711475	0.91	0.133	0	6	MCM4
RANBP1.1	0	0.695504742360208	0.991	0.834	0	6	RANBP1
TUBB.4	0	0.681151668509144	0.999	0.958	0	6	TUBB
SLBP	0	0.669987157430183	0.956	0.556	0	6	SLBP
DHFR	0	0.637102445754038	0.876	0.398	0	6	DHFR
HNRNPAB.1	0	0.625018841960796	0.997	0.865	0	6	HNRNPAB
UHRF1	0	0.620867560068598	0.823	0.095	0	6	UHRF1
FAM111B	0	0.615814948898996	0.681	0.022	0	6	FAM111B
TK1	0	0.592226647619476	0.643	0.068	0	6	TK1
STMN1.4	0	0.589510437717836	0.997	0.932	0	6	STMN1
HMGB2.5	0	0.575162349817551	0.89	0.504	0	6	HMGB2
CENPU	0	0.563118692178372	0.758	0.083	0	6	CENPU
MSH6	0	0.559987504780531	0.871	0.279	0	6	MSH6
PARP1	0	0.557198461955825	0.971	0.739	0	6	PARP1
PRKDC	0	0.554183306419078	0.982	0.832	0	6	PRKDC
BRCA1	0	0.545865094682413	0.772	0.104	0	6	BRCA1
GMNN	0	0.542735524186798	0.864	0.274	0	6	GMNN
HMGB1.3	0	0.539346568799376	1	0.997	0	6	HMGB1
ORC6	0	0.534355304662246	0.879	0.272	0	6	ORC6
RPA3	0	0.52921395449553	0.933	0.594	0	6	RPA3
DNMT1.1	0	0.528358330454988	0.98	0.805	0	6	DNMT1
SIVA1	0	0.528155779329462	0.98	0.815	0	6	SIVA1
RAN.1	0	0.519968176269379	1	0.982	0	6	RAN
DCTPP1.1	0	0.516842583067115	0.962	0.648	0	6	DCTPP1
TUBA1B.2	0	0.508469988625251	1	0.995	0	6	TUBA1B
PAICS	0	0.488292534949444	0.898	0.411	0	6	PAICS
CDK1.4	0	0.485446852967636	0.65	0.091	0	6	CDK1
E2F1	0	0.481670494814008	0.754	0.037	0	6	E2F1
SNRNP25	0	0.479125965220224	0.952	0.669	0	6	SNRNP25
WDR76	0	0.47773978190124	0.739	0.046	0	6	WDR76
PA2G4.1	0	0.473163302279806	0.989	0.884	0	6	PA2G4
LDHA.1	0	0.470731688471025	0.982	0.833	0	6	LDHA
CKS1B.2	0	0.466817382132821	0.877	0.435	0	6	CKS1B
RRM2	0	0.461105532249693	0.425	0.05	0	6	RRM2
RRM1	0	0.459311347814385	0.785	0.266	0	6	RRM1
USP1	0	0.458596180071891	0.862	0.416	0	6	USP1
DTL	0	0.45836642858158	0.716	0.024	0	6	DTL
PTMA.2	0	0.457772584367007	1	1	0	6	PTMA
TMPO	0	0.45729623686624	0.934	0.589	0	6	TMPO
FADS1.3	0	0.454311939716118	0.92	0.632	0	6	FADS1
DNAJC9	0	0.45419722603987	0.864	0.36	0	6	DNAJC9
PHF19.1	0	0.453533455878313	0.884	0.415	0	6	PHF19
SNRPD1.1	0	0.453134177750534	0.993	0.89	0	6	SNRPD1
FAM111A	0	0.45090926983831	0.748	0.36	0	6	FAM111A
CARHSP1	0	0.450276541769035	0.917	0.595	0	6	CARHSP1
CDT1	0	0.449439418049677	0.738	0.055	0	6	CDT1
CENPM	0	0.449387189531322	0.678	0.099	0	6	CENPM
GGCT	0	0.448811784934589	0.938	0.646	0	6	GGCT
BARD1	0	0.44687063453207	0.816	0.247	0	6	BARD1
CCNE2	0	0.445431539647069	0.634	0.024	0	6	CCNE2
NOP56	0	0.444614620983653	0.941	0.659	0	6	NOP56
CENPK	0	0.443852920503963	0.726	0.136	0	6	CENPK
RAD51AP1	0	0.441915327550935	0.77	0.222	0	6	RAD51AP1
SNRPB.1	0	0.441512943196451	0.996	0.936	0	6	SNRPB
PPM1G.1	0	0.437331002768854	0.99	0.875	0	6	PPM1G
ZWINT	0	0.435680343952777	0.691	0.146	0	6	ZWINT
MAD2L1	0	0.434182590021784	0.734	0.158	0	6	MAD2L1
CENPX	0	0.432861435059391	0.912	0.593	0	6	CENPX
CDC6	0	0.430185441090821	0.7	0.033	0	6	CDC6
MCM2	0	0.427061099450372	0.735	0.069	0	6	MCM2
SMC2	0	0.425709167005657	0.86	0.445	0	6	SMC2
DTYMK	0	0.424592057372413	0.868	0.444	0	6	DTYMK
SRSF7.1	0	0.422888239060461	0.985	0.878	0	6	SRSF7
CHEK1	0	0.419056212211578	0.727	0.066	0	6	CHEK1
RPL22L1.2	0	0.412224313053489	0.973	0.84	0	6	RPL22L1
TMEM106C	0	0.410373144538382	0.685	0.193	0	6	TMEM106C
CBX5	0	0.4101639300185	0.969	0.762	0	6	CBX5
SET.1	0	0.41011423696468	1	0.98	0	6	SET
HSPD1	0	0.407373609943378	0.992	0.923	0	6	HSPD1
ESCO2	0	0.405305706251096	0.547	0.067	0	6	ESCO2
SUPT16H	0	0.400969325329169	0.963	0.755	0	6	SUPT16H
HSPE1	0	0.400821894172058	0.996	0.953	0	6	HSPE1
CDCA7	0	0.398721572199979	0.622	0.012	0	6	CDCA7
RFC4	0	0.39552731225583	0.766	0.215	0	6	RFC4
HAT1	0	0.394337233680719	0.88	0.483	0	6	HAT1
HNRNPF	0	0.39339363765402	0.998	0.971	0	6	HNRNPF
ANP32B.2	0	0.392981371496262	0.993	0.939	0	6	ANP32B
UBE2T	0	0.392838942835888	0.768	0.23	0	6	UBE2T
MYBL2	0	0.391091361880597	0.513	0.045	0	6	MYBL2
NME1.2	0	0.389899906272299	0.975	0.814	0	6	NME1
MKI67.5	0	0.38783270601872	0.548	0.077	0	6	MKI67
PGP	0	0.386504644721645	0.969	0.798	0	6	PGP
TOP2A.5	0	0.380426440127515	0.769	0.228	0	6	TOP2A
ATAD5	0	0.379682137877588	0.727	0.173	0	6	ATAD5
CBX3.2	0	0.379612346380039	0.996	0.939	0	6	CBX3
PSIP1	0	0.378443492779024	0.834	0.443	0	6	PSIP1
SMC3	0	0.377402742089462	0.92	0.631	0	6	SMC3
MMS22L	0	0.37459087330817	0.731	0.166	0	6	MMS22L
RMI2	0	0.373812456966996	0.682	0.077	0	6	RMI2
MCM10	0	0.371561240352586	0.578	0.018	0	6	MCM10
RFC1	0	0.371165080119826	0.87	0.534	0	6	RFC1
EIF4EBP1	0	0.367301639177355	0.987	0.887	0	6	EIF4EBP1
LMNB1.1	0	0.365986490296095	0.781	0.279	0	6	LMNB1
SAMD1	0	0.36276935874959	0.83	0.49	0	6	SAMD1
POLD3	0	0.360318787680291	0.755	0.229	0	6	POLD3
RIF1	0	0.360232347930404	0.882	0.562	0	6	RIF1
SVIP	0	0.357821111032078	0.852	0.565	0	6	SVIP
BRCA2	0	0.356733907113783	0.694	0.181	0	6	BRCA2
SRSF10	0	0.355576586437102	0.957	0.759	0	6	SRSF10
SRSF2	0	0.354804058923638	0.984	0.867	0	6	SRSF2
ASF1B	0	0.35448702411608	0.616	0.072	0	6	ASF1B
WEE1	0	0.353865729917703	0.664	0.083	0	6	WEE1
BRI3BP	0	0.350796333868828	0.973	0.813	0	6	BRI3BP
GMPS	0	0.350669597177529	0.837	0.434	0	6	GMPS
SNRPE.1	0	0.350646695412661	0.985	0.884	0	6	SNRPE
SHCBP1	0	0.350450561484075	0.675	0.129	0	6	SHCBP1
RFC3	0	0.348990263404451	0.678	0.145	0	6	RFC3
C19orf48	0	0.348878610861372	0.782	0.294	0	6	C19orf48
PPP1R14B.2	0	0.3471974435196	0.995	0.933	0	6	PPP1R14B
POLR3K	0	0.345776981770795	0.888	0.541	0	6	POLR3K
CTNNAL1	0	0.344898432353275	0.598	0.076	0	6	CTNNAL1
EIF1AX	0	0.342221184182429	0.98	0.885	0	6	EIF1AX
CHAF1A	0	0.341669009120237	0.706	0.2	0	6	CHAF1A
EIF5A.2	0	0.339315978592131	0.99	0.907	0	6	EIF5A
ATP5MC1	0	0.338214628188355	0.993	0.921	0	6	ATP5MC1
PDCD5.1	0	0.337455306373637	0.981	0.878	0	6	PDCD5
RFC2	0	0.336311160335257	0.841	0.451	0	6	RFC2
TCF19	0	0.331868024630357	0.588	0.056	0	6	TCF19
UNG	0	0.331849266595008	0.607	0.068	0	6	UNG
MRPL17	0	0.32735986356142	0.918	0.653	0	6	MRPL17
FABP5.2	0	0.327238904428194	0.997	0.943	0	6	FABP5
TFDP1	0	0.326557916285671	0.897	0.616	0	6	TFDP1
LSM2	0	0.325187621871475	0.951	0.751	0	6	LSM2
SUZ12	0	0.325158202460935	0.926	0.687	0	6	SUZ12
EZH2	0	0.324273455975935	0.648	0.146	0	6	EZH2
NME4	0	0.323777278884129	0.837	0.535	0	6	NME4
SMC4	0	0.323130714519064	0.73	0.251	0	6	SMC4
TOPBP1	0	0.32201766522793	0.796	0.364	0	6	TOPBP1
CASP8AP2	0	0.321606522300876	0.763	0.343	0	6	CASP8AP2
CDC45	0	0.317509528516821	0.537	0.024	0	6	CDC45
CAND1	0	0.31331418569446	0.879	0.592	0	6	CAND1
TAGLN2	0	0.313266510512131	0.947	0.765	0	6	TAGLN2
HSPB11	0	0.312891621809027	0.92	0.712	0	6	HSPB11
LSM4.1	0	0.312869617590527	0.994	0.931	0	6	LSM4
TPI1.1	0	0.31087123808032	0.999	0.996	0	6	TPI1
MSH2	0	0.309763289116802	0.655	0.157	0	6	MSH2
BTG3	0	0.309268667899527	0.636	0.208	0	6	BTG3
LIG1	0	0.300757677903687	0.613	0.133	0	6	LIG1
SF3A3	0	0.299587457543235	0.896	0.624	0	6	SF3A3
RBBP7	0	0.299376072430117	0.913	0.677	0	6	RBBP7
SNRPG.1	0	0.298167045921902	0.998	0.969	0	6	SNRPG
PRIM1	0	0.297779184936965	0.629	0.125	0	6	PRIM1
NETO2	0	0.295351093224907	0.672	0.23	0	6	NETO2
CACYBP	0	0.292695598601463	0.977	0.87	0	6	CACYBP
ALYREF	0	0.291942395011821	0.873	0.581	0	6	ALYREF
TMEM160	0	0.286609842782623	0.986	0.883	0	6	TMEM160
XRCC2	0	0.283683928356608	0.537	0.036	0	6	XRCC2
NXT1	0	0.282947337247118	0.83	0.491	0	6	NXT1
POLE3	0	0.282541264680403	0.867	0.561	0	6	POLE3
NCAPD3	0	0.282420645671987	0.696	0.266	0	6	NCAPD3
NUSAP1.5	0	0.278443078925479	0.687	0.208	0	6	NUSAP1
POLD2	0	0.275518971327206	0.716	0.309	0	6	POLD2
FANCI	0	0.274343853675486	0.528	0.093	0	6	FANCI
VRK1	0	0.273780320196106	0.722	0.317	0	6	VRK1
MRPS26	0	0.273349112809137	0.851	0.55	0	6	MRPS26
POP7	0	0.272632080049038	0.841	0.523	0	6	POP7
RPA2	0	0.270236865790594	0.841	0.552	0	6	RPA2
NCAPG	0	0.269503806355167	0.475	0.052	0	6	NCAPG
PKMYT1	0	0.268740517384253	0.464	0.027	0	6	PKMYT1
COPS3	0	0.267871623805537	0.933	0.733	0	6	COPS3
SNRPA1	0	0.267107028404179	0.806	0.499	0	6	SNRPA1
FANCA	0	0.265473920472896	0.553	0.068	0	6	FANCA
RBBP8	0	0.264250348459182	0.585	0.169	0	6	RBBP8
SLC1A5	0	0.261973277730258	0.75	0.376	0	6	SLC1A5
PSMG1	0	0.260104477417273	0.851	0.58	0	6	PSMG1
TIMELESS	0	0.258238390506987	0.593	0.152	0	6	TIMELESS
EEF1E1	0	0.255488293320511	0.81	0.496	0	6	EEF1E1
CENPH	0	0.254173583405232	0.561	0.109	0	6	CENPH
MYO19	0	0.248906679432444	0.597	0.16	0	6	MYO19
C21orf58	0	0.248371717139742	0.547	0.103	0	6	C21orf58
ARL6IP6	0	0.242815138968249	0.706	0.342	0	6	ARL6IP6
RBL1	0	0.241825498041215	0.559	0.113	0	6	RBL1
RPL35	0	0.240150854305141	1	1	0	6	RPL35
EXOSC8	0	0.237954759519915	0.738	0.383	0	6	EXOSC8
MND1	0	0.235817709761598	0.432	0.044	0	6	MND1
TPX2.5	0	0.234970008566727	0.633	0.13	0	6	TPX2
RAD51C	0	0.232218452664585	0.664	0.307	0	6	RAD51C
WDHD1	0	0.232201430615216	0.518	0.061	0	6	WDHD1
MTHFD1	0	0.229694372773595	0.598	0.218	0	6	MTHFD1
TIPIN	0	0.226928809221483	0.553	0.14	0	6	TIPIN
ZNF367	0	0.226312320917816	0.461	0.016	0	6	ZNF367
DSN1	0	0.223699584208506	0.549	0.129	0	6	DSN1
FIGNL1	0	0.220232367676944	0.543	0.135	0	6	FIGNL1
MELK	0	0.219627285447437	0.463	0.057	0	6	MELK
EXOSC9	0	0.218212549498692	0.662	0.295	0	6	EXOSC9
SFXN1	0	0.216987621758353	0.633	0.27	0	6	SFXN1
SLF1	0	0.213323993033966	0.528	0.11	0	6	SLF1
MCM8	0	0.211833905885323	0.489	0.074	0	6	MCM8
KNL1	0	0.210644488031695	0.498	0.092	0	6	KNL1
POLA2	0	0.207709735591123	0.54	0.143	0	6	POLA2
RFC5	0	0.207180155833902	0.49	0.082	0	6	RFC5
E2F2	0	0.205641860765968	0.391	0.015	0	6	E2F2
BLM	0	0.203897736184596	0.451	0.058	0	6	BLM
DSCC1	0	0.203674985570369	0.428	0.024	0	6	DSCC1
NPC2.4	0	-0.217727053052949	1	1	0	6	NPC2
MARCKS.3	0	-0.336282539612403	0.989	0.991	0	6	MARCKS
MAF.4	0	-0.352875128932204	0.94	0.957	0	6	MAF
BRI3.3	0	-0.353172458845846	0.998	0.999	0	6	BRI3
PNRC1	0	-0.354118101178416	0.846	0.941	0	6	PNRC1
CTSS.3	0	-0.448739725780947	0.994	0.997	0	6	CTSS
LIPA.3	0	-0.528675806995014	0.938	0.956	0	6	LIPA
SAT1.3	0	-0.5565446375218	0.998	1	0	6	SAT1
FUCA1.3	0	-0.716953529369832	0.88	0.925	0	6	FUCA1
NEAT1.4	0	-0.816804752126106	0.971	0.992	0	6	NEAT1
A2M.3	4.94065645841247e-324	-0.359858373403319	0.987	0.992	1.18560933032524e-319	6	A2M
CTSB.4	4.94065645841247e-324	-0.54125512452466	0.974	0.978	1.18560933032524e-319	6	CTSB
LSM5	1.18575755001899e-322	0.275526578008507	0.986	0.9	2.84546239278057e-318	6	LSM5
TMEM97.1	2.91498731046335e-322	0.290532228655087	0.89	0.614	6.99509504891891e-318	6	TMEM97
MS4A7.3	5.99548661228353e-320	-0.652499133844779	0.817	0.881	1.43873692234968e-315	6	MS4A7
NOP58	1.50654943320725e-318	0.271690917106067	0.833	0.498	3.61526667486745e-314	6	NOP58
DCK	1.65689360923675e-318	0.268046411383853	0.892	0.642	3.97604759408542e-314	6	DCK
RPA1	3.86282507839926e-317	0.262312652445797	0.831	0.509	9.26962134063472e-313	6	RPA1
LSM3	2.05215926805592e-316	0.264094726266032	0.985	0.906	4.9245665955538e-312	6	LSM3
CDK4	9.07638190771884e-316	0.263149956524502	0.799	0.464	2.17805936639529e-311	6	CDK4
CENPW	7.4149750236293e-315	0.291141174165863	0.745	0.343	1.77937155642032e-310	6	CENPW
ZEB2.3	3.507162165938e-314	-0.346365336882422	0.735	0.846	8.41613704960143e-310	6	ZEB2
MALAT1.1	2.33460571232253e-311	-0.355824303809831	1	0.999	5.60235332786039e-307	6	MALAT1
POLE4	3.02711141292695e-309	0.26263236448295	0.932	0.748	7.26415925760081e-305	6	POLE4
NHP2.1	7.29034704239472e-309	0.279583205657689	0.959	0.804	1.74946457976346e-304	6	NHP2
BRIX1	7.44110208553335e-307	0.220782573136288	0.693	0.341	1.78564126746544e-302	6	BRIX1
ENO1.1	9.84678141205861e-307	0.332771987649146	1	0.994	2.3629321354517e-302	6	ENO1
SRM	5.47610260566879e-305	0.305262819035214	0.935	0.704	1.31410034228234e-300	6	SRM
DHX15	6.50858231694664e-305	0.261302827861525	0.881	0.627	1.56186449859768e-300	6	DHX15
PLD3.4	5.58866457053414e-304	-0.350111605186362	0.943	0.953	1.34111183699108e-299	6	PLD3
HPRT1	3.14746536125274e-303	0.244276604156765	0.856	0.587	7.55297262739819e-299	6	HPRT1
NOLC1	4.02304779014789e-302	0.264461248141897	0.728	0.364	9.65410778201788e-298	6	NOLC1
ASAH1.4	9.50647745686584e-300	-0.621975050682191	0.947	0.958	2.2812693953241e-295	6	ASAH1
IMPA2	4.66162780870178e-298	0.222508960426492	0.71	0.368	1.11865082525417e-293	6	IMPA2
RBBP4	1.12303604948905e-297	0.282958951342356	0.954	0.809	2.69494960795886e-293	6	RBBP4
FCGR2A.2	6.17059738114841e-297	-0.310209044482281	0.7	0.816	1.48075825355418e-292	6	FCGR2A
TEX30.1	6.86517319039851e-296	0.203862779514132	0.664	0.337	1.64743561049993e-291	6	TEX30
HNRNPD	5.7753287673238e-295	0.31270482818616	0.99	0.932	1.38590564429469e-290	6	HNRNPD
HNRNPR	2.0870670612839e-294	0.304402027490295	0.962	0.826	5.00833482696298e-290	6	HNRNPR
CKLF.3	4.15200773457014e-289	0.296836520357043	0.999	0.99	9.96357296064797e-285	6	CKLF
C1QBP.2	9.40023735366168e-289	0.31223910132234	0.994	0.932	2.25577495775819e-284	6	C1QBP
CREG1.3	7.20894596784977e-288	-0.33779805700778	0.852	0.881	1.72993076390491e-283	6	CREG1
HSP90AA1	1.04728951740939e-287	0.409808327558439	1	0.998	2.51318065492731e-283	6	HSP90AA1
HIRIP3	4.4052268898757e-287	0.230109044909893	0.594	0.189	1.05712229676347e-282	6	HIRIP3
CMKLR1.4	4.4507667846638e-286	-0.282035690301284	0.775	0.831	1.06805050531577e-281	6	CMKLR1
N4BP2L2.1	1.3950910578424e-285	-0.270573591036065	0.957	0.969	3.34780001150441e-281	6	N4BP2L2
HMGA1	1.66492520417289e-285	0.310480549244382	0.989	0.934	3.99532101245368e-281	6	HMGA1
C5AR1.2	2.47385449432171e-285	-0.293141692748913	0.308	0.535	5.93650863002381e-281	6	C5AR1
HMOX1.4	2.63021292816166e-281	-0.452745314039742	0.785	0.899	6.31172196370953e-277	6	HMOX1
SERBP1	1.03856514531906e-279	0.312029969886529	0.999	0.983	2.49224477922216e-275	6	SERBP1
EIF1	2.26677108523285e-279	-0.221298457462811	1	1	5.43957057323326e-275	6	EIF1
MRPS34	1.10687254563341e-278	0.27689102589855	0.988	0.909	2.6561620477565e-274	6	MRPS34
PGAM1	6.52170120611969e-278	0.290618237331779	0.989	0.937	1.56501263843254e-273	6	PGAM1
WSB1.1	2.75898136071149e-277	-0.218863318456184	0.888	0.924	6.62072757129935e-273	6	WSB1
DAB2.4	7.40590691082025e-277	-0.306719214745584	0.919	0.934	1.77719548138954e-272	6	DAB2
NCL.2	5.94002549600328e-275	0.424513011745777	0.999	0.984	1.42542791827591e-270	6	NCL
HMGN1	1.40609564782569e-274	0.256971085646288	1	0.992	3.37420772608731e-270	6	HMGN1
FTH1.4	2.14134688872768e-274	-0.618202174611035	1	1	5.13859012887981e-270	6	FTH1
MZT2A.1	2.23737853789638e-274	0.262019816981386	0.966	0.834	5.36903727738994e-270	6	MZT2A
SAC3D1	2.3006990407698e-274	0.228800323458066	0.775	0.464	5.52098748813529e-270	6	SAC3D1
TMEM106A	3.56014911606341e-273	-0.206774777932647	0.549	0.689	8.54328983381736e-269	6	TMEM106A
NUDT8.2	6.9326812871341e-273	0.271008187930434	0.744	0.417	1.66363552847357e-268	6	NUDT8
NSD2	2.76112069211547e-272	0.252475691469402	0.667	0.254	6.62586132486949e-268	6	NSD2
SNRPF	1.19669143995752e-271	0.241384709991158	0.968	0.854	2.87170044846605e-267	6	SNRPF
SSRP1	2.24914760118994e-270	0.278511588233802	0.802	0.475	5.3972794985755e-266	6	SSRP1
SRSF3.1	3.50424804019473e-270	0.296897983433989	0.987	0.901	8.4091440220553e-266	6	SRSF3
LRR1	4.01416581239276e-266	0.204975021314683	0.666	0.291	9.63279369999891e-262	6	LRR1
MIF.2	2.58284406146501e-265	0.269388661602587	0.942	0.797	6.19805089429757e-261	6	MIF
CREBRF.2	5.86018530154031e-265	-0.283640417925848	0.349	0.59	1.40626866681063e-260	6	CREBRF
C12orf75.4	8.34913964241345e-265	0.291719250506046	0.999	0.981	2.00354303998995e-260	6	C12orf75
HNRNPDL	9.12292222804648e-261	0.275070789836773	0.99	0.931	2.18922764706431e-256	6	HNRNPDL
GM2A.3	5.78664356760961e-258	-0.382587244794383	0.943	0.945	1.38862085691928e-253	6	GM2A
PXMP2	1.44811180278702e-257	0.215582570836549	0.606	0.242	3.47503389314801e-253	6	PXMP2
PRDX2	9.79778887952062e-257	0.260925669167913	0.995	0.962	2.35117539741856e-252	6	PRDX2
ATP6V0A1	6.80508546532388e-256	-0.247258830186855	0.681	0.809	1.63301635911377e-251	6	ATP6V0A1
SKA2	4.38057679378757e-255	0.263409571887105	0.817	0.478	1.0512070132052e-250	6	SKA2
MCMBP	5.2339162878442e-255	0.226468912966402	0.878	0.636	1.25598289159397e-250	6	MCMBP
TYROBP	8.65146566507483e-255	-0.256904112853793	1	1	2.07609221564801e-250	6	TYROBP
NCOA3	4.45029341602787e-253	-0.231471187773812	0.54	0.734	1.06793691104421e-248	6	NCOA3
SDCBP.3	1.60155910184358e-252	-0.340896549728021	0.97	0.982	3.84326137669405e-248	6	SDCBP
CMC2	3.05648772610199e-252	0.230189400087674	0.806	0.527	7.33465359632694e-248	6	CMC2
MT-ND6.1	3.26896368028517e-252	0.322660513902504	0.954	0.848	7.84453214358033e-248	6	MT-ND6
LSM7.1	1.4332194592174e-250	0.216753776384828	0.986	0.912	3.43929673628399e-246	6	LSM7
TUBG1	2.57774445849563e-250	0.211860017579542	0.64	0.295	6.18581337705196e-246	6	TUBG1
PAXX.1	3.487466173447e-250	0.221916092599554	0.909	0.684	8.36887257642077e-246	6	PAXX
UBA2	1.68163239194138e-247	0.230345431813924	0.86	0.61	4.03541325094173e-243	6	UBA2
CD84.3	1.80000871599454e-247	-0.262658922777811	0.803	0.848	4.31948091577211e-243	6	CD84
NAP1L4	2.72878500216303e-247	0.236878974061028	0.868	0.63	6.54826536969062e-243	6	NAP1L4
MTRNR2L8.4	1.26555443563785e-246	-0.310687346367216	0.989	0.988	3.03695097920015e-242	6	MTRNR2L8
LACC1.3	1.81576108064761e-246	-0.229707994271502	0.97	0.971	4.35728186523008e-242	6	LACC1
YWHAQ	2.26029117496945e-245	0.232767724026802	0.944	0.796	5.42402073257419e-241	6	YWHAQ
ARPC5L	2.496140113381e-244	0.222845962626903	0.936	0.754	5.98998743008038e-240	6	ARPC5L
NCOA4.3	1.74942360559586e-242	-0.271793286248308	0.915	0.94	4.19809182634838e-238	6	NCOA4
RPL39L	3.92797238079697e-242	0.244430065129427	0.682	0.32	9.42595532219849e-238	6	RPL39L
PTGES3	5.54134647132708e-242	0.274176258284275	0.996	0.952	1.32975691272436e-237	6	PTGES3
RPS26	1.60498650253189e-241	0.20626903089343	1	0.999	3.85148611012578e-237	6	RPS26
IPO5	7.49191658666557e-241	0.225002936991336	0.778	0.476	1.79783522330214e-236	6	IPO5
MTRNR2L12.4	3.39219794882345e-240	-0.294484831860576	0.996	0.997	8.14025741779164e-236	6	MTRNR2L12
ERH	4.13604811700568e-240	0.209949903326243	0.988	0.948	9.92527466637853e-236	6	ERH
MAFB.3	4.79628068029425e-239	-0.355084150502399	0.764	0.827	1.15096347485021e-234	6	MAFB
POLR2I	8.53573411786649e-236	0.210162433155359	0.926	0.777	2.04832011626442e-231	6	POLR2I
CTSD.4	9.3973164164851e-235	-0.581272413601928	0.992	0.989	2.25507402046393e-230	6	CTSD
CCR1.3	1.20480739056653e-233	-0.205161934534547	0.709	0.758	2.8911762951425e-229	6	CCR1
CSE1L	8.65277832303079e-233	0.228248307970726	0.727	0.379	2.0764072141777e-228	6	CSE1L
SRP9	2.13873249916598e-232	0.215031666684198	0.981	0.899	5.1323163782486e-228	6	SRP9
CCNG2	5.68874553835019e-231	-0.204017943459993	0.245	0.496	1.3651282668379e-226	6	CCNG2
C3AR1.1	1.3149214376325e-230	-0.258847345909737	0.924	0.952	3.15541697388671e-226	6	C3AR1
GGH	4.18260364786568e-230	0.208455689087658	0.56	0.186	1.00369939737833e-225	6	GGH
S100A4.3	8.15762039913691e-230	0.201615872046616	1	1	1.95758416718089e-225	6	S100A4
UBC	5.63616466292296e-229	-0.220021423811051	0.999	0.999	1.35251043416162e-224	6	UBC
GRN.3	6.67874301566217e-229	-0.217448811528625	0.999	0.999	1.60269796146845e-224	6	GRN
YEATS4	1.56816800860838e-228	0.200143948702866	0.7	0.378	3.76313277025754e-224	6	YEATS4
MRPL57	2.29115537927621e-228	0.223179963019546	0.987	0.944	5.49808556364913e-224	6	MRPL57
SNU13	1.29433205983621e-227	0.209506123486759	0.991	0.962	3.10600864398896e-223	6	SNU13
GPR34.3	2.05179406926712e-227	-0.311527266776371	0.87	0.915	4.92369022802031e-223	6	GPR34
KPNB1	1.18481818230582e-226	0.325695361961373	0.985	0.907	2.84320819207927e-222	6	KPNB1
UQCC2	1.39779719175947e-226	0.247555257981246	0.95	0.819	3.35429392106521e-222	6	UQCC2
CLNS1A	1.67357591022121e-226	0.204287081703493	0.947	0.832	4.01608011175785e-222	6	CLNS1A
BAZ1B	2.94636349065822e-226	0.27569990290156	0.894	0.64	7.07038846853253e-222	6	BAZ1B
FBXO5	1.16767043450307e-224	0.260871219930211	0.439	0.115	2.80205874167702e-220	6	FBXO5
ATP6V0E1.2	1.38935889368527e-223	-0.247775154132763	0.999	0.999	3.33404453717655e-219	6	ATP6V0E1
SLCO2B1.3	4.8400599601e-222	-0.238012272514492	0.821	0.84	1.1614691886252e-217	6	SLCO2B1
TTF2	5.67079046601503e-221	0.260462161121481	0.763	0.396	1.36081958812963e-216	6	TTF2
EIF5B	7.53956070472062e-221	0.273605174480436	0.971	0.866	1.80926838231181e-216	6	EIF5B
ACTB.3	3.4226247164511e-220	0.224687127471636	1	1	8.21327253206771e-216	6	ACTB
RNF13.3	4.88648037100863e-220	-0.274198562402013	0.767	0.839	1.17260869463094e-215	6	RNF13
ITM2B.1	1.02984348928197e-219	-0.237907812759265	1	1	2.47131542122994e-215	6	ITM2B
NRP1.4	1.93374655618948e-219	-0.237194726552446	0.587	0.659	4.64041161088789e-215	6	NRP1
HACD3	1.31183007207351e-218	0.213054404841794	0.734	0.426	3.14799862395481e-214	6	HACD3
NUDC	3.9210753321523e-218	0.23223117902106	0.944	0.797	9.40940447456587e-214	6	NUDC
EBP.2	1.20722796397395e-216	0.261013197456164	0.902	0.699	2.89698494514829e-212	6	EBP
FCER1G	1.77604680287017e-216	-0.234129420602888	1	1	4.26197951284755e-212	6	FCER1G
MRPL11	4.84714652260793e-216	0.202920137218413	0.894	0.694	1.16316975103023e-211	6	MRPL11
ITGB1BP1	4.92168127007013e-216	0.201637383081234	0.805	0.564	1.18105585437873e-211	6	ITGB1BP1
SNRPD3	6.99864382644315e-216	0.213321944296562	0.978	0.902	1.67946455903156e-211	6	SNRPD3
SLC15A3.3	2.27804889884194e-215	-0.234246746054848	0.604	0.71	5.466633942551e-211	6	SLC15A3
VDAC1	4.29923860936974e-214	0.229322269357038	0.988	0.943	1.03168828909046e-209	6	VDAC1
ATP5MC3	5.55294265949169e-214	0.209966439621742	1	0.998	1.33253964999822e-209	6	ATP5MC3
PLA2G7.4	1.045956932655e-213	-0.411052406188496	0.573	0.683	2.50998285129221e-209	6	PLA2G7
HEXA.3	3.75287714927753e-212	-0.238127329772238	0.953	0.959	9.00577929512129e-208	6	HEXA
CCT2.2	2.52610035514482e-211	0.27381563595338	0.937	0.743	6.06188302224103e-207	6	CCT2
PSME2.2	8.15893756838753e-211	0.238813997686984	0.971	0.873	1.95790024828596e-206	6	PSME2
TREM2.4	2.23660785278585e-209	-0.377896845058836	0.842	0.867	5.3671878643302e-205	6	TREM2
CEBPZ	5.64803654312315e-209	0.210462601164968	0.809	0.52	1.35535932925326e-204	6	CEBPZ
PRKAR1A.2	1.0448919657788e-208	-0.237431546836566	0.916	0.933	2.50742725027938e-204	6	PRKAR1A
HAVCR2.1	2.15913260631067e-208	-0.243867059731396	0.801	0.868	5.18127051536371e-204	6	HAVCR2
DKC1	3.08469680915182e-208	0.23720044016301	0.792	0.491	7.40234693292161e-204	6	DKC1
CYCS	4.27568971763078e-207	0.272593716945735	0.996	0.959	1.02603726153986e-202	6	CYCS
PPIA	1.93114301798073e-206	0.207748326831404	1	0.999	4.63416390024835e-202	6	PPIA
LDHB.1	1.94855824437139e-206	0.261030690032831	0.999	0.994	4.67595521901802e-202	6	LDHB
ZFP36L1.1	2.8010847643317e-206	-0.222399201372817	0.984	0.989	6.72176310896677e-202	6	ZFP36L1
HIST1H4C.5	1.18056524043209e-204	0.460300108177354	0.912	0.685	2.83300240746488e-200	6	HIST1H4C
HMGN2.4	1.45463110727402e-204	0.309975614815212	0.994	0.955	3.49067826812546e-200	6	HMGN2
RNASE6.2	1.20079140299175e-203	-0.241849106961	0.997	0.996	2.88153912975931e-199	6	RNASE6
NABP1	9.68772148364742e-203	-0.238511318377839	0.597	0.718	2.32476252443087e-198	6	NABP1
TOMM40	9.89924490352566e-200	0.237666549934015	0.835	0.557	2.37552179949905e-195	6	TOMM40
HLA-E	1.03390256942413e-199	-0.245595844584396	0.88	0.918	2.48105599584708e-195	6	HLA-E
CPVL.3	2.04034201805138e-197	-0.311631200827534	0.692	0.758	4.8962087407179e-193	6	CPVL
HSPA8	2.76071325663706e-197	0.323532138908785	1	0.99	6.62488360195196e-193	6	HSPA8
DDX46	7.49318390252837e-197	0.224290440074181	0.971	0.885	1.79813934108973e-192	6	DDX46
CD36.3	2.00803619529843e-195	-0.307889965540897	0.858	0.888	4.81868445785764e-191	6	CD36
CTSL.3	2.23424830836589e-194	-0.503373778879516	0.642	0.706	5.36152566558562e-190	6	CTSL
UBE2I	2.26510648630524e-194	0.204096769248659	0.979	0.911	5.43557603518669e-190	6	UBE2I
PPA1.4	3.58327289379953e-194	0.205304036278907	0.965	0.827	8.59877996325073e-190	6	PPA1
MTRNR2L1.4	2.63917768437364e-193	-0.414469687956345	0.938	0.957	6.33323468919142e-189	6	MTRNR2L1
SMC1A	2.79632207606738e-192	0.306615919147603	0.939	0.765	6.71033408593888e-188	6	SMC1A
MRPL12	4.92998320584437e-192	0.23727025613724	0.902	0.696	1.18304806990647e-187	6	MRPL12
CKB.4	1.19952210129615e-191	0.268834146306758	0.836	0.642	2.87849318648036e-187	6	CKB
GLMP.3	2.40387310036862e-191	-0.20762782828979	0.491	0.602	5.76857427895457e-187	6	GLMP
RNF149.2	1.11842784053258e-190	-0.226971443926255	0.799	0.856	2.68389128892602e-186	6	RNF149
BMP2K.3	1.24442014195047e-190	-0.21548174822884	0.784	0.818	2.98623501463855e-186	6	BMP2K
PILRA.3	2.08395539874383e-189	-0.368371987402562	0.809	0.883	5.00086777036557e-185	6	PILRA
SLIRP	2.52568005524821e-187	0.207320006200384	0.977	0.894	6.06087442857914e-183	6	SLIRP
HLA-DMB	1.07545221305916e-186	-0.222595706019265	0.992	0.994	2.58076267567808e-182	6	HLA-DMB
RSRP1	2.50128184133083e-185	-0.21939137238527	0.865	0.915	6.0023260346416e-181	6	RSRP1
CCT6A	5.37051518940974e-184	0.25377627122024	0.98	0.914	1.28876253000266e-179	6	CCT6A
SERINC1.1	7.85770237944661e-184	-0.217372609256611	0.799	0.848	1.8856128399958e-179	6	SERINC1
NAA50	1.14040881837274e-181	0.209718909151592	0.89	0.713	2.73663904144907e-177	6	NAA50
ABCA1.4	1.81318188031601e-181	-0.335517720530462	0.172	0.341	4.35109255819432e-177	6	ABCA1
MRPL18	1.85722983046913e-181	0.203379454193752	0.925	0.744	4.45679442417676e-177	6	MRPL18
CEBPB.1	3.98985504803597e-181	-0.281632318385832	0.901	0.927	9.57445515877192e-177	6	CEBPB
FTL.4	5.63446076422111e-181	-0.273528625079718	1	1	1.35210154959014e-176	6	FTL
CHCHD2	3.29827807166123e-177	0.261364098856243	0.983	0.97	7.91487788856544e-173	6	CHCHD2
PMP22.3	7.7650338514063e-177	-0.202509628948065	0.466	0.546	1.86337517332197e-172	6	PMP22
SLC11A1.3	4.93380084498969e-176	-0.230769870304279	0.36	0.48	1.18396418877218e-171	6	SLC11A1
CD163.4	1.39864033588434e-175	-0.241162863818754	0.512	0.565	3.35631721402166e-171	6	CD163
FAM136A	1.03678080024932e-174	0.203088418477343	0.862	0.635	2.4879628863583e-170	6	FAM136A
ARL4C.3	1.49316516121173e-174	-0.359054695819846	0.518	0.629	3.5831484373598e-170	6	ARL4C
SRRM1	1.47952315594784e-173	0.215937115982453	0.984	0.934	3.55041171732803e-169	6	SRRM1
MGAT1.2	9.00066271579849e-173	-0.212283512416432	0.768	0.815	2.15988903191016e-168	6	MGAT1
KIF20B	1.41564160469861e-172	0.219555390522478	0.702	0.324	3.39711515879526e-168	6	KIF20B
CFLAR	4.76187082292242e-172	-0.216539301194644	0.717	0.806	1.14270614137669e-167	6	CFLAR
BOLA3	8.67890532343533e-172	0.200596914832565	0.858	0.64	2.08267691046478e-167	6	BOLA3
HDAC2	4.03671152105446e-171	0.207991446880032	0.891	0.71	9.6868966370744e-167	6	HDAC2
IL10RA.1	1.39673448936556e-170	-0.207810661493193	0.582	0.696	3.35174375413054e-166	6	IL10RA
H2AFX	2.31841713414186e-170	0.279812289832084	0.664	0.299	5.56350559680023e-166	6	H2AFX
FKBP4	2.49468603037644e-170	0.223799875510345	0.841	0.601	5.98649806709434e-166	6	FKBP4
MRC1.3	5.2275632481242e-170	-0.20657458436072	0.202	0.347	1.25445835265237e-165	6	MRC1
FAM20C.2	1.59076900017736e-168	-0.208900188119273	0.666	0.73	3.8173683697256e-164	6	FAM20C
HNRNPA2B1.1	5.93923721737749e-168	0.239053999558739	1	0.998	1.42523875505408e-163	6	HNRNPA2B1
CD68.3	3.31695221534248e-166	-0.306487221207604	0.918	0.924	7.95969023115735e-162	6	CD68
CCDC85B	1.51885292924535e-165	0.234650414295796	0.987	0.907	3.64479137431006e-161	6	CCDC85B
IGF1.4	3.93206240511809e-164	-0.303489283682044	0.507	0.585	9.43577015356189e-160	6	IGF1
PSMC3	2.31060695929109e-163	0.203543843693424	0.884	0.698	5.54476352021082e-159	6	PSMC3
ACAT2.4	1.01204367934982e-161	0.287736444851096	0.818	0.582	2.42860121733575e-157	6	ACAT2
ODC1	5.4902077542823e-161	0.203636066207861	0.767	0.503	1.31748515479512e-156	6	ODC1
GSTP1	5.84686156728167e-161	0.264128557330336	0.999	0.991	1.40307137030058e-156	6	GSTP1
NPL.3	5.46724739929175e-160	-0.259332127468053	0.57	0.64	1.31197535840804e-155	6	NPL
SDF2L1.1	1.64577309470195e-159	0.273178171136521	0.979	0.851	3.94936169535626e-155	6	SDF2L1
LPAR6	2.26948844332901e-159	-0.256552344811162	0.914	0.942	5.44609141745664e-155	6	LPAR6
SRGN.3	2.09701659176583e-158	-0.368458017737519	0.997	0.996	5.03221071526047e-154	6	SRGN
CEP78	4.52417101156227e-158	0.201095678256899	0.636	0.292	1.0856653176446e-153	6	CEP78
TGFBI.3	9.83338405816897e-156	-0.235136584334328	0.98	0.971	2.35971717243881e-151	6	TGFBI
ZMAT3.1	1.05328460738741e-153	-0.276741909187953	0.723	0.786	2.52756707234757e-149	6	ZMAT3
ATP6AP1.3	3.44041233417426e-153	-0.200526676651746	0.908	0.912	8.25595747831796e-149	6	ATP6AP1
ILF2	1.98944723623845e-152	0.201606344972688	0.93	0.769	4.77407653280142e-148	6	ILF2
TRA2B	4.27244664891587e-152	0.202935204183002	0.904	0.702	1.02525902234034e-147	6	TRA2B
IDH2	7.52053373113812e-152	0.263005925245376	0.982	0.911	1.80470247946121e-147	6	IDH2
SARAF	3.65482861602728e-149	-0.213549637497067	0.99	0.993	8.77049222988065e-145	6	SARAF
TGFBR1.3	6.06643352046413e-149	-0.210722611388113	0.932	0.932	1.45576205190578e-144	6	TGFBR1
COTL1.3	1.80668403894015e-148	0.211622477965732	1	0.999	4.33549968824468e-144	6	COTL1
ADAMDEC1.3	2.40533872647026e-147	-0.274336781770721	0.275	0.388	5.77209134191069e-143	6	ADAMDEC1
HNRNPA3	3.94708215625898e-145	0.242491755657613	0.996	0.98	9.47181305037468e-141	6	HNRNPA3
EVI2B	2.37212532007076e-144	-0.242837674898649	0.888	0.936	5.69238913057381e-140	6	EVI2B
GAPLINC.3	9.60318498676947e-144	-0.221727780563662	0.299	0.43	2.30447630127507e-139	6	GAPLINC
CD63.5	1.3068449877911e-143	-0.248912744290579	0.999	1	3.13603591720231e-139	6	CD63
MXD4	4.37741548390522e-143	-0.21102604560327	0.773	0.861	1.05044839367274e-138	6	MXD4
FDPS.4	2.68497878287178e-142	0.247775833322357	0.932	0.784	6.44314358525741e-138	6	FDPS
NUP62	2.22649033221918e-140	0.20883104075773	0.846	0.618	5.34290885022638e-136	6	NUP62
TIMP2.3	1.19653132905924e-138	-0.206801081401815	0.967	0.955	2.87131623034346e-134	6	TIMP2
XPO1	5.11761446482451e-137	0.224370958862337	0.928	0.744	1.22807394312394e-132	6	XPO1
CTSA.3	2.72287825535516e-135	-0.223068291745024	0.869	0.853	6.53409094937577e-131	6	CTSA
XRCC5	6.52464656165239e-134	0.24654968509406	0.994	0.972	1.56571943539972e-129	6	XRCC5
SQSTM1.4	3.8389512027866e-130	-0.308207477461995	0.832	0.864	9.21233120132701e-126	6	SQSTM1
CD86	7.00545733598051e-129	-0.227760826786259	0.724	0.808	1.68109959691524e-124	6	CD86
SMCHD1	7.25567644199957e-129	0.202241277693522	0.809	0.562	1.74114467578664e-124	6	SMCHD1
TUBB4B	2.52219027529314e-128	0.259517153662623	0.881	0.615	6.05250000362095e-124	6	TUBB4B
EVI2A.1	4.62757998533466e-126	-0.204877470595586	0.677	0.771	1.11048036908076e-121	6	EVI2A
DHCR24.2	1.51254636117852e-121	0.20835940113834	0.761	0.497	3.6296575029201e-117	6	DHCR24
CXCL16	2.79900406200477e-119	-0.228363096118728	0.53	0.663	6.71677004759284e-115	6	CXCL16
DNASE2.3	3.98095347311058e-118	-0.224515375879471	0.868	0.857	9.55309404942347e-114	6	DNASE2
CEBPD.2	5.55487462443544e-117	-0.227009122130629	0.489	0.597	1.33300326362577e-112	6	CEBPD
VSIG4.4	7.05185152795645e-114	-0.27262208440025	0.38	0.467	1.69223281116371e-109	6	VSIG4
HSD17B14.3	1.68787028895643e-113	-0.200293917112799	0.517	0.618	4.05038233240875e-109	6	HSD17B14
TXNIP.1	8.87815674061673e-113	-0.262007573118126	0.895	0.925	2.1304912730458e-108	6	TXNIP
STAB1.4	1.29117673264972e-111	-0.213797958183154	0.885	0.866	3.09843680533952e-107	6	STAB1
C1QA.4	3.77091863381521e-111	-0.222948162293348	1	0.999	9.04907344556636e-107	6	C1QA
HSP90AB1.2	1.13816458930672e-106	0.221069558722358	1	0.996	2.73125356495934e-102	6	HSP90AB1
LGMN.3	1.61643548338277e-101	-0.204596201267394	0.508	0.557	3.87896022947364e-97	6	LGMN
GPNMB.5	4.13978058598688e-99	-0.672770031521548	0.131	0.227	9.93423147219271e-95	6	GPNMB
ATP1B1.3	2.16831136782236e-94	-0.224175716216147	0.647	0.674	5.20329678936333e-90	6	ATP1B1
NUCKS1	1.72068749027902e-93	0.229731979022531	0.997	0.971	4.12913377042255e-89	6	NUCKS1
SELENOP.4	2.06803923013681e-92	-0.277482699254132	0.285	0.354	4.96267374055931e-88	6	SELENOP
LY96.3	5.01769395418228e-89	-0.224910698158038	0.709	0.746	1.20409601818512e-84	6	LY96
LGALS1.2	6.20021429680824e-87	-0.285253503949908	1	0.999	1.48786542480507e-82	6	LGALS1
LGALS3.4	4.165792893951e-84	-0.30327538712598	0.329	0.416	9.99665320761422e-80	6	LGALS3
APOE.4	4.4178496268763e-80	-0.495730273674117	0.582	0.611	1.0601513749615e-75	6	APOE
ACY3.4	4.14061635614316e-73	0.519287320566678	0.448	0.299	9.93623706983673e-69	6	ACY3
CREM.1	7.00636724327487e-73	-0.205165546368703	0.492	0.582	1.68131794736867e-68	6	CREM
LYZ.2	4.0505862002442e-69	-0.204137772628368	0.857	0.858	9.720191704726e-65	6	LYZ
HNRNPU	1.70190923108064e-63	0.201626699914251	0.997	0.979	4.0840715818242e-59	6	HNRNPU
RAB42.5	1.5397144769031e-57	-0.22142660647755	0.569	0.556	3.69485283022437e-53	6	RAB42
RPS27L	9.39570040540138e-50	-0.227889452335859	0.991	0.988	2.25468622628417e-45	6	RPS27L
CST7.2	1.10183542366798e-49	-0.208171082898437	0.246	0.355	2.64407446617605e-45	6	CST7
NCF1.3	1.80930323418952e-46	-0.257175611565126	0.983	0.975	4.3417849710846e-42	6	NCF1
CCL2.1	1.01477428072565e-42	0.232763672901369	0.593	0.409	2.43515384145734e-38	6	CCL2
RETN.2	2.86673555397283e-29	0.220790284516524	0.664	0.628	6.8793053088686e-25	6	RETN
APOC1.4	5.57050725092601e-26	-0.320276403697172	0.754	0.694	1.33675462500471e-21	6	APOC1
CCL3.4	1.12520906578404e-25	-0.291834045660444	0.179	0.247	2.70016419516197e-21	6	CCL3
CD14.4	3.78093872271386e-19	-0.21437598455203	0.576	0.576	9.07311865289645e-15	6	CD14
CD9.3	9.29572785702477e-18	-0.248482194318492	0.825	0.799	2.23069581385023e-13	6	CD9
MT-ND5.3	1.1135931503576e-17	-0.206128072514686	0.998	0.997	2.67228948291312e-13	6	MT-ND5
HLA-DPB1.5	5.78573093755611e-14	-0.220232140523928	0.963	0.928	1.38840185308534e-09	6	HLA-DPB1
HLA-DQB1.4	4.68734494917786e-12	-0.259358454874173	0.643	0.61	1.12482216745421e-07	6	HLA-DQB1
FCER1A.4	6.13808477008826e-08	-0.250743031233433	0.441	0.429	0.00147295620227808	6	FCER1A
HLA-DRA.3	8.66337583779298e-08	-0.212720174988813	0.987	0.978	0.00207895029979518	6	HLA-DRA
CCL4.3	2.95632447892065e-07	-0.241121010181001	0.112	0.152	0.00709429185206588	6	CCL4
HLA-DQB1.5	0	1.17380620914383	0.97	0.596	0	7	HLA-DQB1
HLA-DQA1.5	0	1.12386122010188	0.937	0.513	0	7	HLA-DQA1
FCER1A.5	0	1.11858722914795	0.84	0.411	0	7	FCER1A
HLA-DRA.4	0	1.03435092194575	1	0.977	0	7	HLA-DRA
HLA-DPB1.6	0	1.0237293346694	0.999	0.927	0	7	HLA-DPB1
HLA-DRB1.4	0	0.985692176173516	1	0.978	0	7	HLA-DRB1
HLA-DPA1.5	0	0.927713981544833	1	0.979	0	7	HLA-DPA1
TIMP1.1	0	0.82581811124686	0.995	0.968	0	7	TIMP1
[truncated: 2,365 more rows]
