# Supplementary material for: Exposure of iPSC-derived human microglia to brain substrates enables the generation and manipulation of diverse transcriptional states in vitro
Source: Nat Immunol. 2023 Jul 27;24(8):1382–90. doi: 10.1038/s41590-023-01558-2 (PMC10382323; doi:10.1038/s41590-023-01558-2)
Supplement: Supplementary file 4 — Results of differential abundance testing of iMGL clusters across conditions. Adjusted P values representing the differential abundance versus control for each substrate exposure for each cluster. [file 41590_2023_1558_MOESM4_ESM.csv]

	1	2	3	4	5	6	7	8	9	10	11
Ab	0.0451799868505735	0.0906485631620198	0.000397515807067592	0.0038689736670726	5.38820696896534e-06	0.000705439164005811	0.571799620915997	0.558929756538467	0.00977946894735697	0.00229809327523173	0.0316387405702737
Apop	0.00206130759130463	1.56863277066495e-06	0.549241982923256	0.71780958141553	1.73039186557566e-05	0.326850820594927	0.00436331615483573	0.000317067139708766	0.643964540276915	0.717519382374165	0.153751333375935
Myln	0.0474806099725188	0.000290468127067963	0.00112162455646063	0.927389040283829	5.56834012033689e-10	0.257173077268346	0.982056730774986	0.981403180140767	0.429943407925684	0.271308900842677	0.184512973293908
Syn	0.000121283657528829	3.46978597437472e-08	0.487568501543096	0.133886654970941	9.84304283319231e-06	0.218818923097672	0.0511639320930367	0.73915301190597	0.338837074499167	0.358673375310818	0.918999464186822
