# Supplementary material for: Exposure of iPSC-derived human microglia to brain substrates enables the generation and manipulation of diverse transcriptional states in vitro
Source: Nat Immunol. 2023 Jul 27;24(8):1382–90. doi: 10.1038/s41590-023-01558-2 (PMC10382323; doi:10.1038/s41590-023-01558-2)
Supplement: Supplementary file 5 — Shared gene signature in human and iMGL DAMs, hypergeometric test. [file 41590_2023_1558_MOESM5_ESM.csv]

	x
1	A2M
2	ABCA1
3	ABCC5
4	AKR1B1
5	ALAS1
6	ANXA2
7	ANXA5
8	APOC1
9	APOE
10	ARID5B
11	ASAH1
12	ASAP1
13	ATOX1
14	ATP1B1
15	ATP6AP1
16	ATP6AP2
17	ATP6V0B
18	ATP6V1B2
19	ATP6V1F
20	ATP6V1G1
21	BRI3
22	C1QA
23	C3AR1
24	CADM1
25	CANX
26	CD63
27	CD68
28	CD83
29	CD84
30	CD9
31	CLN8
32	CREG1
33	CSTB
34	CTSB
35	CTSD
36	CTSL
37	CTSS
38	CTSZ
39	CXCL16
40	CYP27A1
41	CYSTM1
42	DBI
43	DMXL2
44	DNASE2
45	EEPD1
46	ELL2
47	FAM20C
48	FCGR1A
49	FNIP2
50	FTH1
51	FTL
52	GABARAPL2
53	GAS7
54	GGA1
55	GLUL
56	GM2A
57	GPNMB
58	GPX4
59	GRN
60	GSTO1
61	GYPC
62	HEXB
63	HIF1A
64	HM13
65	HSD17B14
66	IER5L
67	IFI30
68	IGF2R
69	IQGAP2
70	ISCU
71	ITGAX
72	ITM2B
73	ANOS1
74	KCTD12
75	LAMP2
76	LGALS1
77	LIMS1
78	LIPA
79	LITAF
80	LPL
81	MAFB
82	MALAT1
83	MARCKS
84	MGAT1
85	MGST3
86	MITF
87	MS4A7
88	MSR1
89	MT-ND5
90	MYO1E
91	MYO9B
92	NAGK
93	NEAT1
94	NPC2
95	NPL
96	OLR1
97	PEBP1
98	PLA2G7
99	PLAUR
100	PLXNC1
101	PRDX1
102	PSAP
103	RASGRP3
104	RENBP
105	RRAGD
106	SAT1
107	SCARB2
108	SDCBP
109	SGK1
110	SH3PXD2A
111	SIRPA
112	SLC11A1
113	SLC15A3
114	SLC37A2
115	SLC38A6
116	SMS
117	SNHG12
118	SNX24
119	SOAT1
120	SPP1
121	SQSTM1
122	TALDO1
123	TGFBR1
124	TIMP2
125	TMEM144
126	TNFAIP2
127	TPP1
128	TREM2
129	TXNRD1
130	UGCG
131	UQCRB
132	VEGFB
133	WARS
134	ZC3H12C
