# Supplementary material for: Exposure of iPSC-derived human microglia to brain substrates enables the generation and manipulation of diverse transcriptional states in vitro
Source: Nat Immunol. 2023 Jul 27;24(8):1382–90. doi: 10.1038/s41590-023-01558-2 (PMC10382323; doi:10.1038/s41590-023-01558-2)
Supplement: Supplementary file 6 — Top 200 shared gene signatures in human and iMGL DAMs, LIGER metagene. [file 41590_2023_1558_MOESM6_ESM.csv]

	x
1	MYO1E
2	GPNMB
3	GLDN
4	SAMD4A
5	SCIN
6	MITF
7	STARD13
8	PPARG
9	PRKCE
10	TPRG1
11	GAS7
12	ATG7
13	CPM
14	XYLT1
15	ASAP1
16	ARID5B
17	SLC1A3
18	DIRC3
19	ACER3
20	MSR1
21	FMNL2
22	NHSL1
23	FRMD4B
24	KCNJ5
25	SLC11A1
26	NPL
27	KCNMA1
28	PPM1H
29	DTNA
30	RASGEF1B
31	FARP1
32	SMAD3
33	SPIRE1
34	SUSD1
35	ADARB1
36	BICD1
37	DOPEY2
38	DSCAM
39	RASGRP3
40	ELL2
41	C20ORF194
42	SLC38A6
43	DENND4C
44	MGLL
45	APOC1
46	FNDC3B
47	MYO1D
48	MTSS1
49	MBP
50	IQGAP2
51	TANC2
52	FNIP2
53	PDE8A
54	IQGAP1
55	ITGAX
56	ABCA1
57	ALCAM
58	RBM47
59	TGFBR1
60	LIPA
61	DMXL2
62	HDAC9
63	DIP2C
64	SPP1
65	MAFB
66	MFHAS1
67	FAM129A
68	TMEM144
69	ABCC5
70	TMEM117
71	PDE4B
72	RALGAPA2
73	CYTH3
74	GPD2
75	FMN1
76	APOE
77	ACSL1
78	GYPC
79	MT-ND4
80	CD83
81	RASSF3
82	MT-CO3
83	HRH1
84	DOCK5
85	AGAP1
86	ESR1
87	MT-CO1
88	ZC3H12C
89	MT-CO2
90	CYTH1
91	UGCG
92	MAP4K3
93	PDE3B
94	MT-ATP6
95	ADK
96	NCOA7
97	ANKRD28
98	PLXDC2
99	NOTCH2
100	SOCS6
101	FAM107B
102	NEAT1
103	CACNA1A
104	MAN1A1
105	HIVEP1
106	TIGD4
107	GAS2L3
108	ASAH1
109	MT-ND3
110	OLR1
111	IGF1R
112	PADI2
113	TEX2
114	SYNE1
115	RTTN
116	DCLK2
117	IGF2R
118	SNX24
119	MT-ND1
120	NLK
121	MYO5A
122	MYO9B
123	BCL2
124	MT-ND2
125	LPP
126	SGPP1
127	ZNF438
128	MALAT1
129	ABCC3
130	CHSY3
131	ARHGEF10L
132	SH3RF1
133	SAMD12
134	DLG2
135	DST
136	OSBPL3
137	LITAF
138	PDGFC
139	HPCAL1
140	NMNAT2
141	ZNF618
142	C22ORF34
143	RASA1
144	FAM20C
145	ARHGAP24
146	LIMS1
147	LRCH1
148	JARID2
149	PTPRM
150	MAP4
151	PRKCB
152	NBPF1
153	RNF220
154	NAP1L1
155	HGF
156	PHLPP1
157	RAD51B
158	GFAP
159	AKT3
160	LONRF3
161	TTC7B
162	MT-ND5
163	MAML2
164	MYO10
165	ARHGAP18
166	PKP4
167	MYO9A
168	MAP3K2
169	CTSD
170	KIF1B
171	DGKH
172	SULT1C2
173	BMP2K
174	NRP2
175	IMMP2L
176	CD9
177	ST5
178	SORBS3
179	FLT1
180	DOCK3
181	XPR1
182	GTDC1
183	TNFAIP2
184	HIP1
185	ATP6V0A1
186	PLEKHA2
187	PDPN
188	RBFOX2
189	UNC13B
190	IFITM10
191	RAMP1
192	CD44
193	ATXN1
194	PRKCH
195	CHN2
196	CLASP2
197	ABHD2
198	CYP27A1
199	USP54
200	PLA2G7
