# Supplementary material for: Exposure of iPSC-derived human microglia to brain substrates enables the generation and manipulation of diverse transcriptional states in vitro
Source: Nat Immunol. 2023 Jul 27;24(8):1382–90. doi: 10.1038/s41590-023-01558-2 (PMC10382323; doi:10.1038/s41590-023-01558-2)
Supplement: Supplementary file 7 — iMGL ATAC-seq including DAR regions between iMGL ANs and nontreated, list of transcription factors and motifs from HOMER analysis and overlap between HOMER and SCENIC analysis. [file 41590_2023_1558_MOESM7_ESM.xlsx]

## Sheet: README
Tab	Description
ATACANvsNT	differential accessible regions between AN and NT	AN=Apoptotic Neuron exposed
homer_atac	motifs based on ATAC-seq AN vs NT regions	NT=Non treated
Venndiagram	Venn Diagram of shared and distinct genes between ATAC and SCENIC analysis

## Sheet: ATACANvsNT
seqnames	chr	start	end	width	strand	Conc	Conc_AN	Conc_PBS	Fold	p.value	FDR
1	6	80519542	80520554	1013	*	7.03	7.93	4.1	3.83	7.99e-34	5.18e-29
2	X	73765832	73767287	1456	*	7.71	8.6	4.9	3.7	1.41e-33	5.18e-29
3	4	147992107	147992881	775	*	6.64	7.56	3.35	4.21	4.79e-33	1.18e-28
4	12	27328078	27328847	770	*	5.99	6.96	1.73	5.22	6.71e-33	1.24e-28
5	1	66444840	66445937	1098	*	7.2	8.09	4.44	3.65	8.86e-33	1.31e-28
6	8	64444209	64445228	1020	*	6.71	7.65	3.14	4.5	2.24e-32	2.75e-28
7	11	75654884	75655897	1014	*	6.44	7.36	3.3	4.06	2.07e-31	2.18e-27
8	12	116036572	116037735	1164	*	6.98	7.87	4.28	3.59	4.58e-31	4.22e-27
9	10	7267015	7267698	684	*	6.03	6.97	2.39	4.58	3.21e-30	2.63e-26
10	11	44228576	44229376	801	*	6.26	7.22	2.25	4.96	1.23e-29	9.07e-26
11	X	112251975	112253713	1739	*	6.89	7.78	4.22	3.56	1.52e-29	1.02e-25
12	8	72220874	72221382	509	*	6.1	7.03	2.69	4.34	5.16e-29	3.17e-25
13	4	148146943	148147700	758	*	5.97	6.9	2.49	4.42	7.8e-29	4.42e-25
14	6	18829332	18830371	1040	*	6.72	7.62	3.79	3.83	1.03e-28	5.4e-25
15	7	13959831	13960587	757	*	6.74	7.63	3.94	3.68	1.88e-28	9.22e-25
16	1	201133702	201134212	511	*	5.97	6.9	2.51	4.39	2.11e-28	9.74e-25
17	2	208205587	208206778	1192	*	6.91	7.8	4.22	3.58	4.29e-28	1.86e-24
18	5	17259662	17260592	931	*	6.36	7.26	3.46	3.8	5.72e-27	2.34e-23
19	4	67430611	67431608	998	*	6.37	7.29	3.28	4.01	6.37e-27	2.47e-23
20	5	80479642	80480677	1036	*	6.88	7.73	4.54	3.2	2.3e-26	8.47e-23
21	18	1658888	1659779	892	*	6.11	7.02	3.05	3.98	2.67e-26	9.37e-23
22	4	109062410	109063204	795	*	6.44	7.35	3.27	4.08	3.7e-26	1.24e-22
23	10	17010311	17011324	1014	*	6.64	7.5	4.16	3.35	4.99e-26	1.6e-22
24	12	33978972	33979759	788	*	6.09	6.99	3.2	3.79	7.05e-26	2.17e-22
25	6	77972652	77973160	509	*	6.01	6.91	3.06	3.85	7.46e-26	2.2e-22
26	12	64515535	64516521	987	*	6.38	7.28	3.58	3.69	7.87e-26	2.23e-22
27	5	36772447	36773510	1064	*	6.78	7.64	4.35	3.28	1.23e-25	3.31e-22
28	9	29651246	29652005	760	*	5.64	6.58	1.95	4.63	1.29e-25	3.31e-22
29	1	83097693	83098335	643	*	5.28	6.25	0.57	5.68	1.3e-25	3.31e-22
30	6	71797800	71798447	648	*	5.26	6.22	0.91	5.31	1.51e-25	3.71e-22
31	3	71895197	71895846	650	*	6.06	6.98	2.82	4.16	1.86e-25	4.43e-22
32	6	143591713	143592806	1094	*	6.45	7.33	3.85	3.48	2.85e-25	6.56e-22
33	4	41733423	41734230	808	*	6.41	7.32	3.38	3.94	3.19e-25	6.97e-22
34	1	38999728	39000824	1097	*	7.03	7.89	4.52	3.37	3.22e-25	6.97e-22
35	14	62583638	62584759	1122	*	6.74	7.58	4.44	3.14	4.5e-25	9.47e-22
36	17	53034171	53034831	661	*	6.23	7.12	3.46	3.65	5.4e-25	1.11e-21
37	11	10450554	10451791	1238	*	7.03	7.92	4.26	3.66	6.5e-25	1.29e-21
38	1	18868505	18869688	1184	*	6.96	7.79	4.78	3.01	7.66e-25	1.48e-21
39	12	79394973	79395766	794	*	5.99	6.89	3.04	3.85	1.46e-24	2.77e-21
40	15	76833454	76834115	662	*	5.66	6.58	2.43	4.16	1.74e-24	3.21e-21
41	13	71532961	71534115	1155	*	6.51	7.4	3.76	3.64	2.59e-24	4.66e-21
42	15	36409527	36410331	805	*	5.71	6.63	2.5	4.13	2.77e-24	4.86e-21
43	14	27066207	27068090	1884	*	7.72	8.51	5.85	2.66	2.93e-24	5.02e-21
44	5	123996763	123998604	1842	*	7.08	7.91	4.92	2.98	3.49e-24	5.85e-21
45	2	182849645	182851014	1370	*	7.15	7.97	5.1	2.87	4.6e-24	7.54e-21
46	8	17270247	17271552	1306	*	7.06	7.89	4.84	3.05	4.8e-24	7.7e-21
47	4	184881081	184881757	677	*	6	6.89	3.3	3.59	6.25e-24	9.8e-21
48	8	24770285	24773028	2744	*	8.09	8.86	6.32	2.53	7.19e-24	1.09e-20
49	14	50588926	50590329	1404	*	6.41	7.28	3.85	3.43	7.27e-24	1.09e-20
50	5	82297506	82298149	644	*	5.52	6.44	2.21	4.24	7.52e-24	1.11e-20
51	15	29746217	29747520	1304	*	6.97	7.81	4.74	3.07	7.8e-24	1.13e-20
52	5	95918002	95918506	505	*	5.29	6.24	1.36	4.88	9.29e-24	1.32e-20
53	7	135821608	135822274	667	*	5.79	6.7	2.84	3.85	1.17e-23	1.62e-20
54	13	32433419	32434392	974	*	6.46	7.32	3.98	3.34	1.24e-23	1.7e-20
55	7	157001361	157002186	826	*	5.76	6.66	2.8	3.87	2.06e-23	2.76e-20
56	2	108002303	108002961	659	*	5.42	6.35	2.03	4.32	3.63e-23	4.78e-20
57	7	81727527	81728293	767	*	6.12	7.02	3.22	3.8	4.85e-23	6.27e-20
58	8	118037937	118038700	764	*	6.23	7.09	3.78	3.31	4.96e-23	6.3e-20
59	7	31723106	31723894	789	*	5.52	6.45	2.18	4.27	5.77e-23	7.21e-20
60	5	155886597	155887489	893	*	6.45	7.33	3.82	3.51	5.91e-23	7.26e-20
61	2	172521392	172522426	1035	*	6	6.89	3.2	3.69	6.64e-23	8.02e-20
62	4	56628732	56629566	835	*	6.19	7.1	3.17	3.93	7.74e-23	9.1e-20
63	7	39123177	39124481	1305	*	6.25	7.13	3.58	3.55	7.78e-23	9.1e-20
64	8	70952816	70953582	767	*	6.12	6.99	3.54	3.44	8.36e-23	9.63e-20
65	5	130868455	130869082	628	*	5.77	6.67	2.84	3.84	8.53e-23	9.67e-20
66	17	53315284	53316519	1236	*	7.13	7.94	5.16	2.78	8.67e-23	9.69e-20
67	8	37048106	37049142	1037	*	6.79	7.64	4.39	3.25	1.08e-22	1.19e-19
68	11	100015833	100016746	914	*	6.42	7.26	4.16	3.1	1.15e-22	1.25e-19
69	12	26676555	26677182	628	*	6.07	6.95	3.34	3.62	1.22e-22	1.3e-19
70	13	47863374	47864187	814	*	6.66	7.56	3.77	3.8	1.23e-22	1.3e-19
71	5	58123238	58124642	1405	*	6.8	7.63	4.65	2.98	1.3e-22	1.35e-19
72	3	162004028	162004549	522	*	5.58	6.52	1.93	4.59	1.37e-22	1.41e-19
73	18	55523379	55524290	912	*	6.61	7.53	3.36	4.17	1.53e-22	1.54e-19
74	11	14584500	14585256	757	*	6.08	6.95	3.55	3.4	1.62e-22	1.61e-19
75	16	63550085	63550731	647	*	5.2	6.14	1.57	4.58	1.76e-22	1.73e-19
76	2	146573800	146574456	657	*	5.02	5.98	0.98	5	1.95e-22	1.87e-19
77	X	25695332	25697889	2558	*	7.06	7.87	4.99	2.88	1.95e-22	1.87e-19
78	10	7126375	7127755	1381	*	6.86	7.68	4.75	2.94	1.98e-22	1.87e-19
79	19	12475612	12476980	1369	*	7.28	8.12	5.05	3.07	2.07e-22	1.93e-19
80	7	82003074	82003990	917	*	6.5	7.39	3.79	3.59	2.23e-22	2.06e-19
81	4	71587365	71588613	1249	*	6.54	7.4	4.15	3.25	2.41e-22	2.19e-19
82	18	47026408	47027363	956	*	6.26	7.14	3.63	3.51	2.43e-22	2.19e-19
83	10	60935273	60937124	1852	*	7.32	8.12	5.42	2.7	3.48e-22	3.09e-19
84	10	91354288	91354977	690	*	5.28	6.24	1.14	5.1	5.03e-22	4.41e-19
85	5	149688963	149689868	906	*	6.61	7.46	4.26	3.2	5.17e-22	4.48e-19
86	10	55090823	55091657	835	*	6.13	7.03	3.19	3.84	5.68e-22	4.86e-19
87	2	5660470	5661315	846	*	6.22	7.07	3.8	3.27	5.92e-22	5.02e-19
88	11	59193651	59194441	791	*	6.13	7.01	3.45	3.56	5.99e-22	5.02e-19
89	11	31954380	31955135	756	*	6.4	7.28	3.82	3.46	6.33e-22	5.21e-19
90	20	17206381	17207910	1530	*	7.27	8.1	5.16	2.94	6.44e-22	5.21e-19
91	2	231959912	231961086	1175	*	6.84	7.72	4.22	3.5	6.44e-22	5.21e-19
92	2	169517311	169518543	1233	*	6.47	7.32	4.14	3.18	6.53e-22	5.23e-19
93	2	185556734	185557620	887	*	5.92	6.79	3.35	3.44	7.25e-22	5.73e-19
94	22	41116694	41117989	1296	*	7.27	8.11	5	3.12	7.31e-22	5.73e-19
95	1	216354726	216355503	778	*	5.69	6.6	2.74	3.85	8.28e-22	6.42e-19
96	3	88666988	88667614	627	*	5.41	6.33	2.15	4.18	8.4e-22	6.45e-19
97	15	53740371	53741008	638	*	6.2	7.12	2.94	4.17	9.24e-22	7.02e-19
98	14	97848822	97849631	810	*	5.28	6.2	1.93	4.27	9.9e-22	7.44e-19
99	14	42785949	42786578	630	*	6	6.91	3	3.91	1.06e-21	7.87e-19
100	10	99932844	99933728	885	*	6.16	7.03	3.69	3.34	1.11e-21	8.2e-19
101	1	219748423	219749550	1128	*	6.38	7.22	4.13	3.09	1.29e-21	9.45e-19
102	12	5035336	5036388	1053	*	7.03	7.88	4.73	3.15	1.31e-21	9.48e-19
103	5	62460802	62461682	881	*	6.37	7.23	3.92	3.31	1.42e-21	1.01e-18
104	16	54720905	54721674	770	*	5.96	6.85	3.22	3.63	1.48e-21	1.05e-18
105	8	25137753	25138705	953	*	6.7	7.54	4.49	3.05	1.52e-21	1.07e-18
106	4	144315873	144316375	503	*	5.96	6.85	3.22	3.62	1.55e-21	1.08e-18
107	4	85949643	85950676	1034	*	6.38	7.23	4.02	3.21	1.65e-21	1.14e-18
108	20	10197792	10200831	3040	*	8.02	8.77	6.37	2.39	1.75e-21	1.2e-18
109	5	106888633	106889562	930	*	6.24	7.1	3.72	3.39	1.82e-21	1.23e-18
110	9	82591454	82592764	1311	*	6.67	7.51	4.48	3.02	1.83e-21	1.23e-18
111	9	87170038	87171395	1358	*	5.81	6.7	3.04	3.66	1.98e-21	1.32e-18
112	X	48567787	48568577	791	*	6.02	6.91	3.23	3.68	2.38e-21	1.56e-18
113	13	77971273	77972214	942	*	5.3	6.23	1.9	4.33	2.68e-21	1.75e-18
114	5	112514711	112515365	655	*	5.88	6.76	3.26	3.5	2.7e-21	1.75e-18
115	X	31947570	31948241	672	*	4.97	5.92	1.19	4.73	2.76e-21	1.77e-18
116	3	179917181	179917808	628	*	5.93	6.81	3.37	3.44	3.28e-21	2.08e-18
117	1	73531252	73531888	637	*	5.72	6.62	2.84	3.79	3.89e-21	2.45e-18
118	4	109700997	109701623	627	*	5.59	6.49	2.58	3.91	4.46e-21	2.78e-18
119	18	27983752	27984956	1205	*	6.14	7.01	3.55	3.46	4.85e-21	3e-18
120	3	29197178	29198226	1049	*	5.91	6.79	3.28	3.51	5.26e-21	3.23e-18
121	4	75924983	75925783	801	*	6.3	7.17	3.79	3.38	5.92e-21	3.61e-18
122	16	67070234	67070745	512	*	4.69	5.66	0.17	5.49	6.45e-21	3.9e-18
123	8	110651944	110652830	887	*	6.72	7.63	3.71	3.92	6.79e-21	4.07e-18
124	2	192923841	192924632	792	*	5.8	6.69	2.99	3.7	7.14e-21	4.25e-18
125	6	119091402	119092184	783	*	6.34	7.2	3.93	3.27	7.28e-21	4.29e-18
126	16	26405659	26406316	658	*	5.62	6.51	2.84	3.68	7.76e-21	4.53e-18
127	4	147212161	147213042	882	*	6.23	7.08	3.93	3.15	7.8e-21	4.53e-18
128	7	14428804	14429858	1055	*	6.45	7.29	4.2	3.09	8.24e-21	4.75e-18
129	16	54139462	54140410	949	*	6.14	7	3.73	3.28	8.42e-21	4.81e-18
130	12	30344525	30345292	768	*	5.72	6.6	3.06	3.54	9.51e-21	5.39e-18
131	2	167296607	167297127	521	*	4.85	5.8	0.88	4.92	1.09e-20	6.12e-18
132	20	9818567	9820649	2083	*	7.71	8.51	5.74	2.77	1.11e-20	6.17e-18
133	5	51894804	51895686	883	*	6.18	7.04	3.7	3.35	1.12e-20	6.22e-18
134	5	58067946	58068601	656	*	6.14	7.01	3.58	3.43	1.3e-20	7.17e-18
135	13	94955915	94956829	915	*	5.86	6.76	2.91	3.86	1.43e-20	7.81e-18
136	3	176568118	176568758	641	*	5.62	6.51	2.91	3.6	1.55e-20	8.38e-18
137	5	122818670	122819717	1048	*	6.46	7.31	4.18	3.12	1.61e-20	8.64e-18
138	16	73750400	73751030	631	*	5.94	6.88	2.45	4.43	1.69e-20	9e-18
139	5	33482378	33483032	655	*	5.9	6.77	3.35	3.42	1.7e-20	9e-18
140	6	84417305	84419613	2309	*	8.06	8.81	6.37	2.44	1.75e-20	9.19e-18
141	16	83610749	83611546	798	*	5.82	6.72	3.05	3.67	1.98e-20	1.03e-17
142	3	21780296	21781624	1329	*	7.15	8.01	4.65	3.36	2.13e-20	1.11e-17
143	2	5831123	5834147	3025	*	8.07	8.81	6.45	2.36	2.16e-20	1.11e-17
144	2	207978031	207978815	785	*	6.12	7.03	3.2	3.83	2.19e-20	1.12e-17
145	12	44250637	44251581	945	*	6.16	7.04	3.52	3.52	2.45e-20	1.25e-17
146	12	128075282	128076046	765	*	5.88	6.75	3.34	3.41	2.59e-20	1.31e-17
147	22	36236184	36236958	775	*	5.4	6.3	2.5	3.8	2.61e-20	1.31e-17
148	15	49568445	49569100	656	*	5.52	6.42	2.55	3.87	2.65e-20	1.32e-17
149	10	3807959	3808933	975	*	6.1	6.94	3.84	3.09	2.87e-20	1.42e-17
150	7	30041416	30042213	798	*	6.2	7.15	2.42	4.73	2.9e-20	1.42e-17
151	20	10281377	10282334	958	*	6.2	7.11	3.18	3.93	2.97e-20	1.45e-17
152	1	79961464	79962457	994	*	5.8	6.69	2.97	3.72	3.14e-20	1.52e-17
153	5	75378607	75381075	2469	*	7.76	8.51	6.11	2.4	3.65e-20	1.76e-17
154	10	78483191	78484225	1035	*	6.26	7.15	3.47	3.67	3.77e-20	1.8e-17
155	9	90046375	90047214	840	*	5.97	6.82	3.65	3.17	3.97e-20	1.89e-17
156	6	67112738	67113247	510	*	5	5.93	1.59	4.34	4.37e-20	2.06e-17
157	8	80112780	80113437	658	*	5.49	6.38	2.76	3.62	4.5e-20	2.11e-17
158	17	69028770	69030037	1268	*	6.67	7.48	4.61	2.87	4.64e-20	2.16e-17
159	5	170507347	170508102	756	*	5.78	6.66	3.14	3.53	4.79e-20	2.22e-17
160	9	23620934	23622512	1579	*	6.85	7.67	4.75	2.92	4.85e-20	2.23e-17
161	9	84283809	84284566	758	*	6.3	7.17	3.84	3.33	4.94e-20	2.26e-17
162	2	187529125	187529886	762	*	5.39	6.29	2.37	3.92	5.18e-20	2.36e-17
163	8	63174868	63175529	662	*	5.86	6.74	3.13	3.61	5.36e-20	2.42e-17
164	2	44773213	44774401	1189	*	7.04	7.89	4.67	3.22	5.55e-20	2.49e-17
165	8	130974897	130976338	1442	*	6.83	7.63	4.84	2.79	5.83e-20	2.61e-17
166	7	136010661	136012026	1366	*	6.84	7.64	4.93	2.71	5.91e-20	2.62e-17
167	16	47999219	48000251	1033	*	6.53	7.36	4.34	3.03	6.04e-20	2.66e-17
168	14	33499423	33500360	938	*	6.08	6.96	3.5	3.45	6.07e-20	2.66e-17
169	11	115151299	115151936	638	*	5.56	6.45	2.78	3.67	6.09e-20	2.66e-17
170	11	88579390	88579896	507	*	5.39	6.32	2.13	4.19	6.25e-20	2.71e-17
171	4	154730402	154731172	771	*	5.55	6.43	2.93	3.5	6.46e-20	2.79e-17
172	10	76349001	76349507	507	*	5.8	6.68	3.11	3.57	6.68e-20	2.86e-17
173	3	116962351	116963134	784	*	5.76	6.66	2.8	3.86	6.9e-20	2.94e-17
174	13	94321984	94322766	783	*	5.84	6.72	3.24	3.48	7.07e-20	2.99e-17
175	6	157429185	157430093	909	*	6.13	6.98	3.72	3.26	7.15e-20	3.01e-17
176	2	166457435	166458075	641	*	5.41	6.33	2.27	4.06	7.37e-20	3.09e-17
177	14	66880300	66881087	788	*	5.81	6.67	3.42	3.25	8.53e-20	3.55e-17
178	11	46459622	46460547	926	*	6.25	7.11	3.88	3.23	9.23e-20	3.82e-17
179	6	77322523	77323303	781	*	5.73	6.65	2.46	4.19	9.46e-20	3.89e-17
180	1	69023646	69024655	1010	*	6.07	6.94	3.51	3.43	1.09e-19	4.45e-17
181	17	17572223	17573623	1401	*	7.19	7.97	5.35	2.62	1.1e-19	4.5e-17
182	6	164944040	164944935	896	*	5.72	6.58	3.24	3.34	1.16e-19	4.7e-17
183	1	204827489	204828247	759	*	6.22	7.08	3.79	3.29	1.17e-19	4.71e-17
184	6	65248391	65249163	773	*	5.76	6.64	3.18	3.45	1.18e-19	4.71e-17
185	13	36527435	36528207	773	*	6.04	6.89	3.65	3.25	1.21e-19	4.81e-17
186	10	53514834	53515342	509	*	5.37	6.26	2.6	3.66	1.21e-19	4.81e-17
187	2	125232229	125232803	575	*	5.24	6.17	1.87	4.3	1.33e-19	5.23e-17
188	9	24608602	24609264	663	*	5.16	6.08	2.03	4.04	1.34e-19	5.27e-17
189	1	205652088	205652816	729	*	6.13	7	3.62	3.38	1.35e-19	5.27e-17
190	9	128605817	128606340	524	*	5.56	6.47	2.52	3.95	1.41e-19	5.47e-17
191	12	32383480	32384156	677	*	5.82	6.74	2.54	4.2	1.44e-19	5.54e-17
192	5	54134322	54135214	893	*	6.17	7.06	3.47	3.59	1.48e-19	5.68e-17
193	8	61475770	61476417	648	*	5.21	6.12	2.17	3.95	1.49e-19	5.68e-17
194	X	2737494	2738010	517	*	5.23	6.14	2.06	4.08	1.57e-19	5.96e-17
195	20	8188751	8189314	564	*	5.23	6.13	2.31	3.82	1.63e-19	6.17e-17
196	13	32439184	32439944	761	*	6.3	7.22	3.09	4.13	1.68e-19	6.33e-17
197	11	56862452	56863274	823	*	6.15	6.98	3.99	2.99	1.78e-19	6.65e-17
198	10	131681964	131683280	1317	*	7.05	7.88	4.94	2.94	1.79e-19	6.65e-17
199	3	16699507	16700773	1267	*	7.45	8.24	5.57	2.67	1.85e-19	6.85e-17
200	10	2080225	2080858	634	*	5.44	6.36	2.36	4	1.89e-19	6.95e-17
201	3	192886509	192887289	781	*	6.04	6.95	3.11	3.83	1.95e-19	7.14e-17
202	11	97671876	97672398	523	*	4.91	5.85	1.36	4.49	1.97e-19	7.19e-17
203	4	147184612	147185470	859	*	6.04	6.89	3.62	3.28	2.19e-19	7.94e-17
204	2	108677676	108678447	772	*	5.75	6.61	3.25	3.37	2.35e-19	8.49e-17
205	8	70937311	70938091	781	*	5.76	6.63	3.31	3.31	2.44e-19	8.78e-17
206	1	187598109	187598747	639	*	5.18	6.12	1.55	4.58	2.54e-19	9.1e-17
207	3	70391298	70391976	679	*	5.61	6.5	2.84	3.67	2.68e-19	9.54e-17
208	12	99288056	99289528	1473	*	7.13	7.93	5.19	2.74	2.71e-19	9.61e-17
209	2	166325863	166326390	528	*	4.7	5.66	0.57	5.09	2.79e-19	9.81e-17
210	11	56867234	56869078	1845	*	6.35	7.19	4.11	3.07	2.79e-19	9.81e-17
211	5	171341662	171342448	787	*	6.53	7.39	4.11	3.28	2.89e-19	1.01e-16
212	8	78316109	78316782	674	*	4.96	5.89	1.63	4.26	2.9e-19	1.01e-16
213	X	51239115	51240184	1070	*	6.46	7.27	4.44	2.83	2.93e-19	1.01e-16
214	2	130034722	130035812	1091	*	6.9	7.75	4.58	3.17	2.95e-19	1.02e-16
215	11	116183026	116184205	1180	*	6.83	7.61	4.99	2.62	3.13e-19	1.07e-16
216	3	88675823	88676353	531	*	5.61	6.48	3.07	3.42	3.21e-19	1.09e-16
217	2	124530926	124531737	812	*	5.71	6.59	3.03	3.57	3.66e-19	1.24e-16
218	18	35567598	35568639	1042	*	6.03	6.9	3.54	3.35	3.9e-19	1.32e-16
219	18	66430314	66430819	506	*	5.4	6.3	2.47	3.83	3.98e-19	1.34e-16
220	11	67578357	67579015	659	*	5.49	6.36	2.92	3.44	4.12e-19	1.37e-16
221	4	82420818	82421573	756	*	5.63	6.5	3.07	3.42	4.12e-19	1.37e-16
222	15	37369702	37370689	988	*	6.32	7.18	3.84	3.34	4.13e-19	1.37e-16
223	8	73448541	73450771	2231	*	8.03	8.82	6.12	2.71	4.24e-19	1.4e-16
224	20	8278077	8278703	627	*	5.64	6.5	3.2	3.3	4.32e-19	1.42e-16
225	1	76513858	76514501	644	*	5.74	6.64	2.95	3.69	4.44e-19	1.45e-16
226	6	157068782	157069447	666	*	5.08	6	1.93	4.07	4.59e-19	1.5e-16
227	5	167240652	167241478	827	*	5.78	6.66	3.17	3.48	4.75e-19	1.54e-16
228	2	137659350	137660042	693	*	5.46	6.36	2.49	3.87	4.76e-19	1.54e-16
229	18	61816882	61817711	830	*	6.01	6.88	3.44	3.45	4.8e-19	1.54e-16
230	3	185769605	185770906	1302	*	7.14	8.01	4.57	3.43	4.81e-19	1.54e-16
231	1	174768439	174769587	1149	*	7.57	8.36	5.66	2.7	4.84e-19	1.54e-16
232	1	194493058	194493564	507	*	4.93	5.87	1.24	4.63	5.13e-19	1.63e-16
233	2	208060353	208060859	507	*	4.87	5.83	0.57	5.26	5.26e-19	1.67e-16
234	6	22956167	22956963	797	*	5.88	6.72	3.61	3.12	5.54e-19	1.74e-16
235	9	34474893	34475734	842	*	6.37	7.2	4.15	3.05	5.63e-19	1.76e-16
236	10	33547801	33548599	799	*	5.61	6.51	2.65	3.86	5.8e-19	1.81e-16
237	5	68245645	68246563	919	*	5.87	6.73	3.4	3.32	5.96e-19	1.85e-16
238	4	181344533	181345289	757	*	5.82	6.73	2.8	3.94	6.02e-19	1.86e-16
239	4	76094502	76095148	647	*	5.24	6.14	2.27	3.88	6.29e-19	1.93e-16
240	20	20853047	20853693	647	*	5.68	6.54	3.3	3.24	6.29e-19	1.93e-16
241	12	25446505	25447166	662	*	5.68	6.6	2.52	4.08	6.33e-19	1.93e-16
242	18	25630397	25630911	515	*	5.04	5.97	1.57	4.4	6.38e-19	1.94e-16
243	15	77790310	77790978	669	*	5.77	6.62	3.46	3.16	6.52e-19	1.98e-16
244	2	154727468	154729449	1982	*	7.59	8.39	5.65	2.74	6.59e-19	1.99e-16
245	12	83755007	83755831	825	*	5.65	6.53	3.04	3.49	7.18e-19	2.16e-16
246	2	22596311	22597051	741	*	5.76	6.63	3.23	3.4	7.31e-19	2.19e-16
247	2	118810699	118811744	1046	*	6.28	7.13	3.94	3.19	7.44e-19	2.22e-16
248	12	18534558	18535593	1036	*	6.35	7.22	3.84	3.37	7.59e-19	2.26e-16
249	X	38986444	38986990	547	*	5.39	6.27	2.77	3.5	8.21e-19	2.43e-16
250	9	23825998	23826908	911	*	7.72	8.45	6.19	2.26	8.3e-19	2.45e-16
251	1	231290678	231291646	969	*	6.19	7.01	4.1	2.91	8.56e-19	2.51e-16
252	1	200087831	200088754	924	*	5.45	6.34	2.66	3.68	8.64e-19	2.53e-16
253	2	210443947	210444598	652	*	5.97	6.83	3.59	3.23	8.81e-19	2.57e-16
254	1	162201792	162202624	833	*	5.84	6.69	3.53	3.17	8.87e-19	2.57e-16
255	11	66337818	66338509	692	*	5.69	6.55	3.3	3.25	9.85e-19	2.85e-16
256	3	93812163	93812791	629	*	5.43	6.33	2.6	3.73	1.05e-18	3.03e-16
257	16	71238042	71239088	1047	*	5.67	6.55	2.99	3.57	1.13e-18	3.25e-16
258	4	113955447	113956080	634	*	4.98	5.9	1.77	4.13	1.24e-18	3.53e-16
259	11	34058339	34059106	768	*	6.16	7.01	3.85	3.15	1.27e-18	3.61e-16
260	4	80366313	80367109	797	*	6.08	6.96	3.53	3.43	1.31e-18	3.71e-16
261	10	2252228	2252992	765	*	5.88	6.72	3.64	3.08	1.35e-18	3.8e-16
262	9	16202671	16203616	946	*	6.18	6.99	4.15	2.83	1.35e-18	3.8e-16
263	10	76141135	76141766	632	*	5.44	6.33	2.65	3.68	1.39e-18	3.9e-16
264	1	30722985	30724385	1401	*	6.66	7.49	4.54	2.94	1.46e-18	4.07e-16
265	4	147376404	147377159	756	*	6.16	7.05	3.32	3.73	1.52e-18	4.23e-16
266	6	157934035	157934690	656	*	6.27	7.14	3.74	3.4	1.59e-18	4.39e-16
267	7	85229486	85230260	775	*	5.66	6.53	3.03	3.5	1.59e-18	4.39e-16
268	21	19022044	19023060	1017	*	5.6	6.49	2.84	3.65	1.68e-18	4.61e-16
269	5	136481846	136482724	879	*	6.67	7.45	4.86	2.6	1.73e-18	4.73e-16
270	6	38188550	38189285	736	*	5.66	6.51	3.3	3.21	1.79e-18	4.89e-16
271	1	109709669	109710316	648	*	5.94	6.78	3.71	3.07	1.83e-18	4.98e-16
272	2	221105980	221106641	662	*	5.26	6.16	2.42	3.74	1.87e-18	5.07e-16
273	14	83335250	83336027	778	*	5.02	5.93	1.93	4	1.89e-18	5.07e-16
274	6	151294128	151294943	816	*	5.83	6.68	3.48	3.2	1.89e-18	5.07e-16
275	14	97245554	97246570	1017	*	6.07	6.93	3.65	3.28	1.95e-18	5.23e-16
276	1	182838111	182838939	829	*	7.53	8.4	5.01	3.39	2.01e-18	5.38e-16
277	7	25881339	25882418	1080	*	6.24	7.08	4.03	3.05	2.14e-18	5.7e-16
278	2	177757165	177758125	961	*	6.3	7.17	3.74	3.43	2.18e-18	5.77e-16
279	14	30708988	30709770	783	*	5.99	6.88	3.22	3.66	2.25e-18	5.93e-16
280	18	29575862	29576513	652	*	6.15	7.02	3.61	3.41	2.25e-18	5.93e-16
281	10	21452165	21453692	1528	*	6.42	7.23	4.42	2.8	2.49e-18	6.54e-16
282	2	143077181	143078179	999	*	5.64	6.51	3.12	3.39	2.57e-18	6.7e-16
283	16	77824735	77825372	638	*	5.75	6.62	3.31	3.31	2.57e-18	6.7e-16
284	2	48624060	48626024	1965	*	6.91	7.68	5.13	2.55	2.61e-18	6.77e-16
285	18	13446575	13448426	1852	*	7.25	8.01	5.53	2.49	2.64e-18	6.82e-16
286	4	153955264	153956465	1202	*	6.41	7.28	3.91	3.36	2.71e-18	6.98e-16
287	8	93517215	93517778	564	*	5.45	6.36	2.39	3.96	2.92e-18	7.49e-16
288	20	30858065	30858989	925	*	6.58	7.45	4.07	3.38	2.98e-18	7.62e-16
289	3	115431823	115432696	874	*	6.27	7.14	3.74	3.4	3.11e-18	7.92e-16
290	5	110789534	110790318	785	*	5.88	6.72	3.62	3.1	3.25e-18	8.26e-16
291	8	15005700	15006464	765	*	5.56	6.42	3.07	3.36	3.34e-18	8.47e-16
292	4	152542799	152543504	706	*	4.89	5.81	1.55	4.26	3.39e-18	8.56e-16
293	14	27289289	27289918	630	*	5.37	6.25	2.7	3.55	3.43e-18	8.64e-16
294	1	50740909	50742194	1286	*	6.76	7.55	4.84	2.71	3.46e-18	8.66e-16
295	8	136578932	136579864	933	*	6.38	7.21	4.18	3.04	3.88e-18	9.7e-16
296	15	23783763	23784412	650	*	5.98	6.8	3.86	2.94	3.89e-18	9.7e-16
297	2	86528744	86529519	776	*	6.36	7.18	4.31	2.87	3.92e-18	9.73e-16
298	19	54321810	54322463	654	*	5.67	6.52	3.35	3.17	3.97e-18	9.81e-16
299	7	33739799	33740877	1079	*	6.02	6.85	3.88	2.98	3.98e-18	9.81e-16
300	2	123293398	123294297	900	*	5.77	6.61	3.48	3.13	4.04e-18	9.92e-16
301	14	89815458	89816236	779	*	6.21	7.05	3.98	3.07	4.13e-18	1.01e-15
302	12	41800915	41801443	529	*	4.8	5.74	1.14	4.6	4.14e-18	1.01e-15
303	4	152443815	152444722	908	*	6.04	6.87	3.91	2.96	4.15e-18	1.01e-15
304	17	65524389	65525778	1390	*	7.28	8.09	5.26	2.83	4.24e-18	1.03e-15
305	3	42190290	42191068	779	*	6.14	6.95	4.12	2.83	4.58e-18	1.11e-15
306	5	155068913	155069424	512	*	4.42	5.39	0.17	5.22	4.63e-18	1.12e-15
307	17	48100746	48102792	2047	*	6.48	7.41	3.17	4.24	4.78e-18	1.15e-15
308	13	44309848	44310486	639	*	5.5	6.36	3.07	3.29	4.8e-18	1.15e-15
309	7	28693220	28694373	1154	*	6.39	7.23	4.09	3.14	4.82e-18	1.15e-15
310	5	19655699	19656350	652	*	5.56	6.46	2.62	3.84	4.97e-18	1.18e-15
311	3	41083924	41084702	779	*	5.98	6.89	2.94	3.95	5.06e-18	1.2e-15
312	7	133474646	133475534	889	*	5.81	6.66	3.46	3.19	5.06e-18	1.2e-15
313	5	102771099	102771675	577	*	5.23	6.12	2.52	3.6	5.41e-18	1.27e-15
314	1	115621046	115622557	1512	*	6.76	7.55	4.86	2.68	5.56e-18	1.31e-15
315	9	103584142	103585097	956	*	5.81	6.66	3.54	3.12	5.84e-18	1.36e-15
316	15	77638504	77639130	627	*	4.69	5.63	1.22	4.41	5.85e-18	1.36e-15
317	12	40791965	40792756	792	*	6.12	6.99	3.53	3.47	6.1e-18	1.42e-15
318	15	69396224	69397533	1310	*	6.77	7.56	4.86	2.7	6.18e-18	1.43e-15
319	3	145201732	145202255	524	*	4.71	5.65	1.14	4.51	6.58e-18	1.52e-15
320	15	53813036	53813828	793	*	5.37	6.25	2.7	3.55	6.66e-18	1.53e-15
321	1	61904286	61905478	1193	*	6.97	7.85	4.27	3.59	6.79e-18	1.56e-15
322	4	84690290	84690952	663	*	5.5	6.36	3.05	3.32	6.81e-18	1.56e-15
323	13	44739054	44740148	1095	*	6.31	7.14	4.1	3.04	6.83e-18	1.56e-15
324	11	22820435	22821062	628	*	5.75	6.59	3.52	3.06	7.03e-18	1.6e-15
325	18	31157628	31159525	1898	*	7.67	8.38	6.18	2.21	7.1e-18	1.61e-15
326	12	120240996	120242568	1573	*	6.84	7.59	5.16	2.44	7.11e-18	1.61e-15
327	7	45127654	45129875	2222	*	8.28	9.03	6.58	2.46	7.14e-18	1.61e-15
328	11	59856019	59856829	811	*	5.87	6.73	3.39	3.35	7.3e-18	1.64e-15
329	5	50678498	50679906	1409	*	7.69	8.44	6.04	2.39	7.49e-18	1.68e-15
330	20	51841647	51842307	661	*	6.35	7.23	3.67	3.56	7.83e-18	1.75e-15
331	11	19390340	19391234	895	*	5.9	6.72	3.77	2.95	8.18e-18	1.82e-15
332	8	116004706	116005598	893	*	5.85	6.72	3.35	3.36	8.19e-18	1.82e-15
333	4	21386090	21387004	915	*	6.23	7.1	3.67	3.43	8.23e-18	1.82e-15
334	5	18141244	18141762	519	*	5.08	6	1.9	4.1	8.54e-18	1.89e-15
335	2	144113421	144115022	1602	*	6.22	7.04	4.12	2.92	8.63e-18	1.89e-15
336	1	209106783	209108354	1572	*	6.31	7.15	4.09	3.06	8.63e-18	1.89e-15
337	8	103400642	103401420	779	*	5.33	6.23	2.51	3.72	9.44e-18	2.06e-15
338	10	2673614	2674677	1064	*	5.91	6.75	3.69	3.07	9.65e-18	2.1e-15
339	4	114539217	114539816	600	*	4.34	5.31	-0.39	5.7	9.89e-18	2.15e-15
340	1	91563848	91564743	896	*	6.7	7.52	4.54	2.98	1.02e-17	2.21e-15
341	2	172931097	172931724	628	*	5.85	6.72	3.34	3.39	1.02e-17	2.21e-15
342	2	204468262	204469217	956	*	5.53	6.39	3.11	3.28	1.03e-17	2.21e-15
343	20	55532546	55533574	1029	*	6.35	7.14	4.47	2.67	1.06e-17	2.28e-15
344	11	90318475	90319389	915	*	5.39	6.28	2.6	3.68	1.07e-17	2.29e-15
345	20	39435529	39436579	1051	*	6.15	6.96	4.16	2.8	1.08e-17	2.3e-15
346	4	102581720	102582346	627	*	5.23	6.12	2.42	3.71	1.09e-17	2.32e-15
347	17	49123826	49124460	635	*	5.78	6.62	3.55	3.07	1.09e-17	2.32e-15
348	3	54290913	54291815	903	*	6.1	6.98	3.38	3.6	1.14e-17	2.41e-15
349	2	234897733	234898747	1015	*	6.71	7.53	4.62	2.91	1.15e-17	2.43e-15
350	10	123922111	123924483	2373	*	8.08	8.8	6.56	2.24	1.17e-17	2.47e-15
351	4	42637808	42639356	1549	*	6.6	7.38	4.76	2.62	1.21e-17	2.54e-15
352	13	72325101	72325644	544	*	5.57	6.44	2.96	3.49	1.24e-17	2.6e-15
353	2	88899388	88900042	655	*	5.56	6.41	3.24	3.17	1.26e-17	2.64e-15
354	3	77219991	77220617	627	*	5.49	6.36	2.92	3.44	1.28e-17	2.66e-15
355	4	5891630	5895710	4081	*	8.31	9.01	6.88	2.14	1.28e-17	2.66e-15
356	8	32278696	32279605	910	*	6.11	6.96	3.84	3.12	1.29e-17	2.66e-15
357	2	44845156	44845945	790	*	5.45	6.32	2.99	3.33	1.3e-17	2.69e-15
358	2	125572787	125573420	634	*	4.83	5.75	1.55	4.2	1.41e-17	2.9e-15
359	7	18620398	18621052	655	*	5.62	6.5	3.07	3.43	1.41e-17	2.9e-15
360	19	30861771	30862534	764	*	5.24	6.12	2.6	3.52	1.42e-17	2.91e-15
361	1	98764850	98765960	1111	*	5.78	6.63	3.44	3.2	1.47e-17	3.01e-15
362	14	82413071	82414023	953	*	6.46	7.32	4.02	3.3	1.55e-17	3.16e-15
363	3	72769263	72770504	1242	*	6.39	7.21	4.37	2.84	1.56e-17	3.17e-15
364	6	46516783	46517419	637	*	5.52	6.39	2.9	3.49	1.62e-17	3.27e-15
365	16	26144568	26145596	1029	*	5.9	6.76	3.48	3.28	1.63e-17	3.29e-15
366	4	67972403	67973163	761	*	6.27	7.1	4.07	3.03	1.65e-17	3.32e-15
367	3	157776420	157777074	655	*	5.43	6.29	3.01	3.28	1.65e-17	3.32e-15
368	3	101814234	101814867	634	*	6.05	6.93	3.39	3.54	1.7e-17	3.41e-15
369	10	21210833	21211800	968	*	6.31	7.1	4.4	2.7	1.75e-17	3.49e-15
370	5	11955423	11957060	1638	*	6.52	7.34	4.4	2.94	1.8e-17	3.59e-15
371	16	47674550	47675100	551	*	5.49	6.37	2.9	3.47	1.82e-17	3.61e-15
372	7	38877906	38878960	1055	*	6.26	7.08	4.18	2.9	1.83e-17	3.63e-15
373	4	146405086	146405998	913	*	6.35	7.17	4.23	2.95	1.84e-17	3.64e-15
374	6	79320802	79321316	515	*	5.4	6.27	2.87	3.4	1.94e-17	3.82e-15
375	3	157882944	157884142	1199	*	5.96	6.82	3.58	3.24	1.95e-17	3.84e-15
376	4	118700439	118701221	783	*	5.32	6.2	2.66	3.54	2e-17	3.92e-15
377	11	115616015	115617076	1062	*	6.66	7.5	4.41	3.09	2.01e-17	3.93e-15
378	14	29685797	29686759	963	*	6	6.81	3.99	2.82	2.05e-17	4e-15
379	8	102803020	102803777	758	*	6.29	7.11	4.24	2.87	2.05e-17	4e-15
380	4	153119044	153119823	780	*	5.21	6.11	2.3	3.81	2.12e-17	4.1e-15
381	13	94073421	94074337	917	*	5.8	6.69	3.11	3.58	2.12e-17	4.1e-15
382	21	24176365	24176869	505	*	5.35	6.22	2.84	3.38	2.13e-17	4.1e-15
383	11	26094127	26094854	728	*	5.9	6.82	2.8	4.02	2.17e-17	4.17e-15
384	2	193833732	193834236	505	*	5.23	6.14	2.24	3.9	2.17e-17	4.17e-15
385	5	147161748	147162700	953	*	6.67	7.46	4.82	2.64	2.23e-17	4.27e-15
386	5	97182336	97182849	514	*	4.89	5.82	1.55	4.27	2.27e-17	4.33e-15
387	2	182545140	182546285	1146	*	6.76	7.53	4.98	2.55	2.28e-17	4.33e-15
388	5	38485986	38486762	777	*	6.01	6.86	3.62	3.25	2.29e-17	4.34e-15
389	10	24417269	24417923	655	*	5.83	6.72	2.97	3.75	2.29e-17	4.34e-15
390	6	71743519	71745088	1570	*	6.38	7.19	4.33	2.86	2.41e-17	4.56e-15
391	4	99719770	99720416	647	*	5.45	6.34	2.64	3.7	2.47e-17	4.66e-15
392	6	164890441	164891067	627	*	5.55	6.45	2.64	3.81	2.52e-17	4.73e-15
393	X	27567740	27568242	503	*	5.12	6.01	2.39	3.62	2.61e-17	4.89e-15
394	3	159557410	159558235	826	*	5.97	6.77	3.96	2.81	2.68e-17	5.01e-15
395	14	34635759	34636524	766	*	5.38	6.25	2.83	3.42	2.8e-17	5.22e-15
396	12	53961052	53961879	828	*	6.04	6.86	3.94	2.91	2.86e-17	5.32e-15
397	18	36684996	36685667	672	*	5.57	6.42	3.26	3.17	2.93e-17	5.43e-15
398	2	153981472	153982294	823	*	5.65	6.5	3.24	3.26	2.93e-17	5.43e-15
399	X	137730674	137731185	512	*	4.75	5.69	1.14	4.55	3.1e-17	5.73e-15
400	7	26692821	26693705	885	*	6.12	6.98	3.74	3.24	3.2e-17	5.89e-15
401	3	77256799	77257442	644	*	5.4	6.27	2.9	3.37	3.21e-17	5.89e-15
402	13	93950721	93951956	1236	*	5.89	6.7	3.82	2.89	3.21e-17	5.89e-15
403	14	43994747	43995477	731	*	5.55	6.42	2.99	3.43	3.3e-17	6.03e-15
404	8	131009588	131010500	913	*	6.22	7.01	4.36	2.65	3.39e-17	6.19e-15
405	10	17128742	17129541	800	*	5.59	6.47	3	3.47	3.49e-17	6.34e-15
406	8	89338960	89341356	2397	*	7.97	8.67	6.55	2.12	3.49e-17	6.34e-15
407	1	199945499	199946587	1089	*	6.73	7.56	4.54	3.02	3.58e-17	6.49e-15
408	8	125752843	125753483	641	*	5.13	6.02	2.31	3.71	3.62e-17	6.54e-15
409	4	147074769	147075686	918	*	6.2	7.02	4.05	2.97	4e-17	7.18e-15
410	2	139387511	139388295	785	*	5.83	6.71	3.22	3.48	4e-17	7.18e-15
411	1	102423257	102423883	627	*	5.48	6.34	3.06	3.28	4e-17	7.18e-15
412	2	137674884	137675531	648	*	6.17	7.02	3.79	3.23	4.2e-17	7.52e-15
413	2	241757803	241760939	3137	*	8.19	8.96	6.4	2.56	4.34e-17	7.74e-15
414	16	22868578	22869500	923	*	5.66	6.51	3.35	3.16	4.41e-17	7.83e-15
415	6	151612162	151613205	1044	*	6.34	7.12	4.5	2.62	4.41e-17	7.83e-15
416	X	139681893	139682529	637	*	4.87	5.78	1.91	3.86	4.48e-17	7.93e-15
417	2	58357277	58357959	683	*	4.95	5.86	1.9	3.96	4.56e-17	8.06e-15
418	20	14807444	14808325	882	*	6.93	7.85	3.64	4.2	4.71e-17	8.3e-15
419	8	4206071	4206583	513	*	4.78	5.7	1.55	4.15	4.84e-17	8.51e-15
420	6	119111811	119112463	653	*	5.36	6.24	2.64	3.6	4.9e-17	8.59e-15
421	16	54144077	54144968	892	*	6.49	7.36	3.97	3.39	5.07e-17	8.88e-15
422	15	57425437	57426063	627	*	5.69	6.52	3.55	2.96	5.22e-17	9.12e-15
423	6	112822825	112823452	628	*	5.66	6.52	3.22	3.3	5.33e-17	9.28e-15
424	3	72017263	72018198	936	*	5.81	6.67	3.38	3.29	5.34e-17	9.28e-15
425	8	140807256	140808289	1034	*	6.37	7.17	4.46	2.71	5.57e-17	9.66e-15
426	8	92036040	92036669	630	*	5.11	5.99	2.44	3.55	5.69e-17	9.84e-15
427	8	24368846	24370265	1420	*	6.84	7.61	5.13	2.47	5.79e-17	1e-14
428	6	76229689	76230322	634	*	4.73	5.65	1.61	4.04	5.83e-17	1e-14
429	7	141024018	141025486	1469	*	6.76	7.55	4.88	2.68	5.94e-17	1.02e-14
430	16	77929766	77930893	1128	*	6.95	7.75	5.01	2.74	6.03e-17	1.03e-14
431	3	114958543	114959194	652	*	5.65	6.5	3.28	3.22	6.14e-17	1.05e-14
432	17	78610773	78612139	1367	*	6.83	7.6	5.08	2.51	6.27e-17	1.07e-14
433	3	183294235	183294874	640	*	6.01	6.89	3.38	3.51	6.38e-17	1.08e-14
434	1	165408436	165409116	681	*	5.5	6.36	3.08	3.28	6.38e-17	1.08e-14
435	10	28957441	28958380	940	*	6.55	7.31	4.85	2.46	6.52e-17	1.1e-14
436	9	23795914	23796746	833	*	5.7	6.61	2.58	4.03	6.63e-17	1.12e-14
437	6	154079510	154080267	758	*	5.87	6.68	3.85	2.84	6.71e-17	1.13e-14
438	8	118704954	118705786	833	*	6.09	6.89	4.13	2.77	6.75e-17	1.14e-14
439	16	67397022	67398012	991	*	6.63	7.52	3.93	3.59	6.86e-17	1.15e-14
440	6	48827284	48828045	762	*	5.51	6.38	2.97	3.42	6.86e-17	1.15e-14
441	7	42145136	42145764	629	*	5.38	6.25	2.91	3.34	6.92e-17	1.16e-14
442	5	43215107	43215986	880	*	6.75	7.53	4.98	2.54	7.18e-17	1.2e-14
443	9	37324078	37324973	896	*	6.24	7.08	4.04	3.04	7.22e-17	1.2e-14
444	9	83995282	83996100	819	*	6.06	6.89	3.87	3.02	7.36e-17	1.22e-14
445	11	50371106	50372587	1482	*	8.21	9.07	5.78	3.29	7.53e-17	1.25e-14
446	13	103482387	103483045	659	*	5.43	6.28	3.08	3.2	7.93e-17	1.31e-14
447	21	17735334	17736317	984	*	6.34	7.2	3.85	3.35	8.06e-17	1.33e-14
448	6	117826207	117827015	809	*	6.98	7.72	5.33	2.39	8.09e-17	1.33e-14
449	11	3201644	3202539	896	*	6.03	6.87	3.74	3.13	8.29e-17	1.36e-14
450	6	143446388	143447697	1310	*	6.26	7.07	4.29	2.78	8.53e-17	1.4e-14
451	7	152311997	152313012	1016	*	6.66	7.44	4.86	2.57	8.54e-17	1.4e-14
452	8	85430798	85431429	632	*	5.56	6.45	2.72	3.74	8.59e-17	1.4e-14
453	15	77620126	77620707	582	*	5.38	6.25	2.92	3.32	8.65e-17	1.41e-14
454	19	56988198	56989873	1676	*	8.26	8.95	6.87	2.09	8.91e-17	1.45e-14
455	2	25299385	25300026	642	*	5.89	6.73	3.65	3.08	9.37e-17	1.52e-14
456	3	115724197	115724863	667	*	6.06	6.88	4.01	2.86	9.43e-17	1.52e-14
457	3	192770042	192771024	983	*	6.27	7.09	4.17	2.92	9.54e-17	1.54e-14
458	X	110425048	110425574	527	*	4.98	5.9	1.87	4.03	9.61e-17	1.55e-14
459	7	84838597	84839642	1046	*	5.49	6.35	3.05	3.3	9.66e-17	1.55e-14
460	2	148319896	148320649	754	*	5.46	6.31	3.19	3.12	9.69e-17	1.55e-14
461	18	63878941	63879488	548	*	5.12	6.01	2.37	3.64	9.71e-17	1.55e-14
462	3	186639244	186640271	1028	*	6.82	7.63	4.77	2.86	9.84e-17	1.57e-14
463	17	75662214	75662987	774	*	5.33	6.22	2.59	3.63	1.03e-16	1.63e-14
464	13	72257488	72258330	843	*	5.35	6.22	2.82	3.4	1.04e-16	1.65e-14
465	6	157274450	157275110	661	*	5.43	6.28	3.11	3.16	1.05e-16	1.66e-14
466	4	8872678	8874544	1867	*	7.09	7.84	5.45	2.39	1.06e-16	1.68e-14
467	7	8252732	8254608	1877	*	6.7	7.48	4.92	2.55	1.07e-16	1.69e-14
468	2	179085312	179085942	631	*	5.67	6.51	3.43	3.08	1.08e-16	1.71e-14
469	11	115187873	115188628	756	*	6.07	6.94	3.48	3.46	1.1e-16	1.73e-14
470	8	5484326	5485181	856	*	5.71	6.54	3.54	3	1.17e-16	1.84e-14
471	3	64023606	64024515	910	*	5.95	6.76	3.93	2.83	1.18e-16	1.85e-14
472	2	154571557	154572334	778	*	5.77	6.6	3.58	3.01	1.21e-16	1.89e-14
473	5	50960290	50961289	1000	*	5.51	6.4	2.74	3.65	1.22e-16	1.9e-14
474	6	92052728	92053501	774	*	5.31	6.22	2.22	4	1.23e-16	1.92e-14
475	21	17799180	17799832	653	*	5.51	6.35	3.23	3.12	1.25e-16	1.93e-14
476	4	114356935	114357567	633	*	5.43	6.28	3.04	3.25	1.25e-16	1.93e-14
477	16	47710522	47711148	627	*	5.38	6.26	2.66	3.6	1.31e-16	2.02e-14
478	13	81531318	81531838	521	*	4.84	5.74	1.93	3.81	1.33e-16	2.05e-14
479	2	5550028	5550675	648	*	5.52	6.36	3.25	3.11	1.36e-16	2.09e-14
480	5	170695964	170696901	938	*	5.99	6.79	3.99	2.8	1.43e-16	2.2e-14
481	11	21945768	21946411	644	*	5.24	6.11	2.71	3.4	1.44e-16	2.21e-14
482	22	17745076	17746156	1081	*	6.64	7.44	4.62	2.82	1.45e-16	2.21e-14
483	10	13758220	13759122	903	*	6.04	6.83	4.16	2.67	1.46e-16	2.23e-14
484	15	64636721	64637624	904	*	5.82	6.71	2.99	3.72	1.49e-16	2.27e-14
485	11	103995617	103996149	533	*	4.75	5.67	1.55	4.12	1.5e-16	2.28e-14
486	4	41407936	41408833	898	*	5.67	6.57	2.8	3.77	1.51e-16	2.3e-14
487	12	92936898	92937697	800	*	5.99	6.79	4.02	2.77	1.57e-16	2.38e-14
488	18	3211589	3212111	523	*	5.41	6.29	2.81	3.48	1.58e-16	2.38e-14
489	18	54528379	54529006	628	*	5.08	5.99	2.13	3.86	1.61e-16	2.42e-14
490	4	112325777	112326285	509	*	4.59	5.52	1.14	4.38	1.65e-16	2.47e-14
491	19	11877424	11878414	991	*	6.88	7.63	5.22	2.41	1.65e-16	2.47e-14
492	1	220536633	220537697	1065	*	5.86	6.68	3.77	2.91	1.65e-16	2.47e-14
493	17	78806174	78807388	1215	*	6.87	7.61	5.27	2.34	1.65e-16	2.47e-14
494	9	102930384	102931150	767	*	6.45	7.38	3.07	4.31	1.67e-16	2.49e-14
495	6	72926203	72926947	745	*	5.38	6.23	3.05	3.17	1.7e-16	2.52e-14
496	5	67952928	67953722	795	*	6.22	7.02	4.32	2.7	1.71e-16	2.54e-14
497	11	30010492	30011269	778	*	5.49	6.36	3	3.36	1.73e-16	2.56e-14
498	5	40600050	40600956	907	*	5.98	6.82	3.81	3.01	1.74e-16	2.56e-14
499	10	31938717	31939551	835	*	5.83	6.65	3.74	2.92	1.74e-16	2.56e-14
500	8	126346165	126346930	766	*	5.92	6.73	3.93	2.8	1.74e-16	2.56e-14
501	5	5576843	5577812	970	*	6.03	6.84	4.07	2.77	1.75e-16	2.58e-14
502	12	87489598	87490384	787	*	6.19	7.03	3.97	3.06	1.77e-16	2.6e-14
503	5	66278135	66278764	630	*	5.27	6.14	2.67	3.47	1.82e-16	2.66e-14
504	7	18809835	18810853	1019	*	6.15	6.95	4.17	2.78	1.85e-16	2.7e-14
505	8	24812496	24815564	3069	*	8.01	8.76	6.35	2.41	1.85e-16	2.7e-14
506	6	114421114	114422206	1093	*	6.44	7.26	4.29	2.97	1.94e-16	2.83e-14
507	1	178942181	178943377	1197	*	6.23	7.02	4.32	2.7	2.08e-16	3.02e-14
508	2	151230822	151231592	771	*	5.75	6.56	3.69	2.88	2.09e-16	3.03e-14
509	5	156100573	156101490	918	*	6.3	7.12	4.22	2.89	2.12e-16	3.07e-14
510	10	25495734	25496395	662	*	5.53	6.4	3.08	3.31	2.13e-16	3.07e-14
511	12	55082631	55083397	767	*	5.79	6.63	3.54	3.09	2.14e-16	3.08e-14
512	12	79787582	79788149	568	*	5.02	5.93	1.9	4.03	2.14e-16	3.08e-14
513	2	46020891	46022213	1323	*	6.97	7.82	4.66	3.16	2.15e-16	3.09e-14
514	21	15478735	15479490	756	*	6.1	6.94	3.82	3.12	2.2e-16	3.16e-14
515	7	127659197	127659881	685	*	5.62	6.47	3.28	3.19	2.24e-16	3.21e-14
516	3	113668253	113669301	1049	*	6.03	6.82	4.12	2.7	2.28e-16	3.25e-14
517	2	59219121	59219957	837	*	5.49	6.36	2.95	3.41	2.29e-16	3.26e-14
518	6	44297382	44298171	790	*	5.55	6.39	3.34	3.04	2.29e-16	3.26e-14
519	18	65847487	65848440	954	*	5.24	6.1	2.77	3.33	2.36e-16	3.35e-14
520	1	193432412	193433190	779	*	5.8	6.64	3.53	3.11	2.37e-16	3.36e-14
521	12	118406498	118407508	1011	*	6.76	7.55	4.89	2.66	2.44e-16	3.45e-14
522	5	51565116	51565651	536	*	4.8	5.71	1.75	3.96	2.46e-16	3.47e-14
523	21	20764539	20765331	793	*	5.34	6.26	2.21	4.05	2.47e-16	3.48e-14
524	9	1736406	1737081	676	*	5.56	6.4	3.36	3.04	2.51e-16	3.53e-14
525	7	107992148	107992804	657	*	5.11	6.05	1.36	4.69	2.53e-16	3.55e-14
526	5	31106270	31107175	906	*	5.71	6.55	3.49	3.06	2.54e-16	3.56e-14
527	10	16409877	16410638	762	*	5.86	6.74	3.2	3.54	2.55e-16	3.57e-14
528	17	32449322	32450231	910	*	5.91	6.71	3.94	2.77	2.56e-16	3.57e-14
529	10	85299570	85300328	759	*	6.09	6.92	3.94	2.98	2.58e-16	3.59e-14
530	2	77053716	77054629	914	*	5.7	6.52	3.59	2.94	2.58e-16	3.59e-14
531	6	157807425	157808051	627	*	5.17	6.04	2.68	3.36	2.61e-16	3.62e-14
532	3	37260632	37261383	752	*	6.21	7.09	3.56	3.52	2.62e-16	3.63e-14
533	12	83261776	83262404	629	*	5.22	6.13	2.15	3.97	2.75e-16	3.8e-14
534	6	91552421	91552941	521	*	5.13	6.02	2.38	3.64	2.77e-16	3.83e-14
535	13	97927956	97928723	768	*	5.64	6.48	3.39	3.1	2.84e-16	3.92e-14
536	7	83161534	83162040	507	*	5.06	5.94	2.34	3.61	2.87e-16	3.95e-14
537	10	121466147	121466964	818	*	5.55	6.38	3.4	2.97	3.02e-16	4.14e-14
538	5	11658405	11659048	644	*	5.66	6.56	2.68	3.88	3.02e-16	4.14e-14
539	16	78517245	78517753	509	*	5.01	5.93	1.87	4.06	3.05e-16	4.18e-14
540	15	71926785	71927890	1106	*	6.63	7.44	4.67	2.77	3.06e-16	4.18e-14
541	12	95164420	95165550	1131	*	5.86	6.67	3.83	2.84	3.19e-16	4.35e-14
542	4	55896515	55897427	913	*	5.82	6.68	3.39	3.29	3.21e-16	4.36e-14
543	3	114139827	114140608	782	*	6.09	6.97	3.5	3.47	3.22e-16	4.37e-14
544	X	39031961	39032580	620	*	4.71	5.63	1.55	4.08	3.25e-16	4.4e-14
545	16	87944544	87945219	676	*	5.54	6.37	3.41	2.96	3.29e-16	4.45e-14
546	5	158526001	158528192	2192	*	7.68	8.39	6.25	2.14	3.34e-16	4.51e-14
547	10	127379534	127380589	1056	*	6.52	7.29	4.7	2.59	3.37e-16	4.54e-14
548	11	77971059	77971690	632	*	5.78	6.6	3.72	2.88	3.38e-16	4.55e-14
549	7	129912427	129913472	1046	*	6.51	7.31	4.54	2.77	3.44e-16	4.61e-14
550	X	13488680	13489203	524	*	4.67	5.59	1.45	4.14	3.54e-16	4.75e-14
551	15	53099489	53100320	832	*	5.13	6.01	2.58	3.43	3.66e-16	4.89e-14
552	8	40754944	40755866	923	*	6.14	6.93	4.23	2.7	3.67e-16	4.9e-14
553	12	68718257	68718766	510	*	5.27	6.19	1.87	4.33	3.69e-16	4.92e-14
554	1	20267057	20267889	833	*	5.79	6.6	3.76	2.84	3.72e-16	4.94e-14
555	X	107618051	107618557	507	*	4.73	5.64	1.79	3.85	3.86e-16	5.12e-14
556	14	77388572	77389466	895	*	5.68	6.49	3.61	2.88	3.86e-16	5.12e-14
557	2	16785706	16786661	956	*	5.68	6.53	3.31	3.23	3.92e-16	5.16e-14
558	7	150674779	150676810	2032	*	7.74	8.52	5.93	2.59	3.92e-16	5.16e-14
559	4	158141157	158142255	1099	*	6.98	7.71	5.41	2.3	3.92e-16	5.16e-14
560	8	74268493	74269994	1502	*	7.03	7.82	5.18	2.64	3.96e-16	5.21e-14
561	15	25102885	25103512	628	*	5.47	6.32	3.16	3.16	4.08e-16	5.35e-14
562	2	10348221	10349362	1142	*	6.35	7.13	4.53	2.6	4.08e-16	5.35e-14
563	3	18411162	18411810	649	*	5.87	6.73	3.43	3.3	4.17e-16	5.46e-14
564	7	11782061	11782690	630	*	5.17	6.04	2.71	3.33	4.23e-16	5.53e-14
565	5	109713424	109714303	880	*	6.18	6.99	4.13	2.86	4.26e-16	5.56e-14
566	1	206690794	206692025	1232	*	6.59	7.35	4.86	2.49	4.29e-16	5.59e-14
567	10	45408624	45409733	1110	*	6.73	7.53	4.82	2.71	4.43e-16	5.76e-14
568	1	233325680	233326480	801	*	5.42	6.26	3.15	3.11	4.49e-16	5.83e-14
569	22	18386344	18387322	979	*	6.65	7.5	4.29	3.21	4.6e-16	5.96e-14
570	3	136521056	136522112	1057	*	6.19	7.02	4	3.02	4.7e-16	6.08e-14
571	5	170628176	170628804	629	*	5.65	6.49	3.44	3.05	4.83e-16	6.23e-14
572	2	223264040	223264565	526	*	5.28	6.13	2.93	3.2	5.32e-16	6.85e-14
573	12	85304502	85307254	2753	*	7.76	8.46	6.35	2.11	5.44e-16	7e-14
574	13	93218519	93219031	513	*	4.67	5.59	1.57	4.02	5.5e-16	7.06e-14
575	13	112225105	112226145	1041	*	6.22	7.02	4.23	2.79	5.67e-16	7.27e-14
576	13	72829933	72830482	550	*	5.36	6.23	2.73	3.51	5.68e-16	7.27e-14
577	1	220677528	220678156	629	*	5.69	6.55	3.33	3.21	5.86e-16	7.48e-14
578	2	113099673	113100202	530	*	5.1	5.96	2.62	3.34	5.88e-16	7.49e-14
579	4	113435613	113438389	2777	*	8.95	9.67	7.48	2.19	5.93e-16	7.55e-14
580	11	107623843	107624622	780	*	5.97	6.76	4.09	2.67	5.99e-16	7.61e-14
581	1	180323029	180323532	504	*	5.59	6.43	3.39	3.04	6.03e-16	7.65e-14
582	13	26063086	26064686	1601	*	6.75	7.49	5.12	2.37	6.06e-16	7.67e-14
583	1	25440210	25441284	1075	*	6.13	6.91	4.33	2.58	6.07e-16	7.67e-14
584	10	114535419	114536447	1029	*	6.23	7.03	4.26	2.77	6.1e-16	7.69e-14
585	18	55019376	55021703	2328	*	7.64	8.35	6.17	2.18	6.15e-16	7.75e-14
586	2	137250351	137250892	542	*	4.8	5.7	1.9	3.8	6.16e-16	7.75e-14
587	1	234679480	234681803	2324	*	7.16	7.92	5.42	2.5	6.23e-16	7.82e-14
588	4	153273597	153274356	760	*	6.22	7.03	4.24	2.78	6.46e-16	8.1e-14
589	6	124377531	124378427	897	*	5.71	6.6	2.91	3.69	6.52e-16	8.16e-14
590	4	89262240	89263244	1005	*	5.94	6.73	4.06	2.67	6.55e-16	8.18e-14
591	13	79578370	79579267	898	*	6.1	6.92	4	2.92	6.6e-16	8.23e-14
592	5	113696461	113699229	2769	*	8.06	8.78	6.55	2.23	6.62e-16	8.24e-14
593	2	208087573	208088398	826	*	6.24	7.08	4	3.08	6.79e-16	8.43e-14
594	13	25950799	25951873	1075	*	6.32	7.11	4.45	2.66	6.8e-16	8.43e-14
595	2	221160655	221161429	775	*	5.46	6.31	3.09	3.22	6.81e-16	8.43e-14
596	14	69953601	69954934	1334	*	7.23	8	5.52	2.48	6.85e-16	8.48e-14
597	12	68742875	68743501	627	*	5.82	6.65	3.71	2.94	6.87e-16	8.48e-14
598	4	113877424	113878183	760	*	5.47	6.36	2.73	3.64	6.94e-16	8.55e-14
599	5	34611047	34612038	992	*	5.45	6.31	2.94	3.38	6.99e-16	8.61e-14
600	10	103800145	103800863	719	*	5.38	6.25	2.85	3.4	7.1e-16	8.72e-14
601	10	103174025	103174542	518	*	4.78	5.67	1.93	3.74	7.11e-16	8.72e-14
602	1	99116742	99117300	559	*	5.48	6.31	3.3	3.01	7.43e-16	9.1e-14
603	7	26458800	26459472	673	*	5.72	6.59	3.16	3.43	7.55e-16	9.23e-14
604	15	33385040	33386079	1040	*	6.1	6.92	3.97	2.95	7.59e-16	9.26e-14
605	12	29397191	29397929	739	*	5.61	6.46	3.28	3.18	7.8e-16	9.5e-14
606	7	49553218	49553982	765	*	6.47	7.34	3.94	3.4	8.19e-16	9.97e-14
607	10	56928013	56928572	560	*	5.02	5.89	2.43	3.46	8.25e-16	1e-13
608	15	43092466	43093275	810	*	5.57	6.41	3.33	3.08	8.51e-16	1.03e-13
609	2	208174682	208176793	2112	*	7.35	8.07	5.85	2.22	8.59e-16	1.04e-13
610	8	31805759	31806273	515	*	5.12	5.98	2.68	3.3	8.63e-16	1.04e-13
611	5	168343234	168344016	783	*	6.03	6.86	3.87	2.99	8.86e-16	1.07e-13
612	2	159828769	159829485	717	*	5.39	6.24	3.04	3.2	9.14e-16	1.1e-13
613	7	137039525	137040453	929	*	5.83	6.65	3.71	2.94	9.41e-16	1.13e-13
614	22	29085146	29085773	628	*	5.13	6	2.6	3.4	9.57e-16	1.15e-13
615	13	63278958	63279639	682	*	5.21	6.06	2.84	3.23	9.73e-16	1.17e-13
616	X	20030034	20030958	925	*	5	5.88	2.31	3.57	9.95e-16	1.19e-13
617	10	103050871	103053473	2603	*	7.95	8.67	6.45	2.22	1e-15	1.2e-13
618	5	64431444	64432079	636	*	5.2	6.11	2.13	3.99	1.02e-15	1.22e-13
619	11	95854045	95854859	815	*	5.31	6.16	2.95	3.2	1.03e-15	1.22e-13
620	22	45402581	45406630	4050	*	8.19	8.9	6.73	2.17	1.03e-15	1.22e-13
621	9	82194424	82195423	1000	*	6.4	7.24	4.16	3.07	1.07e-15	1.27e-13
622	6	15855347	15855888	542	*	4.65	5.57	1.55	4.02	1.1e-15	1.3e-13
623	6	19837072	19839443	2372	*	8.17	8.87	6.77	2.1	1.14e-15	1.35e-13
624	4	83705888	83706701	814	*	6.13	6.93	4.14	2.79	1.16e-15	1.37e-13
625	3	103637121	103637885	765	*	5.52	6.42	2.67	3.75	1.17e-15	1.39e-13
626	12	2437517	2438687	1171	*	6.45	7.24	4.59	2.64	1.18e-15	1.39e-13
627	7	81757488	81758155	668	*	5.02	5.88	2.52	3.36	1.21e-15	1.42e-13
628	X	21391806	21393117	1312	*	6.95	7.69	5.32	2.37	1.22e-15	1.42e-13
629	17	66721362	66722137	776	*	5.45	6.31	3.05	3.25	1.22e-15	1.42e-13
630	21	21541893	21542663	771	*	5.23	6.08	2.92	3.15	1.22e-15	1.42e-13
631	3	114954926	114955842	917	*	5.9	6.77	3.31	3.46	1.24e-15	1.45e-13
632	2	144262963	144263717	755	*	5.35	6.18	3.13	3.05	1.26e-15	1.47e-13
633	3	104387887	104388416	530	*	5.13	5.99	2.7	3.29	1.27e-15	1.48e-13
634	8	141151688	141152669	982	*	6.48	7.26	4.69	2.57	1.28e-15	1.49e-13
635	3	64258387	64258929	543	*	4.61	5.52	1.59	3.93	1.29e-15	1.5e-13
636	5	75622336	75623374	1039	*	6.09	6.87	4.26	2.61	1.32e-15	1.53e-13
637	6	104849743	104850252	510	*	4.96	5.88	1.79	4.09	1.32e-15	1.53e-13
638	5	147987968	147988602	635	*	5.06	5.95	2.3	3.65	1.37e-15	1.58e-13
639	10	51044961	51045656	696	*	5.54	6.43	2.74	3.69	1.37e-15	1.58e-13
640	9	88162412	88162966	555	*	5.03	5.93	2.18	3.75	1.37e-15	1.58e-13
641	7	100916362	100917125	764	*	5.87	6.7	3.71	2.99	1.38e-15	1.58e-13
642	10	105036363	105038179	1817	*	7.47	8.18	5.99	2.18	1.38e-15	1.58e-13
643	1	246374038	246374836	799	*	5.26	6.12	2.82	3.3	1.38e-15	1.59e-13
644	6	24918780	24920625	1846	*	7.01	7.79	5.2	2.59	1.4e-15	1.6e-13
645	6	62344084	62344731	648	*	5.15	6.04	2.35	3.69	1.41e-15	1.61e-13
646	6	80397435	80397954	520	*	5.62	6.53	2.71	3.82	1.41e-15	1.61e-13
647	6	6474459	6475292	834	*	5.7	6.51	3.63	2.88	1.42e-15	1.61e-13
648	20	8233065	8233820	756	*	5.94	6.76	3.84	2.92	1.42e-15	1.62e-13
649	10	104705371	104706628	1258	*	6.48	7.31	4.31	3	1.44e-15	1.63e-13
650	X	109921657	109922456	800	*	5.15	6.01	2.76	3.24	1.49e-15	1.69e-13
651	21	25589509	25590349	841	*	6.26	7.13	3.7	3.44	1.5e-15	1.69e-13
652	4	74201321	74201831	511	*	5.46	6.3	3.21	3.09	1.52e-15	1.72e-13
653	7	140928298	140929068	771	*	6.25	7.12	3.74	3.38	1.55e-15	1.75e-13
654	1	63363357	63364250	894	*	5.94	6.73	4.06	2.67	1.56e-15	1.76e-13
655	2	75930596	75931263	668	*	5.17	6.03	2.78	3.25	1.61e-15	1.81e-13
656	7	157979471	157980546	1076	*	5.29	6.16	2.82	3.34	1.61e-15	1.81e-13
657	6	79880516	79881051	536	*	4.89	5.79	2.03	3.75	1.65e-15	1.85e-13
658	3	114119256	114120098	843	*	6.27	7.04	4.53	2.51	1.76e-15	1.98e-13
659	12	27826127	27826766	640	*	4.64	5.56	1.55	4.01	1.79e-15	2e-13
660	18	73570666	73571312	647	*	5.13	6	2.6	3.41	1.81e-15	2.02e-13
661	1	237204815	237206596	1782	*	6.83	7.56	5.3	2.26	1.84e-15	2.05e-13
662	5	6342623	6343376	754	*	5.43	6.27	3.24	3.02	1.88e-15	2.09e-13
663	2	160466185	160467085	901	*	6.38	7.26	3.77	3.49	1.89e-15	2.1e-13
664	11	95860174	95860920	747	*	5.36	6.19	3.19	3	1.89e-15	2.1e-13
665	17	26242485	26243291	807	*	5.57	6.38	3.51	2.87	1.89e-15	2.1e-13
666	4	144209366	144210022	657	*	5.49	6.31	3.4	2.91	1.94e-15	2.15e-13
667	17	4150441	4151365	925	*	6.39	7.24	4.07	3.17	1.96e-15	2.16e-13
668	5	140940257	140940884	628	*	5.98	6.76	4.16	2.6	1.97e-15	2.17e-13
669	2	126369768	126370442	675	*	5.24	6.09	2.85	3.24	1.97e-15	2.17e-13
670	20	6558885	6559802	918	*	5.61	6.42	3.61	2.81	1.98e-15	2.18e-13
671	17	67463335	67463853	519	*	5.09	5.96	2.59	3.37	2e-15	2.2e-13
672	2	194788696	194789214	519	*	4.95	5.88	1.55	4.33	2.01e-15	2.2e-13
673	11	131820897	131821563	667	*	5.1	5.97	2.49	3.48	2.02e-15	2.21e-13
674	11	30656858	30657507	650	*	5.38	6.25	2.8	3.45	2.06e-15	2.26e-13
675	4	154155019	154155774	756	*	5.54	6.36	3.42	2.94	2.07e-15	2.26e-13
676	4	112804541	112805068	528	*	5.14	6.02	2.47	3.55	2.08e-15	2.27e-13
677	8	33201618	33202463	846	*	5.72	6.51	3.77	2.74	2.1e-15	2.28e-13
678	5	141468178	141469008	831	*	5.3	6.14	3.06	3.08	2.1e-15	2.28e-13
679	7	3183575	3184241	667	*	5.34	6.17	3.11	3.06	2.16e-15	2.35e-13
680	3	114990892	114991530	639	*	5.31	6.17	2.82	3.35	2.22e-15	2.4e-13
681	1	221437025	221438207	1183	*	6.21	6.97	4.51	2.46	2.26e-15	2.44e-13
682	13	81539451	81540114	664	*	5.51	6.34	3.3	3.05	2.31e-15	2.5e-13
683	5	36202399	36203075	677	*	6.2	7.01	4.18	2.83	2.32e-15	2.51e-13
684	7	33598367	33599477	1111	*	6.11	6.95	3.93	3.02	2.35e-15	2.53e-13
685	5	123781688	123782315	628	*	5.37	6.2	3.2	3	2.35e-15	2.53e-13
686	5	124805822	124806607	786	*	5.27	6.12	2.91	3.21	2.36e-15	2.53e-13
687	4	111114866	111115400	535	*	6.05	6.83	4.28	2.55	2.36e-15	2.53e-13
688	11	97643633	97644153	521	*	5.08	5.95	2.48	3.48	2.38e-15	2.55e-13
689	16	68660380	68661008	629	*	5.45	6.28	3.24	3.04	2.38e-15	2.55e-13
690	18	50619954	50620580	627	*	4.73	5.63	1.9	3.73	2.4e-15	2.56e-13
691	18	11260914	11261851	938	*	5.67	6.51	3.4	3.11	2.42e-15	2.58e-13
692	18	24536835	24537469	635	*	4.95	5.82	2.4	3.41	2.48e-15	2.64e-13
693	X	42325687	42326213	527	*	4.91	5.79	2.18	3.61	2.5e-15	2.65e-13
694	3	97393260	97393778	519	*	5.17	6.02	2.84	3.18	2.52e-15	2.67e-13
695	3	7736686	7737319	634	*	6.06	6.85	4.15	2.71	2.54e-15	2.69e-13
696	4	141607850	141608547	698	*	5.63	6.48	3.24	3.24	2.55e-15	2.7e-13
697	12	42386234	42386813	580	*	4.53	5.45	1.36	4.09	2.59e-15	2.74e-13
698	7	83163648	83164426	779	*	5.16	6.06	2.24	3.82	2.65e-15	2.8e-13
699	12	105916599	105917449	851	*	5.62	6.43	3.65	2.78	2.71e-15	2.86e-13
700	11	98159015	98159656	642	*	5.65	6.47	3.59	2.88	2.73e-15	2.88e-13
701	8	62844050	62844884	835	*	5.24	6.09	2.92	3.17	2.75e-15	2.89e-13
702	7	133388195	133389098	904	*	5.91	6.77	3.57	3.2	2.76e-15	2.89e-13
703	10	118963966	118964863	898	*	6.14	6.92	4.35	2.57	2.76e-15	2.89e-13
704	1	57328872	57329394	523	*	5.07	5.93	2.69	3.24	2.79e-15	2.92e-13
705	3	71753973	71754746	774	*	5.75	6.58	3.57	3.01	2.79e-15	2.92e-13
706	3	115418000	115419150	1151	*	6.59	7.35	4.85	2.51	2.83e-15	2.95e-13
707	11	131446812	131448411	1600	*	6.27	7.03	4.58	2.45	2.86e-15	2.98e-13
708	12	113245791	113246850	1060	*	6.23	7.03	4.34	2.69	2.88e-15	3e-13
709	12	116503224	116503983	760	*	5.64	6.48	3.44	3.04	2.89e-15	3e-13
710	8	93107312	93109086	1775	*	7.12	7.85	5.6	2.25	2.92e-15	3.03e-13
711	3	154289149	154289945	797	*	5.85	6.71	3.39	3.32	2.93e-15	3.04e-13
712	3	19404396	19405170	775	*	5.88	6.67	3.99	2.68	2.95e-15	3.05e-13
713	2	176430488	176431116	629	*	5.41	6.24	3.31	2.93	2.98e-15	3.08e-13
714	2	194576261	194576768	508	*	5.07	5.93	2.68	3.25	3.06e-15	3.16e-13
715	19	8590007	8591979	1973	*	8.18	8.87	6.78	2.09	3.08e-15	3.17e-13
716	8	81088130	81088891	762	*	5.45	6.29	3.26	3.03	3.19e-15	3.29e-13
717	4	125805512	125806125	614	*	4.75	5.64	1.9	3.74	3.24e-15	3.33e-13
718	12	4918077	4919679	1603	*	7.09	7.84	5.48	2.36	3.28e-15	3.37e-13
719	4	8020772	8021572	801	*	6.35	7.11	4.61	2.51	3.3e-15	3.38e-13
720	4	41258393	41260262	1870	*	7.53	8.22	6.17	2.04	3.35e-15	3.43e-13
721	7	117839832	117840608	777	*	5.81	6.64	3.71	2.92	3.47e-15	3.55e-13
722	20	6286018	6286751	734	*	5.33	6.23	2.42	3.82	3.48e-15	3.55e-13
723	9	83860076	83860848	773	*	5.33	6.23	2.42	3.82	3.48e-15	3.55e-13
724	3	75481963	75482590	628	*	5.48	6.3	3.35	2.95	3.52e-15	3.58e-13
725	2	193276262	193277240	979	*	6.24	7.07	4.11	2.96	3.56e-15	3.62e-13
726	6	95188115	95188868	754	*	5.61	6.45	3.35	3.1	3.61e-15	3.67e-13
727	18	7618815	7619521	707	*	5.47	6.33	3.02	3.3	3.64e-15	3.69e-13
728	2	100462933	100463578	646	*	4.6	5.51	1.65	3.86	3.68e-15	3.72e-13
729	10	72768510	72769592	1083	*	6.48	7.24	4.8	2.44	3.7e-15	3.74e-13
730	9	84946836	84948290	1455	*	6.38	7.18	4.41	2.77	3.81e-15	3.85e-13
731	17	62377378	62378258	881	*	5.38	6.22	3.16	3.06	3.86e-15	3.89e-13
732	1	241991962	241992588	627	*	5.56	6.38	3.46	2.93	3.9e-15	3.92e-13
733	4	84700156	84701158	1003	*	6.19	7.03	3.97	3.06	3.92e-15	3.94e-13
734	11	78065577	78066238	662	*	6.3	7.12	4.15	2.97	3.98e-15	4e-13
735	15	76537064	76538055	992	*	5.75	6.62	3.14	3.48	4.01e-15	4.02e-13
736	16	15527973	15529306	1334	*	7.18	7.89	5.75	2.14	4.03e-15	4.03e-13
737	6	119654230	119654857	628	*	5.88	6.69	3.88	2.81	4.04e-15	4.04e-13
738	10	734605	736437	1833	*	7.3	8.01	5.85	2.15	4.07e-15	4.07e-13
739	7	42105401	42105958	558	*	4.6	5.5	1.59	3.92	4.1e-15	4.09e-13
740	4	151687672	151688300	629	*	5.3	6.14	3.05	3.09	4.12e-15	4.1e-13
741	4	175749676	175751054	1379	*	7.18	7.97	5.34	2.62	4.15e-15	4.13e-13
742	15	70374518	70375514	997	*	6.27	7.07	4.33	2.74	4.15e-15	4.13e-13
743	10	66386584	66387122	539	*	4.91	5.79	2.27	3.52	4.17e-15	4.13e-13
744	6	139674981	139675624	644	*	5.21	6.06	2.84	3.23	4.17e-15	4.13e-13
745	1	178357619	178358438	820	*	6.23	7.01	4.37	2.64	4.19e-15	4.14e-13
746	4	146033925	146034695	771	*	5.09	5.96	2.51	3.45	4.23e-15	4.18e-13
747	15	57382437	57383107	671	*	5.33	6.16	3.14	3.02	4.38e-15	4.33e-13
748	11	35177027	35177787	761	*	5.48	6.32	3.25	3.07	4.41e-15	4.35e-13
749	5	120609589	120610105	517	*	4.79	5.68	1.96	3.72	4.49e-15	4.42e-13
750	1	49383410	49384171	762	*	5.97	6.77	4.08	2.69	4.52e-15	4.45e-13
751	2	100590582	100591361	780	*	5.69	6.53	3.43	3.11	4.55e-15	4.46e-13
752	4	182155570	182156940	1371	*	6.68	7.51	4.5	3.01	4.55e-15	4.46e-13
753	10	130575007	130575664	658	*	5.53	6.35	3.45	2.9	4.56e-15	4.47e-13
754	5	100620574	100621124	551	*	4.86	5.75	2.03	3.72	4.62e-15	4.51e-13
755	3	172594742	172595368	627	*	5.6	6.47	3.15	3.31	4.65e-15	4.54e-13
756	2	169593278	169594065	788	*	6.13	6.93	4.2	2.73	4.78e-15	4.66e-13
757	16	22690779	22693786	3008	*	8.35	9.06	6.92	2.13	4.87e-15	4.74e-13
758	2	151772902	151773554	653	*	5.71	6.52	3.66	2.87	4.97e-15	4.83e-13
759	6	161803276	161803903	628	*	5.6	6.42	3.53	2.89	5.03e-15	4.88e-13
760	2	67538653	67539279	627	*	5	5.87	2.49	3.38	5.08e-15	4.93e-13
761	1	224861432	224862226	795	*	5.9	6.71	3.82	2.89	5.1e-15	4.94e-13
762	17	76264199	76266792	2594	*	7.31	8.01	5.89	2.12	5.15e-15	4.98e-13
763	5	134867824	134868612	789	*	5.28	6.12	3.05	3.07	5.19e-15	5.01e-13
764	3	181434751	181435377	627	*	5.15	6.02	2.59	3.44	5.2e-15	5.01e-13
765	13	35961645	35962306	662	*	5.46	6.33	2.9	3.43	5.3e-15	5.1e-13
766	6	14376787	14377429	643	*	5.18	6.03	2.84	3.19	5.3e-15	5.1e-13
767	1	229227789	229228961	1173	*	6.32	7.07	4.66	2.41	5.45e-15	5.24e-13
768	9	16370470	16371939	1470	*	7.19	8.03	4.89	3.14	5.47e-15	5.25e-13
769	12	120449881	120450659	779	*	5.36	6.2	3.11	3.08	5.5e-15	5.27e-13
770	9	16710672	16711526	855	*	5.83	6.64	3.77	2.88	5.62e-15	5.38e-13
771	4	153127510	153129194	1685	*	6.71	7.47	5.03	2.44	5.65e-15	5.4e-13
772	2	80592730	80593623	894	*	6.06	6.91	3.79	3.11	5.7e-15	5.44e-13
773	12	82918436	82918966	531	*	5.03	5.94	2	3.94	6.05e-15	5.77e-13
774	5	12055	13480	1426	*	6.75	7.49	5.17	2.32	6.09e-15	5.8e-13
775	6	134485398	134486304	907	*	5.98	6.76	4.09	2.67	6.17e-15	5.86e-13
776	12	29690099	29691337	1239	*	6.18	7.01	4.07	2.94	6.24e-15	5.93e-13
777	13	72960151	72960929	779	*	5.3	6.14	3.05	3.09	6.26e-15	5.94e-13
778	9	97205270	97205897	628	*	5.66	6.47	3.63	2.84	6.41e-15	6.08e-13
779	1	237071229	237072025	797	*	5.98	6.76	4.15	2.61	6.44e-15	6.1e-13
780	12	78623464	78624224	761	*	5.49	6.31	3.37	2.94	6.47e-15	6.11e-13
781	6	127839467	127840823	1357	*	6.31	7.1	4.47	2.63	6.53e-15	6.17e-13
782	2	100667963	100668757	795	*	5.55	6.39	3.33	3.07	6.64e-15	6.26e-13
783	9	87232459	87233586	1128	*	6.34	7.15	4.34	2.81	6.65e-15	6.26e-13
784	1	241519556	241520945	1390	*	7.12	7.82	5.69	2.13	6.77e-15	6.37e-13
785	2	100628558	100629347	790	*	5.71	6.51	3.74	2.77	6.78e-15	6.37e-13
786	19	44586262	44587062	801	*	6	6.79	4.15	2.64	6.79e-15	6.37e-13
787	17	79579152	79579945	794	*	6.25	7.03	4.4	2.64	6.87e-15	6.43e-13
788	5	123463078	123464144	1067	*	6.59	7.39	4.65	2.74	6.96e-15	6.51e-13
789	17	46130096	46133587	3492	*	7.88	8.57	6.52	2.05	7.07e-15	6.61e-13
790	8	50609220	50609722	503	*	4.85	5.73	2.15	3.58	7.13e-15	6.65e-13
791	2	149637063	149637582	520	*	4.99	5.85	2.6	3.25	7.27e-15	6.78e-13
792	7	26510773	26511282	510	*	4.81	5.69	2.17	3.53	7.31e-15	6.8e-13
793	1	242188818	242189580	763	*	6.09	6.93	3.85	3.08	7.64e-15	7.1e-13
794	2	20749477	20750245	769	*	6.09	6.89	4.18	2.71	7.7e-15	7.15e-13
795	6	12753160	12753876	717	*	5.5	6.32	3.46	2.86	7.75e-15	7.18e-13
796	13	35939950	35940460	511	*	5.19	6.09	2.23	3.86	7.8e-15	7.23e-13
797	11	97709791	97710304	514	*	4.75	5.64	2.03	3.61	7.86e-15	7.27e-13
798	18	25547932	25548703	772	*	5.46	6.31	3.11	3.2	7.88e-15	7.27e-13
799	2	79739369	79740722	1354	*	7.79	8.52	6.26	2.26	7.9e-15	7.29e-13
800	10	50708255	50708894	640	*	5.52	6.34	3.37	2.97	7.91e-15	7.29e-13
801	12	40265943	40266712	770	*	5.49	6.34	3.15	3.2	8.02e-15	7.38e-13
802	3	29964309	29964940	632	*	5.61	6.45	3.34	3.11	8.07e-15	7.42e-13
803	18	42466928	42467705	778	*	6.04	6.81	4.3	2.51	8.17e-15	7.5e-13
804	7	46851049	46851847	799	*	6.43	7.2	4.67	2.53	8.2e-15	7.51e-13
805	1	244053771	244054565	795	*	6.07	6.84	4.34	2.5	8.26e-15	7.55e-13
806	13	78866863	78867506	644	*	5.7	6.51	3.67	2.83	8.26e-15	7.55e-13
807	5	16916022	16916648	627	*	5.01	5.89	2.27	3.63	8.33e-15	7.6e-13
808	13	72445432	72446086	655	*	5.09	5.96	2.57	3.39	8.44e-15	7.7e-13
809	2	213705973	213706877	905	*	6.25	7.04	4.35	2.7	8.64e-15	7.87e-13
810	3	142003885	142004515	631	*	5.37	6.2	3.15	3.05	8.68e-15	7.9e-13
811	2	137615997	137616929	933	*	5.51	6.33	3.39	2.94	8.83e-15	8.03e-13
812	3	195906069	195906996	928	*	5.9	6.71	3.91	2.8	8.84e-15	8.03e-13
813	17	17695036	17696871	1836	*	7.3	7.99	5.91	2.08	8.9e-15	8.07e-13
814	6	87131223	87131735	513	*	4.89	5.75	2.42	3.34	9e-15	8.15e-13
815	2	17721376	17722192	817	*	6.09	6.85	4.37	2.48	9.09e-15	8.22e-13
816	18	41870404	41871276	873	*	5.88	6.68	3.9	2.78	9.14e-15	8.25e-13
817	12	74849119	74849759	641	*	5	5.87	2.5	3.37	9.14e-15	8.25e-13
818	9	28502674	28503211	538	*	4.53	5.43	1.59	3.85	9.26e-15	8.34e-13
819	1	212702453	212703409	957	*	5.86	6.66	3.9	2.77	9.27e-15	8.34e-13
820	9	10612418	10615170	2753	*	7.79	8.49	6.38	2.11	9.33e-15	8.39e-13
821	12	95355108	95355765	658	*	5	5.85	2.62	3.23	9.38e-15	8.42e-13
822	6	137301137	137301775	639	*	5.2	6.05	2.9	3.15	9.41e-15	8.44e-13
823	3	78830394	78830939	546	*	4.68	5.57	1.93	3.64	9.7e-15	8.68e-13
824	13	43368822	43369610	789	*	5.31	6.18	2.78	3.41	9.74e-15	8.71e-13
825	18	42382726	42383658	933	*	6.56	7.35	4.68	2.67	9.95e-15	8.89e-13
826	20	45859362	45860164	803	*	5.84	6.65	3.84	2.81	1e-14	8.94e-13
827	18	11388723	11389964	1242	*	6.29	7.07	4.44	2.63	1e-14	8.95e-13
828	13	32179388	32180579	1192	*	5.94	6.78	3.67	3.11	1.01e-14	9.01e-13
829	3	115342027	115342654	628	*	5.12	5.96	2.85	3.11	1.02e-14	9.1e-13
830	10	90667994	90668930	937	*	6.05	6.88	3.89	2.99	1.03e-14	9.15e-13
831	10	50816810	50819658	2849	*	7.85	8.53	6.5	2.03	1.04e-14	9.24e-13
832	9	132718727	132719484	758	*	5.94	6.74	4	2.73	1.06e-14	9.4e-13
833	12	86655265	86655909	645	*	5.42	6.31	2.64	3.66	1.06e-14	9.4e-13
834	6	101040764	101041563	800	*	5.74	6.64	2.86	3.78	1.08e-14	9.58e-13
835	17	68100901	68101764	864	*	5.91	6.7	4.06	2.64	1.09e-14	9.59e-13
836	13	72773162	72773799	638	*	5.81	6.75	2.24	4.51	1.1e-14	9.65e-13
837	4	140907685	140908480	796	*	5.8	6.59	3.87	2.72	1.1e-14	9.65e-13
838	3	79775915	79776428	514	*	5.55	6.37	3.44	2.93	1.1e-14	9.65e-13
839	1	90728508	90729599	1092	*	6.53	7.26	4.95	2.31	1.12e-14	9.8e-13
840	12	44640295	44641050	756	*	5.61	6.45	3.39	3.06	1.13e-14	9.88e-13
841	7	128934689	128935327	639	*	5.45	6.26	3.38	2.88	1.13e-14	9.88e-13
842	X	117713273	117713829	557	*	5.24	6.09	2.82	3.27	1.15e-14	1.01e-12
843	4	186835917	186836693	777	*	6	6.8	4.04	2.76	1.17e-14	1.02e-12
844	4	140841702	140843625	1924	*	6.99	7.76	5.18	2.58	1.17e-14	1.03e-12
845	X	153144411	153145407	997	*	5.94	6.72	4.15	2.57	1.18e-14	1.03e-12
846	10	30755316	30756174	859	*	5.36	6.18	3.31	2.87	1.21e-14	1.05e-12
847	1	199731646	199732429	784	*	5.23	6.1	2.79	3.31	1.22e-14	1.06e-12
848	5	124074351	124075371	1021	*	6.13	6.93	4.2	2.73	1.22e-14	1.06e-12
849	13	40022928	40023469	542	*	4.81	5.69	2.15	3.53	1.22e-14	1.06e-12
850	6	127705067	127705579	513	*	5.24	6.09	2.84	3.25	1.24e-14	1.07e-12
851	16	85493784	85497756	3973	*	8.5	9.14	7.33	1.8	1.24e-14	1.08e-12
852	X	39680026	39681098	1073	*	6.23	6.97	4.61	2.37	1.26e-14	1.09e-12
853	1	155290352	155291755	1404	*	7.3	8	5.91	2.09	1.27e-14	1.1e-12
854	12	32432430	32432939	510	*	4.65	5.54	1.93	3.61	1.28e-14	1.11e-12
855	6	155334425	155335226	802	*	6.13	6.9	4.35	2.56	1.29e-14	1.11e-12
856	3	115237246	115238001	756	*	5.85	6.64	3.98	2.66	1.3e-14	1.12e-12
857	11	122633782	122635575	1794	*	7.24	8.03	5.4	2.63	1.31e-14	1.12e-12
858	18	45032912	45034375	1464	*	6.68	7.44	4.98	2.46	1.33e-14	1.14e-12
859	11	132672839	132673591	753	*	5.84	6.76	2.57	4.19	1.33e-14	1.14e-12
860	1	167106397	167107175	779	*	5.45	6.26	3.46	2.8	1.33e-14	1.14e-12
861	15	79117911	79118471	561	*	5	5.89	2.29	3.59	1.34e-14	1.15e-12
862	7	125212319	125212902	584	*	4.85	5.72	2.28	3.44	1.37e-14	1.17e-12
863	15	80998214	80998973	760	*	5.49	6.29	3.52	2.78	1.37e-14	1.17e-12
864	3	179691474	179692299	826	*	5.71	6.5	3.8	2.7	1.37e-14	1.17e-12
865	2	153861366	153862147	782	*	6.02	6.79	4.26	2.53	1.38e-14	1.18e-12
866	14	87508454	87509381	928	*	5.76	6.59	3.62	2.97	1.39e-14	1.18e-12
867	9	135883903	135885234	1332	*	6.61	7.34	5.07	2.27	1.43e-14	1.21e-12
868	6	80920182	80920810	629	*	4.99	5.85	2.58	3.27	1.43e-14	1.21e-12
869	3	70707615	70708247	633	*	5.33	6.17	3.05	3.12	1.43e-14	1.22e-12
870	3	3382322	3383618	1297	*	6.17	6.94	4.41	2.53	1.46e-14	1.24e-12
871	18	63034444	63034956	513	*	4.71	5.59	2.06	3.53	1.47e-14	1.24e-12
872	X	15773193	15773822	630	*	5	5.87	2.47	3.4	1.47e-14	1.24e-12
873	13	36429648	36430281	634	*	5.5	6.31	3.47	2.83	1.57e-14	1.33e-12
874	12	69869902	69870711	810	*	5.54	6.36	3.46	2.9	1.58e-14	1.34e-12
875	9	34961013	34961913	901	*	6.09	6.91	3.96	2.95	1.6e-14	1.35e-12
876	9	87752238	87753242	1005	*	5.8	6.62	3.73	2.89	1.61e-14	1.36e-12
877	6	104968712	104969683	972	*	5.74	6.55	3.71	2.84	1.62e-14	1.36e-12
878	20	23522756	23523809	1054	*	6.31	7.11	4.38	2.73	1.63e-14	1.37e-12
879	22	24776104	24776732	629	*	4.88	5.74	2.43	3.31	1.63e-14	1.37e-12
880	7	3285413	3286318	906	*	6.16	6.94	4.37	2.56	1.63e-14	1.37e-12
881	6	90904748	90905789	1042	*	5.97	6.84	3.48	3.36	1.65e-14	1.38e-12
882	3	104862643	104863221	579	*	4.6	5.5	1.67	3.84	1.65e-14	1.38e-12
883	17	75114285	75115368	1084	*	6.65	7.48	4.48	3.01	1.65e-14	1.38e-12
884	13	51040830	51041903	1074	*	5.76	6.57	3.75	2.82	1.66e-14	1.38e-12
885	18	54379112	54379702	591	*	4.4	5.32	1.24	4.07	1.66e-14	1.38e-12
886	8	35483224	35483856	633	*	5.19	6.09	2.37	3.72	1.67e-14	1.39e-12
887	3	152016156	152017206	1051	*	6.32	7.06	4.72	2.34	1.68e-14	1.39e-12
888	3	88482661	88483171	511	*	4.64	5.53	1.93	3.6	1.68e-14	1.39e-12
889	2	99452291	99453065	775	*	6.16	6.91	4.49	2.42	1.74e-14	1.45e-12
890	15	48164830	48166071	1242	*	6.46	7.22	4.76	2.46	1.75e-14	1.45e-12
891	X	122317249	122317758	510	*	4.6	5.49	1.75	3.74	1.77e-14	1.47e-12
892	7	84653215	84653719	505	*	4.76	5.65	1.9	3.75	1.81e-14	1.5e-12
893	8	50755686	50756481	796	*	5.49	6.34	3.22	3.12	1.81e-14	1.5e-12
894	14	52185071	52185911	841	*	5.2	6.03	2.97	3.06	1.85e-14	1.53e-12
895	9	24298757	24299512	756	*	5.33	6.24	2.24	4	1.86e-14	1.53e-12
896	4	153133175	153133944	770	*	5.68	6.47	3.81	2.66	1.86e-14	1.53e-12
897	2	23715575	23716387	813	*	6.16	6.93	4.39	2.54	1.87e-14	1.54e-12
898	18	45522373	45523136	764	*	5.88	6.7	3.84	2.86	1.88e-14	1.54e-12
899	8	133331617	133332376	760	*	5.74	6.53	3.84	2.7	1.89e-14	1.55e-12
900	1	66513243	66514150	908	*	5.95	6.72	4.22	2.5	1.89e-14	1.55e-12
901	7	24337966	24339083	1118	*	6.34	7.09	4.65	2.45	1.9e-14	1.56e-12
902	11	11361189	11361946	758	*	5.36	6.22	2.97	3.24	1.92e-14	1.57e-12
903	4	68397149	68397668	520	*	5.09	5.93	2.79	3.15	1.92e-14	1.57e-12
904	15	59560075	59560875	801	*	5.53	6.38	3.12	3.26	1.93e-14	1.57e-12
905	15	96372879	96373636	758	*	5.91	6.75	3.69	3.05	1.94e-14	1.58e-12
906	10	73599888	73600832	945	*	6.74	7.45	5.27	2.18	1.97e-14	1.6e-12
907	5	112420289	112421083	795	*	6.21	6.99	4.38	2.61	1.99e-14	1.62e-12
908	22	26770374	26771146	773	*	5.83	6.61	4.03	2.58	2e-14	1.62e-12
909	7	130004869	130006192	1324	*	6.71	7.53	4.61	2.92	2.01e-14	1.63e-12
910	4	115918870	115920015	1146	*	6.36	7.2	4.12	3.08	2.02e-14	1.63e-12
911	10	80873500	80874727	1228	*	6.62	7.39	4.89	2.5	2.04e-14	1.65e-12
912	5	178367751	178368899	1149	*	6.46	7.25	4.63	2.62	2.1e-14	1.7e-12
913	X	12219457	12219975	519	*	5.07	5.98	1.96	4.02	2.1e-14	1.7e-12
914	7	48021966	48022856	891	*	5.93	6.77	3.67	3.1	2.12e-14	1.71e-12
915	21	40856406	40857246	841	*	5.56	6.4	3.39	3	2.15e-14	1.73e-12
916	2	193058632	193061796	3165	*	8.43	9.11	7.08	2.03	2.19e-14	1.76e-12
917	1	63347802	63348506	705	*	5.52	6.35	3.37	2.98	2.2e-14	1.77e-12
918	14	84308800	84309369	570	*	5.43	6.29	3.02	3.27	2.21e-14	1.78e-12
919	2	49465005	49466032	1028	*	6.15	6.98	3.94	3.04	2.26e-14	1.81e-12
920	12	113114296	113115059	764	*	5.62	6.46	3.39	3.07	2.26e-14	1.81e-12
921	2	126808671	126809560	890	*	5.63	6.45	3.56	2.89	2.29e-14	1.83e-12
922	5	113390749	113391686	938	*	5.98	6.74	4.28	2.46	2.3e-14	1.84e-12
923	18	23637250	23637877	628	*	5.24	6.07	3.05	3.02	2.31e-14	1.84e-12
924	5	75449669	75450585	917	*	6.05	6.85	4.11	2.74	2.32e-14	1.85e-12
925	12	109195523	109196503	981	*	6.38	7.15	4.63	2.51	2.33e-14	1.86e-12
926	8	30333937	30334564	628	*	5.64	6.49	3.38	3.11	2.35e-14	1.87e-12
927	6	80506756	80508385	1630	*	6.32	7.13	4.3	2.83	2.4e-14	1.91e-12
928	11	60548155	60549011	857	*	5.97	6.74	4.15	2.6	2.42e-14	1.92e-12
929	17	52941837	52943125	1289	*	6.39	7.21	4.36	2.84	2.47e-14	1.96e-12
930	1	8787878	8788402	525	*	5.33	6.16	3.18	2.98	2.48e-14	1.97e-12
931	3	66529119	66529852	734	*	5.89	6.7	3.9	2.8	2.56e-14	2.02e-12
932	11	37364786	37365443	658	*	5.37	6.19	3.29	2.9	2.56e-14	2.03e-12
933	8	105521395	105522281	887	*	6.12	6.96	3.83	3.13	2.58e-14	2.04e-12
934	1	181138483	181139363	881	*	6.03	6.87	3.74	3.14	2.61e-14	2.06e-12
935	1	92552859	92553765	907	*	5.95	6.83	3.32	3.51	2.65e-14	2.09e-12
936	2	58070327	58070833	507	*	4.87	5.76	2.13	3.63	2.67e-14	2.1e-12
937	22	27348421	27349496	1076	*	5.83	6.61	4.04	2.57	2.7e-14	2.12e-12
938	4	96298524	96299290	767	*	6.1	6.96	3.73	3.23	2.7e-14	2.12e-12
939	X	2229302	2230209	908	*	5.89	6.66	4.15	2.5	2.72e-14	2.14e-12
940	1	64752427	64753665	1239	*	6.22	7.01	4.29	2.72	2.76e-14	2.16e-12
941	3	88665573	88666121	549	*	5.59	6.44	3.29	3.14	2.79e-14	2.19e-12
942	12	91084447	91085399	953	*	5.88	6.76	3.21	3.55	2.83e-14	2.21e-12
943	13	64830737	64831498	762	*	5.17	6.08	2.15	3.93	2.85e-14	2.22e-12
944	11	103682540	103683446	907	*	6.62	7.46	4.37	3.08	2.85e-14	2.22e-12
945	8	126780713	126782000	1288	*	6.79	7.58	4.9	2.68	2.87e-14	2.24e-12
946	7	5471180	5472009	830	*	5.95	6.71	4.25	2.46	2.88e-14	2.24e-12
947	14	48609783	48610463	681	*	5.28	6.11	3.14	2.97	2.96e-14	2.3e-12
948	2	125397725	125398617	893	*	6.11	6.9	4.21	2.68	2.97e-14	2.31e-12
949	10	112554714	112555342	629	*	5.52	6.31	3.6	2.71	2.98e-14	2.31e-12
950	12	29207689	29208357	669	*	5.39	6.23	3.19	3.03	3e-14	2.32e-12
951	9	87861113	87862146	1034	*	6.78	7.62	4.47	3.16	3e-14	2.32e-12
952	5	124748398	124748940	543	*	5.32	6.21	2.63	3.58	3.08e-14	2.38e-12
953	3	184491135	184491892	758	*	6	6.76	4.29	2.48	3.11e-14	2.41e-12
954	6	107475353	107476281	929	*	5.72	6.51	3.79	2.72	3.13e-14	2.42e-12
955	2	135108481	135109005	525	*	4.82	5.7	2.15	3.54	3.14e-14	2.43e-12
956	4	43843225	43844254	1030	*	5.47	6.33	3.04	3.29	3.15e-14	2.43e-12
957	2	99420072	99420900	829	*	6.11	6.86	4.46	2.4	3.16e-14	2.43e-12
958	3	152487185	152487747	563	*	4.64	5.53	1.96	3.56	3.22e-14	2.48e-12
959	2	135239640	135240450	811	*	5.46	6.31	3.18	3.13	3.3e-14	2.54e-12
960	1	59971130	59971899	770	*	5.6	6.4	3.7	2.7	3.3e-14	2.54e-12
961	15	57184000	57184772	773	*	5.52	6.33	3.56	2.76	3.32e-14	2.55e-12
962	3	149841990	149842897	908	*	5.65	6.46	3.63	2.83	3.35e-14	2.56e-12
963	11	4961659	4962287	629	*	5.3	6.14	3.05	3.1	3.38e-14	2.58e-12
964	19	19184838	19185920	1083	*	6.35	7.12	4.59	2.53	3.41e-14	2.61e-12
965	8	82258695	82259322	628	*	5.26	6.11	2.94	3.17	3.47e-14	2.65e-12
966	6	100881988	100882951	964	*	5.52	6.35	3.28	3.08	3.52e-14	2.69e-12
967	3	95911692	95912332	641	*	5.19	6.02	3.07	2.95	3.55e-14	2.71e-12
968	7	51673214	51675214	2001	*	6.7	7.41	5.23	2.18	3.57e-14	2.72e-12
969	2	2335318	2336241	924	*	6.08	6.91	3.91	3	3.59e-14	2.73e-12
970	10	116852129	116854289	2161	*	7.72	8.37	6.47	1.9	3.63e-14	2.76e-12
971	20	12377117	12377749	633	*	5.11	5.94	2.86	3.08	3.64e-14	2.76e-12
972	11	45510843	45511503	661	*	5.72	6.51	3.84	2.67	3.67e-14	2.78e-12
973	7	110753219	110753731	513	*	4.94	5.83	2.23	3.59	3.68e-14	2.79e-12
974	7	104121982	104122906	925	*	6.71	7.45	5.13	2.32	3.69e-14	2.79e-12
975	1	200261594	200262256	663	*	5.11	5.97	2.66	3.31	3.73e-14	2.82e-12
976	6	12749267	12750894	1628	*	6.75	7.48	5.16	2.32	3.77e-14	2.84e-12
977	3	34897413	34898606	1194	*	6.27	7.02	4.62	2.4	3.79e-14	2.86e-12
978	14	84901988	84902774	787	*	5.91	6.78	3.31	3.47	3.81e-14	2.87e-12
979	4	137346670	137347322	653	*	6.09	6.93	3.85	3.08	3.84e-14	2.89e-12
980	11	83256646	83257403	758	*	6.14	6.99	3.77	3.23	3.85e-14	2.9e-12
981	3	140937619	140938432	814	*	5.94	6.77	3.78	3	3.9e-14	2.93e-12
982	21	46769615	46770498	884	*	6.29	7.04	4.66	2.38	3.91e-14	2.93e-12
983	8	126006805	126007350	546	*	4.83	5.69	2.42	3.27	3.95e-14	2.96e-12
984	10	130018966	130019754	789	*	6.14	6.91	4.38	2.53	3.95e-14	2.96e-12
985	1	205316032	205316698	667	*	5.29	6.11	3.17	2.95	4e-14	2.99e-12
986	6	25302419	25303362	944	*	6.2	6.95	4.55	2.4	4.03e-14	3.01e-12
987	1	224681164	224682127	964	*	5.46	6.27	3.51	2.76	4.06e-14	3.03e-12
988	1	107504150	107504901	752	*	5.76	6.64	3.15	3.49	4.1e-14	3.06e-12
989	18	75032718	75033380	663	*	5.11	5.99	2.45	3.54	4.13e-14	3.08e-12
990	9	17217241	17217872	632	*	5.06	5.9	2.76	3.14	4.25e-14	3.16e-12
991	3	157638259	157639308	1050	*	6	6.8	4.03	2.77	4.28e-14	3.18e-12
992	1	94017921	94018865	945	*	5.75	6.6	3.41	3.19	4.29e-14	3.19e-12
993	3	62858866	62861457	2592	*	7.67	8.39	6.15	2.24	4.32e-14	3.21e-12
994	5	87956523	87957426	904	*	6.96	7.67	5.54	2.13	4.39e-14	3.26e-12
995	16	12961970	12962626	657	*	5.26	6.08	3.19	2.89	4.42e-14	3.28e-12
996	7	69820408	69821534	1127	*	6.23	7.02	4.35	2.67	4.44e-14	3.29e-12
997	22	17746869	17748130	1262	*	6.83	7.54	5.38	2.16	4.49e-14	3.32e-12
998	1	234491572	234492353	782	*	5.59	6.47	3.01	3.45	4.49e-14	3.32e-12
999	2	37681834	37682477	644	*	4.94	5.79	2.59	3.2	4.59e-14	3.39e-12
1000	14	34458867	34459495	629	*	5.43	6.26	3.27	2.99	4.61e-14	3.4e-12
1001	6	124444634	124445456	823	*	5.52	6.42	2.58	3.84	4.64e-14	3.41e-12
1002	8	58460869	58461501	633	*	4.4	5.31	1.45	3.86	4.66e-14	3.43e-12
1003	6	53696278	53697033	756	*	5.22	6.05	3.05	3	4.69e-14	3.45e-12
1004	3	120626498	120627907	1410	*	7.71	8.41	6.26	2.15	4.7e-14	3.45e-12
1005	17	36945291	36946072	782	*	5.56	6.4	3.32	3.08	4.7e-14	3.45e-12
1006	2	225330942	225331584	643	*	5.32	6.16	3	3.16	4.73e-14	3.46e-12
1007	4	122835359	122836126	768	*	5.73	6.55	3.71	2.83	4.73e-14	3.46e-12
1008	4	150456883	150457642	760	*	5.35	6.19	3.02	3.17	4.74e-14	3.47e-12
1009	5	31049874	31050655	782	*	4.98	5.85	2.39	3.46	4.79e-14	3.5e-12
1010	5	136372135	136373188	1054	*	6.94	7.73	5.03	2.7	4.8e-14	3.5e-12
1011	14	84907410	84908075	666	*	5.07	5.92	2.74	3.18	4.85e-14	3.54e-12
1012	1	67159423	67161250	1828	*	6.3	7.08	4.47	2.62	4.94e-14	3.6e-12
1013	5	111071175	111071882	708	*	5.64	6.42	3.81	2.61	4.97e-14	3.62e-12
1014	16	78495957	78496898	942	*	5.88	6.68	3.91	2.76	4.98e-14	3.62e-12
1015	9	126703259	126704298	1040	*	5.86	6.65	3.98	2.68	5.04e-14	3.66e-12
1016	3	61039467	61040094	628	*	5.33	6.16	3.11	3.05	5.09e-14	3.69e-12
1017	20	51778851	51779353	503	*	5.34	6.19	3.02	3.16	5.13e-14	3.72e-12
1018	1	209555760	209556430	671	*	5.2	6.04	3	3.03	5.19e-14	3.76e-12
1019	3	65924898	65925854	957	*	5.74	6.55	3.76	2.79	5.21e-14	3.77e-12
1020	7	69562633	69563635	1003	*	5.92	6.71	4.04	2.68	5.22e-14	3.77e-12
1021	19	58544937	58545974	1038	*	6.05	6.81	4.35	2.46	5.3e-14	3.82e-12
1022	4	7531036	7532139	1104	*	6.98	7.72	5.4	2.32	5.31e-14	3.83e-12
1023	10	54577590	54578505	916	*	6.56	7.28	5.07	2.21	5.39e-14	3.88e-12
1024	5	145961518	145962389	872	*	6.03	6.9	3.55	3.35	5.5e-14	3.96e-12
1025	2	125441529	125442585	1057	*	5.93	6.71	4.08	2.62	5.51e-14	3.96e-12
1026	5	166380739	166381496	758	*	5.66	6.51	3.33	3.19	5.52e-14	3.96e-12
1027	12	119538508	119539173	666	*	5.83	6.63	3.92	2.7	5.55e-14	3.98e-12
1028	20	37408026	37408835	810	*	5.48	6.29	3.48	2.81	5.57e-14	3.99e-12
1029	13	81777703	81778483	781	*	5.86	6.69	3.63	3.07	5.6e-14	4.01e-12
1030	6	91102819	91104019	1201	*	6.88	7.6	5.41	2.18	5.67e-14	4.06e-12
1031	11	33433422	33434219	798	*	5.17	5.99	3.07	2.92	5.75e-14	4.11e-12
1032	3	136377942	136378594	653	*	5.06	5.9	2.85	3.05	5.81e-14	4.15e-12
1033	1	74808799	74809567	769	*	5.66	6.52	3.28	3.23	5.83e-14	4.16e-12
1034	1	162106940	162107907	968	*	6.36	7.17	4.31	2.86	5.86e-14	4.18e-12
1035	2	50200924	50201585	662	*	5.96	6.78	3.81	2.97	5.94e-14	4.23e-12
1036	16	73104233	73105857	1625	*	6.97	7.66	5.62	2.03	6.02e-14	4.28e-12
1037	6	170747234	170747990	757	*	5.92	6.68	4.25	2.43	6.06e-14	4.31e-12
1038	7	33715028	33715719	692	*	5.5	6.29	3.61	2.68	6.09e-14	4.32e-12
1039	5	44847279	44848031	753	*	5.91	6.69	4.11	2.58	6.1e-14	4.33e-12
1040	8	93527924	93528724	801	*	5.27	6.09	3.17	2.93	6.17e-14	4.37e-12
1041	16	56230729	56231699	971	*	5.98	6.73	4.33	2.4	6.28e-14	4.44e-12
1042	8	136735601	136736644	1044	*	6.66	7.5	4.41	3.1	6.28e-14	4.44e-12
1043	5	123992489	123993118	630	*	5.39	6.22	3.23	2.99	6.32e-14	4.47e-12
1044	14	101946204	101947367	1164	*	6.99	7.86	4.44	3.42	6.32e-14	4.47e-12
1045	9	26669245	26670306	1062	*	5.85	6.66	3.83	2.83	6.49e-14	4.58e-12
1046	2	168330335	168331093	759	*	5.38	6.21	3.16	3.05	6.56e-14	4.62e-12
1047	13	79175408	79178247	2840	*	8.07	8.74	6.79	1.95	6.66e-14	4.69e-12
1048	11	87746688	87747396	709	*	5.69	6.52	3.52	3	6.95e-14	4.89e-12
1049	11	46467693	46468377	685	*	5.47	6.26	3.55	2.71	6.96e-14	4.89e-12
1050	4	177556911	177557875	965	*	5.98	6.8	3.89	2.91	6.97e-14	4.89e-12
1051	5	125373877	125374514	638	*	5.05	5.88	2.84	3.04	6.97e-14	4.89e-12
1052	14	81896281	81897076	796	*	5.54	6.33	3.69	2.64	7.21e-14	5.05e-12
1053	4	33089233	33089870	638	*	4.75	5.65	1.87	3.78	7.27e-14	5.09e-12
1054	20	8340673	8341350	678	*	5.89	6.69	3.94	2.76	7.34e-14	5.13e-12
1055	5	121920177	121921360	1184	*	6.33	7.08	4.72	2.36	7.37e-14	5.15e-12
1056	16	56055386	56056226	841	*	5.82	6.62	3.9	2.72	7.45e-14	5.2e-12
1057	5	66845728	66846268	541	*	5.15	6.01	2.63	3.38	7.5e-14	5.23e-12
1058	4	95636830	95637389	560	*	4.93	5.82	2.24	3.58	7.63e-14	5.32e-12
1059	9	85955663	85957320	1658	*	6.78	7.56	4.92	2.64	7.79e-14	5.42e-12
1060	2	198662794	198663328	535	*	5.12	5.97	2.82	3.15	7.81e-14	5.43e-12
1061	18	6728949	6730216	1268	*	6.91	7.71	4.95	2.76	7.98e-14	5.54e-12
1062	21	36861568	36862403	836	*	5.56	6.41	3.28	3.12	8.08e-14	5.61e-12
1063	21	19890014	19890981	968	*	6.48	7.26	4.69	2.56	8.14e-14	5.65e-12
1064	16	52469277	52469910	634	*	5.46	6.25	3.56	2.69	8.32e-14	5.76e-12
1065	12	67359326	67359846	521	*	5.1	5.93	2.92	3.01	8.34e-14	5.77e-12
1066	3	44039799	44041511	1713	*	7.4	8.07	6.1	1.97	8.35e-14	5.77e-12
1067	3	64382586	64383214	629	*	5.57	6.39	3.52	2.87	8.68e-14	6e-12
1068	7	117385378	117386365	988	*	5.63	6.42	3.74	2.68	8.77e-14	6.05e-12
1069	7	77768581	77769225	645	*	5.77	6.56	3.91	2.65	8.93e-14	6.16e-12
1070	1	108419637	108420169	533	*	4.75	5.61	2.3	3.31	8.94e-14	6.16e-12
1071	2	236825985	236826740	756	*	6.14	6.95	4.16	2.79	8.98e-14	6.18e-12
1072	8	109154213	109154910	698	*	5.13	5.99	2.66	3.33	9.02e-14	6.2e-12
1073	6	157749033	157749699	667	*	5.03	5.86	2.85	3.01	9.27e-14	6.37e-12
1074	8	89051734	89052277	544	*	5.3	6.11	3.29	2.82	9.32e-14	6.4e-12
1075	3	64210788	64211560	773	*	5.74	6.51	4	2.51	9.36e-14	6.42e-12
1076	2	125137848	125138415	568	*	5.29	6.1	3.24	2.86	9.39e-14	6.43e-12
1077	2	29656946	29658228	1283	*	6.02	6.8	4.2	2.6	9.75e-14	6.67e-12
1078	3	145560108	145560892	785	*	5.38	6.29	2.29	4	9.85e-14	6.73e-12
1079	2	177540566	177541199	634	*	4.87	5.72	2.5	3.22	1e-13	6.85e-12
1080	2	64449436	64450478	1043	*	6.31	7.1	4.39	2.71	1.01e-13	6.86e-12
1081	8	65182241	65183178	938	*	5.89	6.67	4.06	2.61	1.02e-13	6.93e-12
1082	4	119508183	119509262	1080	*	6.83	7.65	4.69	2.96	1.04e-13	7.07e-12
1083	1	33875425	33876380	956	*	6.11	6.95	3.84	3.11	1.05e-13	7.13e-12
1084	18	64099716	64100306	591	*	4.71	5.58	2.18	3.4	1.06e-13	7.19e-12
1085	5	124042216	124043354	1139	*	6.34	7.11	4.61	2.5	1.06e-13	7.2e-12
1086	2	84437049	84437678	630	*	5.51	6.3	3.6	2.7	1.08e-13	7.32e-12
1087	13	22658346	22658973	628	*	5.55	6.38	3.43	2.95	1.08e-13	7.32e-12
1088	8	1921432	1923705	2274	*	7.45	8.11	6.21	1.9	1.09e-13	7.36e-12
1089	1	218252638	218253157	520	*	5.09	5.92	2.93	2.99	1.09e-13	7.36e-12
1090	X	26134413	26135172	760	*	5.12	5.95	2.9	3.05	1.09e-13	7.38e-12
1091	8	64517831	64518576	746	*	5.07	5.9	2.86	3.04	1.09e-13	7.38e-12
1092	6	157371964	157372602	639	*	5.55	6.36	3.53	2.83	1.09e-13	7.38e-12
1093	3	98641489	98642386	898	*	5.85	6.62	4.08	2.53	1.09e-13	7.38e-12
1094	X	100805252	100805906	655	*	5.6	6.38	3.77	2.61	1.1e-13	7.39e-12
1095	5	51798291	51798866	576	*	4.75	5.61	2.29	3.32	1.1e-13	7.42e-12
1096	7	151597796	151598597	802	*	5.81	6.59	3.99	2.6	1.12e-13	7.53e-12
1097	6	46169395	46170194	800	*	6.03	6.8	4.26	2.54	1.13e-13	7.63e-12
1098	16	47653407	47653911	505	*	5.29	6.13	2.97	3.16	1.14e-13	7.63e-12
1099	3	187358978	187359875	898	*	5.72	6.53	3.7	2.83	1.16e-13	7.75e-12
1100	6	99328307	99329061	755	*	5.78	6.58	3.77	2.82	1.16e-13	7.79e-12
1101	2	160987525	160988153	629	*	5.17	6.08	2.14	3.94	1.17e-13	7.8e-12
1102	14	85775004	85775783	780	*	6.12	6.92	4.22	2.7	1.17e-13	7.8e-12
1103	15	101506990	101507829	840	*	6.37	7.11	4.74	2.37	1.17e-13	7.8e-12
1104	2	33051399	33051921	523	*	4.84	5.69	2.5	3.19	1.18e-13	7.9e-12
1105	15	53268460	53269522	1063	*	6.08	6.82	4.43	2.39	1.19e-13	7.91e-12
1106	3	177651882	177652918	1037	*	5.89	6.65	4.14	2.51	1.21e-13	8.07e-12
1107	10	84649432	84650069	638	*	5.01	5.9	2.29	3.61	1.22e-13	8.11e-12
1108	1	82314540	82315192	653	*	5.19	6	3.11	2.89	1.23e-13	8.19e-12
1109	9	10499	11603	1105	*	6.79	7.51	5.26	2.25	1.23e-13	8.2e-12
1110	5	141126546	141128270	1725	*	7.08	7.78	5.69	2.08	1.23e-13	8.2e-12
1111	2	81333401	81334053	653	*	5.1	5.96	2.65	3.31	1.27e-13	8.39e-12
1112	11	22373963	22374751	789	*	5.2	6.02	3.11	2.9	1.28e-13	8.47e-12
1113	13	94476383	94477055	673	*	5.46	6.28	3.35	2.93	1.28e-13	8.49e-12
1114	4	87690803	87691435	633	*	5.04	5.88	2.78	3.1	1.29e-13	8.51e-12
1115	5	130028284	130029071	788	*	5.51	6.33	3.4	2.93	1.29e-13	8.51e-12
1116	10	21177299	21178185	887	*	5.64	6.42	3.78	2.64	1.29e-13	8.51e-12
1117	18	30670231	30670901	671	*	5.49	6.34	3.16	3.18	1.29e-13	8.52e-12
1118	18	42995522	42996521	1000	*	5.53	6.32	3.59	2.73	1.3e-13	8.56e-12
1119	2	194791400	194791918	519	*	4.72	5.59	2.18	3.41	1.33e-13	8.79e-12
1120	8	24891546	24892570	1025	*	5.97	6.79	3.87	2.92	1.39e-13	9.12e-12
1121	12	10247125	10248040	916	*	6.31	7.08	4.54	2.54	1.39e-13	9.16e-12
1122	10	111672973	111673748	776	*	5.35	6.17	3.29	2.88	1.4e-13	9.16e-12
1123	13	32581567	32582097	531	*	5.07	5.9	2.92	2.98	1.4e-13	9.16e-12
1124	8	143363535	143365785	2251	*	7.73	8.57	5.51	3.05	1.4e-13	9.17e-12
1125	2	5344275	5345134	860	*	5.72	6.52	3.79	2.73	1.41e-13	9.21e-12
1126	7	82019156	82020799	1644	*	6.4	7.22	4.33	2.89	1.42e-13	9.3e-12
1127	15	79821569	79822124	556	*	4.74	5.6	2.3	3.3	1.42e-13	9.31e-12
1128	10	120677927	120678598	672	*	5.18	5.99	3.14	2.86	1.43e-13	9.37e-12
1129	16	84072094	84072876	783	*	5.6	6.38	3.81	2.57	1.44e-13	9.38e-12
1130	6	19998654	19999408	755	*	5.32	6.16	3.04	3.12	1.44e-13	9.39e-12
1131	3	126827531	126828282	752	*	6.31	7.18	3.69	3.49	1.46e-13	9.53e-12
1132	14	55513709	55514922	1214	*	5.62	6.42	3.67	2.75	1.47e-13	9.57e-12
1133	5	50335085	50336310	1226	*	6.51	7.36	4.25	3.1	1.47e-13	9.58e-12
1134	18	51640942	51641577	636	*	5.65	6.49	3.4	3.08	1.48e-13	9.61e-12
1135	6	5827396	5828483	1088	*	6.36	7.08	4.86	2.22	1.48e-13	9.61e-12
1136	2	218343720	218344347	628	*	5.44	6.23	3.56	2.67	1.48e-13	9.61e-12
1137	8	15806809	15807621	813	*	5.84	6.67	3.74	2.93	1.49e-13	9.65e-12
1138	10	111726767	111727587	821	*	5.63	6.42	3.76	2.67	1.52e-13	9.85e-12
1139	6	90687307	90688106	800	*	6.01	6.87	3.53	3.34	1.52e-13	9.85e-12
1140	4	568569	571896	3328	*	7.61	8.27	6.38	1.89	1.53e-13	9.88e-12
1141	11	12854097	12854873	777	*	5.66	6.54	2.94	3.6	1.53e-13	9.88e-12
1142	11	27234650	27235156	507	*	4.88	5.73	2.59	3.14	1.53e-13	9.91e-12
1143	2	127029817	127030444	628	*	5.21	6.05	3.03	3.01	1.57e-13	1.01e-11
1144	4	45103381	45104135	755	*	5.6	6.41	3.62	2.78	1.58e-13	1.02e-11
1145	2	161246389	161247046	658	*	5.54	6.36	3.43	2.94	1.59e-13	1.02e-11
1146	8	72332242	72333329	1088	*	5.66	6.52	3.23	3.29	1.62e-13	1.04e-11
1147	10	76660989	76661657	669	*	5.36	6.19	3.21	2.98	1.63e-13	1.05e-11
1148	2	202964053	202964846	794	*	5.76	6.53	4.02	2.51	1.63e-13	1.05e-11
1149	11	132746034	132746715	682	*	5.22	6.03	3.2	2.83	1.63e-13	1.05e-11
1150	7	14974392	14974915	524	*	4.97	5.85	2.27	3.58	1.64e-13	1.05e-11
1151	4	91985462	91986101	640	*	5.95	6.71	4.25	2.46	1.64e-13	1.05e-11
1152	6	133248631	133249258	628	*	5.76	6.64	3.07	3.57	1.64e-13	1.05e-11
1153	21	26626954	26627490	537	*	5.02	5.86	2.76	3.1	1.65e-13	1.06e-11
1154	11	33442324	33443119	796	*	5.84	6.69	3.46	3.23	1.66e-13	1.06e-11
1155	7	20553974	20554479	506	*	4.78	5.64	2.39	3.25	1.67e-13	1.07e-11
1156	2	51454459	51455774	1316	*	6.42	7.24	4.36	2.87	1.71e-13	1.09e-11
1157	12	68166301	68167100	800	*	6.23	6.98	4.61	2.37	1.72e-13	1.09e-11
1158	12	13765679	13766516	838	*	5.51	6.33	3.38	2.96	1.75e-13	1.11e-11
1159	6	81348222	81349376	1155	*	6.54	7.33	4.6	2.73	1.77e-13	1.13e-11
1160	8	65285384	65286947	1564	*	6.35	7.07	4.87	2.2	1.78e-13	1.13e-11
1161	2	18993848	18995274	1427	*	5.6	6.4	3.65	2.75	1.83e-13	1.16e-11
1162	3	54154501	54157960	3460	*	7.71	8.46	6.09	2.36	1.85e-13	1.17e-11
1163	9	107337126	107338255	1130	*	5.88	6.68	3.91	2.77	1.87e-13	1.18e-11
1164	13	99203788	99204717	930	*	6.35	7.18	4.22	2.96	1.87e-13	1.19e-11
1165	8	119093712	119094397	686	*	5.32	6.12	3.34	2.78	1.89e-13	1.2e-11
1166	3	115231246	115232713	1468	*	6.84	7.54	5.4	2.14	1.89e-13	1.2e-11
1167	11	42428551	42429410	860	*	5.76	6.53	4.04	2.49	1.9e-13	1.2e-11
1168	2	155878225	155879112	888	*	5.77	6.59	3.68	2.91	1.91e-13	1.21e-11
1169	5	55625807	55626587	781	*	5.44	6.31	2.89	3.42	1.94e-13	1.22e-11
1170	20	39683247	39684032	786	*	5.16	6.05	2.47	3.58	1.94e-13	1.22e-11
1171	20	23851636	23852438	803	*	5.38	6.19	3.35	2.84	1.95e-13	1.23e-11
1172	4	159945140	159945920	781	*	5.72	6.52	3.76	2.77	1.98e-13	1.25e-11
1173	4	166605401	166605982	582	*	4.55	5.43	1.9	3.53	1.99e-13	1.25e-11
1174	9	87948311	87949494	1184	*	6.27	7.02	4.62	2.4	1.99e-13	1.25e-11
1175	4	35890262	35890774	513	*	4.87	5.72	2.59	3.13	2e-13	1.26e-11
1176	5	40401423	40402513	1091	*	6.42	7.18	4.66	2.52	2.02e-13	1.26e-11
1177	5	41328780	41329284	505	*	4.74	5.6	2.3	3.3	2.06e-13	1.29e-11
1178	9	7874566	7875771	1206	*	6.37	7.21	4.12	3.09	2.06e-13	1.29e-11
1179	12	45268837	45271069	2233	*	7.37	8.06	5.99	2.07	2.09e-13	1.31e-11
1180	9	81871584	81872210	627	*	5.18	6	3.14	2.86	2.1e-13	1.31e-11
1181	7	138626153	138626798	646	*	4.97	5.8	2.76	3.04	2.1e-13	1.31e-11
1182	13	34698648	34699478	831	*	5.64	6.44	3.66	2.79	2.11e-13	1.31e-11
1183	1	240018176	240018803	628	*	5.07	5.91	2.74	3.17	2.12e-13	1.32e-11
1184	3	124144826	124145487	662	*	4.93	5.77	2.68	3.09	2.12e-13	1.32e-11
1185	14	49318959	49319852	894	*	6.34	7.17	4.16	3.01	2.13e-13	1.32e-11
1186	2	36358048	36358972	925	*	5.71	6.47	3.97	2.5	2.13e-13	1.32e-11
1187	1	102748550	102749105	556	*	4.84	5.69	2.49	3.2	2.13e-13	1.32e-11
1188	7	107110380	107110898	519	*	4.69	5.56	2.15	3.4	2.13e-13	1.32e-11
1189	10	93643312	93644560	1249	*	6.45	7.16	4.95	2.21	2.15e-13	1.33e-11
1190	11	80627178	80627820	643	*	5.28	6.09	3.23	2.86	2.15e-13	1.33e-11
1191	10	105688876	105689647	772	*	5.68	6.51	3.5	3	2.16e-13	1.34e-11
1192	3	185098992	185099848	857	*	5.39	6.23	3.15	3.08	2.19e-13	1.35e-11
1193	22	28744428	28745386	959	*	5.75	6.51	4.03	2.48	2.2e-13	1.36e-11
1194	8	57698128	57698799	672	*	5.2	6.02	3.07	2.95	2.2e-13	1.36e-11
1195	3	181030931	181031690	760	*	6.24	7.03	4.38	2.65	2.21e-13	1.36e-11
1196	14	88985137	88985893	757	*	5.89	6.7	3.86	2.84	2.23e-13	1.38e-11
1197	11	116077693	116079031	1339	*	6.83	7.58	5.16	2.42	2.24e-13	1.38e-11
1198	4	173763969	173764770	802	*	5.12	5.98	2.66	3.32	2.3e-13	1.41e-11
1199	11	12777103	12777929	827	*	6.1	6.87	4.32	2.55	2.31e-13	1.42e-11
1200	11	79124074	79124754	681	*	5.68	6.46	3.88	2.58	2.32e-13	1.42e-11
1201	1	91321919	91322675	757	*	5.59	6.4	3.59	2.81	2.33e-13	1.43e-11
1202	11	95472479	95473295	817	*	6.35	7.24	3.6	3.64	2.37e-13	1.45e-11
1203	1	231107461	231107982	522	*	5.17	6.03	2.75	3.28	2.43e-13	1.49e-11
1204	5	165049295	165050257	963	*	6.04	6.78	4.43	2.35	2.47e-13	1.51e-11
1205	15	36966308	36967269	962	*	5.73	6.49	4.03	2.46	2.47e-13	1.51e-11
1206	6	90891515	90892371	857	*	5.8	6.55	4.13	2.43	2.49e-13	1.52e-11
1207	12	63389469	63390779	1311	*	6.21	6.98	4.44	2.55	2.55e-13	1.56e-11
1208	14	79436972	79437724	753	*	5.59	6.41	3.48	2.93	2.57e-13	1.57e-11
1209	14	33862721	33863604	884	*	6.02	6.91	3.33	3.58	2.6e-13	1.58e-11
1210	6	129904922	129905568	647	*	5.44	6.32	2.76	3.56	2.6e-13	1.58e-11
1211	15	84081622	84082836	1215	*	6.91	7.74	4.75	2.99	2.63e-13	1.6e-11
1212	1	96450510	96451145	636	*	5.43	6.23	3.49	2.74	2.64e-13	1.6e-11
1213	X	136145218	136145749	532	*	4.9	5.76	2.51	3.25	2.65e-13	1.61e-11
1214	10	24979957	24980463	507	*	5.23	6.03	3.24	2.79	2.66e-13	1.61e-11
1215	14	76401365	76401904	540	*	5.27	6.08	3.27	2.81	2.77e-13	1.68e-11
1216	2	207942500	207943057	558	*	4.96	5.83	2.35	3.48	2.77e-13	1.68e-11
1217	11	9494901	9495527	627	*	5.42	6.25	3.31	2.94	2.79e-13	1.69e-11
1218	8	78030312	78030821	510	*	4.83	5.69	2.39	3.29	2.82e-13	1.71e-11
1219	11	127986622	127987486	865	*	6.37	7.16	4.46	2.7	2.83e-13	1.71e-11
1220	4	141284511	141285298	788	*	5.27	6.08	3.3	2.78	2.85e-13	1.72e-11
1221	6	147190762	147191391	630	*	5.41	6.26	3.01	3.25	2.86e-13	1.73e-11
1222	6	94386784	94387538	755	*	6.12	7.01	3.43	3.57	2.86e-13	1.73e-11
1223	18	56069315	56070222	908	*	6.21	6.96	4.59	2.37	2.87e-13	1.73e-11
1224	11	133825435	133827612	2178	*	7.92	8.56	6.73	1.84	2.88e-13	1.74e-11
1225	4	115915412	115915969	558	*	4.58	5.47	1.87	3.6	2.89e-13	1.74e-11
1226	7	7545408	7546103	696	*	5.47	6.29	3.4	2.89	2.95e-13	1.77e-11
1227	12	93158458	93158987	530	*	4.86	5.72	2.35	3.37	2.95e-13	1.77e-11
1228	3	35826458	35827530	1073	*	6.38	7.2	4.29	2.91	2.96e-13	1.77e-11
1229	4	111717828	111718532	705	*	5.23	6.07	3.02	3.04	3.01e-13	1.8e-11
1230	6	91123254	91124098	845	*	5.81	6.58	4.04	2.54	3.01e-13	1.8e-11
1231	4	118939489	118940419	931	*	5.63	6.43	3.71	2.72	3.09e-13	1.85e-11
1232	6	107860330	107862070	1741	*	6.66	7.43	4.89	2.54	3.13e-13	1.87e-11
1233	7	26449595	26450369	775	*	5.75	6.56	3.73	2.83	3.13e-13	1.87e-11
1234	12	18516139	18516824	686	*	5.24	6.06	3.17	2.89	3.18e-13	1.9e-11
1235	10	50992000	50993458	1459	*	6.73	7.49	5.05	2.43	3.2e-13	1.91e-11
1236	4	75809365	75809891	527	*	4.75	5.6	2.4	3.19	3.22e-13	1.92e-11
1237	8	31529505	31530035	531	*	4.75	5.6	2.42	3.18	3.24e-13	1.93e-11
1238	4	105415706	105416742	1037	*	6.7	7.38	5.35	2.04	3.27e-13	1.95e-11
1239	13	36558908	36559570	663	*	5.84	6.64	3.89	2.75	3.3e-13	1.96e-11
1240	12	71205836	71206737	902	*	5.74	6.58	3.52	3.06	3.32e-13	1.97e-11
1241	17	17684008	17687907	3900	*	8.66	9.29	7.52	1.77	3.32e-13	1.97e-11
1242	7	75845581	75846779	1199	*	6.38	7.1	4.85	2.26	3.32e-13	1.97e-11
1243	14	89865563	89866382	820	*	5.77	6.53	4.02	2.52	3.39e-13	2.01e-11
1244	20	8267981	8268738	758	*	5.86	6.65	4	2.65	3.42e-13	2.03e-11
1245	4	112422008	112422730	723	*	5.24	6.05	3.23	2.82	3.42e-13	2.03e-11
1246	1	171878593	171879370	778	*	5.52	6.31	3.58	2.73	3.43e-13	2.03e-11
1247	15	68913014	68913929	916	*	6.28	7.01	4.74	2.27	3.43e-13	2.03e-11
1248	9	2420423	2422475	2053	*	6.85	7.56	5.39	2.17	3.44e-13	2.03e-11
1249	4	97169191	97169823	633	*	5.15	5.98	3.04	2.94	3.5e-13	2.07e-11
1250	9	8570610	8571238	629	*	5.47	6.25	3.65	2.6	3.53e-13	2.08e-11
1251	18	40857170	40857719	550	*	5.28	6.08	3.32	2.76	3.55e-13	2.09e-11
1252	11	111633556	111634311	756	*	5.66	6.43	3.93	2.5	3.56e-13	2.1e-11
1253	20	6085216	6086142	927	*	6.36	7.18	4.28	2.9	3.57e-13	2.1e-11
1254	9	128525613	128526264	652	*	5.27	6.1	3.04	3.07	3.59e-13	2.11e-11
1255	7	112075122	112075753	632	*	5.51	6.32	3.49	2.83	3.61e-13	2.12e-11
1256	12	101307614	101308427	814	*	5.78	6.55	4.01	2.54	3.63e-13	2.13e-11
1257	13	40698288	40699383	1096	*	5.79	6.61	3.7	2.91	3.66e-13	2.15e-11
1258	7	4751538	4752577	1040	*	6.54	7.29	4.88	2.41	3.67e-13	2.15e-11
1259	5	94219818	94220589	772	*	5.08	5.9	3	2.89	3.7e-13	2.16e-11
1260	18	32428468	32429259	792	*	5.83	6.61	4.01	2.6	3.7e-13	2.17e-11
1261	1	42880480	42881534	1055	*	6.22	7.06	3.99	3.07	3.71e-13	2.17e-11
1262	8	64564458	64564968	511	*	5.58	6.44	3.23	3.2	3.71e-13	2.17e-11
1263	12	67277808	67278441	634	*	5.37	6.2	3.19	3.02	3.74e-13	2.18e-11
1264	15	61521045	61522023	979	*	5.95	6.7	4.3	2.4	3.76e-13	2.19e-11
1265	19	46974124	46975666	1543	*	7.3	7.96	6.08	1.88	3.76e-13	2.19e-11
1266	8	40058070	40058656	587	*	4.89	5.74	2.62	3.12	3.79e-13	2.21e-11
1267	13	104292907	104293433	527	*	4.91	5.74	2.71	3.03	3.93e-13	2.28e-11
1268	2	225038328	225039111	784	*	5.97	6.71	4.38	2.34	3.96e-13	2.3e-11
1269	1	66998231	67000252	2022	*	7.07	7.76	5.7	2.06	4.01e-13	2.33e-11
1270	7	137512978	137513761	784	*	5.33	6.15	3.28	2.87	4.06e-13	2.35e-11
1271	13	98927998	98928783	786	*	5.58	6.36	3.81	2.55	4.07e-13	2.36e-11
1272	3	99630245	99630786	542	*	4.89	5.75	2.39	3.36	4.07e-13	2.36e-11
1273	12	55690428	55690962	535	*	4.51	5.39	1.93	3.46	4.08e-13	2.36e-11
1274	X	137484841	137485380	540	*	4.46	5.35	1.73	3.62	4.15e-13	2.4e-11
1275	20	16197145	16197942	798	*	5.58	6.35	3.82	2.53	4.16e-13	2.41e-11
1276	9	130503984	130505485	1502	*	6.99	7.73	5.38	2.35	4.18e-13	2.42e-11
1277	6	119048970	119049762	793	*	5.88	6.71	3.73	2.98	4.18e-13	2.42e-11
1278	11	126872918	126873972	1055	*	6.62	7.33	5.16	2.17	4.22e-13	2.44e-11
1279	2	161799219	161800332	1114	*	6.09	6.85	4.37	2.48	4.26e-13	2.46e-11
1280	15	97712131	97712796	666	*	5.45	6.25	3.5	2.75	4.29e-13	2.47e-11
1281	1	229049536	229050335	800	*	5.43	6.27	3.19	3.08	4.34e-13	2.49e-11
1282	5	93844175	93844999	825	*	5.89	6.73	3.69	3.03	4.34e-13	2.49e-11
1283	18	35569638	35570417	780	*	5.74	6.51	3.94	2.57	4.34e-13	2.5e-11
1284	13	75980104	75980753	650	*	5.48	6.26	3.62	2.64	4.36e-13	2.5e-11
1285	4	171660767	171661425	659	*	5.39	6.25	2.95	3.3	4.39e-13	2.52e-11
1286	15	97615663	97616358	696	*	5.24	6.06	3.14	2.92	4.4e-13	2.52e-11
1287	1	34234293	34235261	969	*	5.94	6.69	4.32	2.36	4.43e-13	2.54e-11
1288	2	221640763	221641656	894	*	5.57	6.37	3.57	2.8	4.45e-13	2.54e-11
1289	9	134840314	134841226	913	*	5.8	6.65	3.55	3.1	4.45e-13	2.54e-11
1290	6	129381730	129382626	897	*	5.6	6.46	3.24	3.22	4.45e-13	2.54e-11
1291	3	61598086	61598931	846	*	5.9	6.66	4.17	2.49	4.56e-13	2.6e-11
1292	3	176448027	176448661	635	*	5.01	5.86	2.74	3.12	4.57e-13	2.61e-11
1293	19	459508	462554	3047	*	7.89	8.56	6.6	1.96	4.6e-13	2.62e-11
1294	11	78763381	78764172	792	*	5.75	6.5	4.09	2.41	4.61e-13	2.63e-11
1295	8	4579919	4581119	1201	*	6.49	7.36	3.98	3.38	4.65e-13	2.65e-11
1296	10	61983795	61984423	629	*	5.77	6.65	3.22	3.43	4.72e-13	2.68e-11
1297	2	63995548	63996121	574	*	5.01	5.84	2.88	2.96	4.74e-13	2.69e-11
1298	7	83995679	83996226	548	*	5.24	6.05	3.23	2.82	4.8e-13	2.72e-11
1299	4	141030513	141031405	893	*	6.06	6.83	4.28	2.55	4.83e-13	2.74e-11
1300	15	70818469	70819615	1147	*	6.33	7.1	4.58	2.52	4.83e-13	2.74e-11
1301	8	80522784	80525885	3102	*	7.92	8.56	6.75	1.81	4.87e-13	2.76e-11
1302	6	155862820	155863836	1017	*	6.07	6.84	4.32	2.52	4.89e-13	2.77e-11
1303	4	161332627	161333171	545	*	4.65	5.52	2.15	3.37	4.92e-13	2.78e-11
1304	6	28574317	28575150	834	*	5.84	6.58	4.22	2.36	4.94e-13	2.79e-11
1305	2	233377116	233378283	1168	*	6.61	7.31	5.2	2.11	4.94e-13	2.79e-11
1306	14	90275295	90276109	815	*	5.73	6.5	3.94	2.56	4.95e-13	2.79e-11
1307	14	66278025	66278653	629	*	4.98	5.82	2.73	3.09	4.95e-13	2.79e-11
1308	5	45594009	45594636	628	*	5.45	6.25	3.45	2.8	4.99e-13	2.81e-11
1309	3	28692620	28693143	524	*	5.1	5.92	2.97	2.95	5.07e-13	2.85e-11
1310	5	170458923	170460086	1164	*	5.82	6.65	3.7	2.94	5.07e-13	2.85e-11
1311	17	71339018	71340352	1335	*	6.62	7.34	5.11	2.23	5.08e-13	2.85e-11
1312	7	75983992	75985299	1308	*	6.21	6.98	4.41	2.57	5.08e-13	2.86e-11
1313	2	48926493	48927249	757	*	5.77	6.58	3.71	2.88	5.18e-13	2.91e-11
1314	1	1758078	1758960	883	*	5.95	6.7	4.35	2.35	5.24e-13	2.94e-11
1315	1	10215126	10215905	780	*	5.94	6.75	3.9	2.85	5.24e-13	2.94e-11
1316	5	45334435	45336491	2057	*	6.06	6.85	4.17	2.68	5.34e-13	2.99e-11
1317	12	44399993	44400622	630	*	4.81	5.66	2.52	3.14	5.36e-13	3e-11
1318	4	21004653	21005335	683	*	5.13	5.94	3.11	2.83	5.37e-13	3e-11
1319	3	160684278	160684908	631	*	5.1	5.91	3.07	2.83	5.39e-13	3.01e-11
1320	14	51373180	51373959	780	*	5.67	6.47	3.73	2.74	5.45e-13	3.04e-11
1321	17	68344155	68344801	647	*	5.07	5.91	2.86	3.04	5.53e-13	3.09e-11
1322	13	51876932	51877841	910	*	5.57	6.34	3.82	2.52	5.56e-13	3.1e-11
1323	14	59844670	59845509	840	*	5.68	6.52	3.38	3.14	5.58e-13	3.11e-11
1324	3	64239216	64240286	1071	*	6.46	7.27	4.4	2.88	5.62e-13	3.13e-11
1325	9	33972591	33973167	577	*	4.4	5.3	1.55	3.75	5.66e-13	3.15e-11
1326	12	117401505	117402499	995	*	6.04	6.82	4.25	2.57	5.68e-13	3.15e-11
1327	1	241492551	241493305	755	*	5.56	6.42	3.22	3.2	5.68e-13	3.15e-11
1328	4	76290414	76291243	830	*	5.48	6.33	3.07	3.26	5.73e-13	3.18e-11
1329	18	44814062	44815237	1176	*	6.59	7.36	4.81	2.55	5.74e-13	3.18e-11
1330	2	152527043	152528211	1169	*	6.13	6.93	4.17	2.76	5.76e-13	3.19e-11
1331	14	48523948	48524844	897	*	5.51	6.35	3.27	3.08	5.84e-13	3.23e-11
1332	18	11045882	11046968	1087	*	6.37	7.1	4.82	2.28	5.84e-13	3.23e-11
1333	6	16803482	16804367	886	*	6.05	6.83	4.23	2.6	5.89e-13	3.26e-11
1334	15	23892400	23893586	1187	*	6.65	7.35	5.25	2.1	5.92e-13	3.27e-11
1335	13	71890923	71891549	627	*	5.62	6.4	3.78	2.62	5.93e-13	3.28e-11
1336	6	107900250	107901480	1231	*	6.07	6.8	4.51	2.29	5.96e-13	3.29e-11
1337	6	128666398	128666950	553	*	5.14	6.01	2.63	3.38	6.06e-13	3.34e-11
1338	10	28300947	28302351	1405	*	6.1	6.88	4.3	2.59	6.14e-13	3.38e-11
1339	16	72981217	72982187	971	*	6.2	6.93	4.66	2.27	6.18e-13	3.4e-11
1340	18	21620967	21621647	681	*	5.53	6.33	3.58	2.74	6.22e-13	3.42e-11
1341	7	86633323	86634268	946	*	5.62	6.43	3.62	2.81	6.32e-13	3.47e-11
1342	3	161104615	161105277	663	*	5.53	6.31	3.77	2.54	6.32e-13	3.47e-11
1343	4	55031477	55032283	807	*	5.44	6.24	3.42	2.82	6.34e-13	3.48e-11
1344	X	20343818	20344450	633	*	4.91	5.76	2.57	3.19	6.35e-13	3.48e-11
1345	3	116192911	116193821	911	*	5.59	6.39	3.64	2.75	6.5e-13	3.56e-11
1346	6	69940629	69941681	1053	*	5.54	6.33	3.7	2.62	6.54e-13	3.58e-11
1347	12	16482442	16483081	640	*	5	5.88	2.35	3.53	6.56e-13	3.59e-11
1348	16	72667536	72668320	785	*	5.42	6.3	2.8	3.5	6.58e-13	3.6e-11
1349	7	75923613	75924506	894	*	6.78	7.46	5.46	2.01	6.59e-13	3.6e-11
1350	8	93076135	93077489	1355	*	6.36	7.16	4.4	2.76	6.66e-13	3.63e-11
1351	1	161785879	161786404	526	*	5.4	6.18	3.57	2.61	6.67e-13	3.64e-11
1352	3	111034659	111035440	782	*	5.48	6.29	3.51	2.78	6.7e-13	3.65e-11
1353	7	51929653	51930202	550	*	4.93	5.79	2.51	3.28	6.73e-13	3.67e-11
1354	2	48816969	48817596	628	*	5.05	5.87	2.98	2.89	6.73e-13	3.67e-11
1355	3	19708561	19709084	524	*	4.94	5.77	2.8	2.97	6.74e-13	3.67e-11
1356	6	64635961	64636598	638	*	5.22	6.09	2.69	3.4	6.79e-13	3.69e-11
1357	6	13406228	13406865	638	*	5.1	5.92	2.97	2.96	6.84e-13	3.72e-11
1358	14	43992854	43993357	504	*	4.37	5.27	1.55	3.72	6.87e-13	3.73e-11
1359	1	230043882	230044645	764	*	5.58	6.36	3.77	2.59	6.91e-13	3.75e-11
1360	X	37500966	37501614	649	*	5.08	5.9	2.97	2.93	6.96e-13	3.77e-11
1361	20	60008962	60010743	1782	*	7.12	7.82	5.72	2.1	6.98e-13	3.78e-11
1362	19	51070516	51072161	1646	*	6.32	7.05	4.8	2.25	7.03e-13	3.8e-11
1363	9	86030673	86031835	1163	*	6.51	7.28	4.78	2.5	7.07e-13	3.82e-11
1364	18	40418776	40419913	1138	*	6.07	6.87	4.12	2.75	7.07e-13	3.82e-11
1365	15	36162678	36163304	627	*	5.43	6.24	3.43	2.81	7.08e-13	3.82e-11
1366	9	28616101	28616804	704	*	5.28	6.09	3.28	2.81	7.13e-13	3.85e-11
1367	11	10255069	10255686	618	*	4.84	5.67	2.62	3.06	7.13e-13	3.85e-11
1368	11	36119509	36120392	884	*	5.46	6.26	3.54	2.72	7.18e-13	3.87e-11
1369	8	32977645	32978833	1189	*	6.38	7.21	4.2	3.01	7.3e-13	3.93e-11
1370	14	62531455	62531961	507	*	5.11	5.93	3.04	2.89	7.35e-13	3.96e-11
1371	4	184862679	184863517	839	*	5.55	6.38	3.42	2.96	7.43e-13	3.99e-11
1372	5	89854064	89855070	1007	*	7.08	7.75	5.82	1.93	7.44e-13	4e-11
1373	15	76956954	76957792	839	*	5.73	6.59	3.33	3.26	7.45e-13	4e-11
1374	6	99585073	99585714	642	*	5.43	6.21	3.65	2.56	7.46e-13	4e-11
1375	11	22828177	22828688	512	*	5.14	5.98	2.9	3.08	7.55e-13	4.05e-11
1376	13	38310084	38310602	519	*	5.33	6.14	3.28	2.86	7.68e-13	4.11e-11
1377	10	66076016	66076785	770	*	5.57	6.38	3.52	2.87	7.7e-13	4.12e-11
1378	7	11270224	11270990	767	*	4.97	5.81	2.7	3.11	7.7e-13	4.12e-11
1379	8	62858923	62859694	772	*	5.21	6.02	3.24	2.78	7.72e-13	4.12e-11
1380	5	112394758	112395807	1050	*	6.25	6.98	4.72	2.26	7.72e-13	4.12e-11
1381	14	53416787	53419138	2352	*	7.92	8.54	6.8	1.75	7.76e-13	4.14e-11
1382	2	205317171	205317802	632	*	5.42	6.2	3.61	2.58	7.77e-13	4.15e-11
1383	7	68563624	68564283	660	*	5.33	6.13	3.43	2.7	7.81e-13	4.16e-11
1384	2	142857604	142858133	530	*	4.9	5.74	2.68	3.05	7.81e-13	4.16e-11
1385	18	41621827	41622345	519	*	4.68	5.53	2.29	3.24	7.95e-13	4.23e-11
1386	1	79626743	79627456	714	*	5.2	6.01	3.19	2.82	7.99e-13	4.25e-11
1387	6	133110411	133111038	628	*	4.62	5.5	2	3.49	8.02e-13	4.26e-11
1388	11	78396004	78396573	570	*	4.63	5.49	2.15	3.34	8.02e-13	4.26e-11
1389	1	114664796	114666074	1279	*	6.18	6.91	4.63	2.28	8.08e-13	4.29e-11
1390	5	90236316	90236847	532	*	5.39	6.19	3.38	2.81	8.1e-13	4.3e-11
1391	4	165304347	165305682	1336	*	7.08	7.79	5.6	2.19	8.15e-13	4.32e-11
1392	14	55285102	55285883	782	*	5.37	6.18	3.39	2.78	8.16e-13	4.32e-11
1393	9	130423172	130424090	919	*	5.68	6.47	3.79	2.68	8.16e-13	4.32e-11
1394	5	16094134	16094659	526	*	5.03	5.85	2.99	2.86	8.17e-13	4.32e-11
1395	20	38544780	38545558	779	*	5.58	6.4	3.5	2.89	8.19e-13	4.33e-11
1396	8	63476276	63476992	717	*	5.33	6.19	2.91	3.28	8.23e-13	4.35e-11
1397	2	135119551	135120484	934	*	5.25	6.07	3.16	2.91	8.25e-13	4.35e-11
1398	2	100424685	100426066	1382	*	6.44	7.19	4.76	2.43	8.25e-13	4.35e-11
1399	20	15816527	15817169	643	*	5.7	6.45	4	2.45	8.26e-13	4.35e-11
1400	13	79210684	79211192	509	*	5.11	5.92	3.05	2.88	8.3e-13	4.37e-11
1401	6	148439272	148439827	556	*	4.82	5.66	2.6	3.06	8.36e-13	4.4e-11
1402	16	64129075	64129833	759	*	5.74	6.5	4.03	2.47	8.42e-13	4.43e-11
1403	15	36108287	36109074	788	*	5.42	6.25	3.24	3.01	8.44e-13	4.43e-11
1404	13	44259228	44260259	1032	*	5.94	6.71	4.14	2.58	8.57e-13	4.5e-11
1405	1	232572356	232572982	627	*	5.03	5.86	2.92	2.93	8.66e-13	4.54e-11
1406	2	79865419	79866555	1137	*	5.47	6.29	3.43	2.86	8.67e-13	4.55e-11
1407	6	90292117	90293690	1574	*	6.86	7.61	5.18	2.43	8.76e-13	4.59e-11
1408	10	108527838	108528730	893	*	5.76	6.61	3.44	3.17	8.83e-13	4.62e-11
1409	19	58570242	58571059	818	*	6.01	6.77	4.28	2.49	8.85e-13	4.63e-11
1410	20	62958831	62959914	1084	*	6.85	7.53	5.54	1.99	8.88e-13	4.64e-11
1411	1	51024809	51025567	759	*	5.31	6.11	3.39	2.71	8.99e-13	4.69e-11
1412	3	81443951	81444904	954	*	5.42	6.23	3.46	2.76	9e-13	4.7e-11
1413	8	92952070	92953023	954	*	5.39	6.24	3.05	3.19	9.03e-13	4.71e-11
1414	5	107852250	107853028	779	*	5.8	6.56	4.12	2.44	9.06e-13	4.72e-11
1415	16	754994	757401	2408	*	7.53	8.21	6.18	2.03	9.23e-13	4.81e-11
1416	12	24432815	24433443	629	*	5.29	6.09	3.34	2.75	9.33e-13	4.86e-11
1417	1	164485049	164486370	1322	*	6.57	7.29	5.06	2.23	9.36e-13	4.87e-11
1418	18	30554396	30555035	640	*	5.45	6.25	3.54	2.71	9.39e-13	4.88e-11
1419	1	246787263	246788037	775	*	5.5	6.3	3.54	2.76	9.42e-13	4.89e-11
1420	5	163415497	163416031	535	*	4.97	5.79	2.87	2.93	9.42e-13	4.89e-11
1421	7	28108268	28109041	774	*	5.63	6.4	3.87	2.53	9.44e-13	4.9e-11
1422	5	74161178	74162923	1746	*	7.48	8.12	6.3	1.82	9.48e-13	4.91e-11
1423	6	46097361	46098205	845	*	6.69	7.37	5.35	2.02	9.66e-13	5e-11
1424	6	46293011	46294305	1295	*	6.59	7.28	5.21	2.07	9.85e-13	5.1e-11
1425	3	154434083	154434752	670	*	5.16	5.97	3.18	2.79	9.89e-13	5.12e-11
1426	13	49672231	49672772	542	*	5.04	5.88	2.82	3.06	9.94e-13	5.14e-11
1427	19	42680510	42681840	1331	*	8.09	8.75	6.86	1.88	9.99e-13	5.16e-11
1428	9	103790521	103792465	1945	*	7.53	8.26	5.96	2.3	1.01e-12	5.19e-11
1429	20	57024415	57025119	705	*	4.96	5.79	2.83	2.96	1.02e-12	5.26e-11
1430	13	49219223	49219850	628	*	4.97	5.81	2.74	3.06	1.02e-12	5.27e-11
1431	7	84162537	84163163	627	*	5.65	6.51	3.22	3.29	1.02e-12	5.28e-11
1432	8	34666251	34667306	1056	*	5.58	6.36	3.75	2.61	1.03e-12	5.3e-11
1433	7	12811011	12811562	552	*	4.86	5.69	2.67	3.02	1.04e-12	5.33e-11
1434	17	36757530	36758904	1375	*	7.1	7.77	5.81	1.97	1.04e-12	5.34e-11
1435	1	94180955	94181715	761	*	5.89	6.66	4.18	2.48	1.04e-12	5.35e-11
1436	X	124338885	124339905	1021	*	5.8	6.57	4.03	2.54	1.05e-12	5.39e-11
1437	16	84446885	84447646	762	*	6.14	6.95	4.13	2.82	1.05e-12	5.39e-11
1438	X	8802780	8803573	794	*	4.98	5.8	2.93	2.87	1.05e-12	5.39e-11
1439	12	49608355	49609443	1089	*	6.63	7.34	5.2	2.14	1.06e-12	5.45e-11
1440	4	129749065	129749862	798	*	5.28	6.08	3.33	2.75	1.07e-12	5.47e-11
1441	2	220172736	220174699	1964	*	7.26	7.93	5.96	1.97	1.08e-12	5.52e-11
1442	17	64827179	64828487	1309	*	6.34	7.05	4.89	2.16	1.08e-12	5.52e-11
1443	15	58455984	58456785	802	*	5.75	6.52	3.99	2.53	1.08e-12	5.54e-11
1444	5	158301552	158302320	769	*	5.46	6.27	3.4	2.87	1.09e-12	5.56e-11
1445	22	27381927	27382833	907	*	5.67	6.43	3.97	2.46	1.11e-12	5.66e-11
1446	11	22818564	22819643	1080	*	5.61	6.37	3.86	2.51	1.12e-12	5.69e-11
1447	21	41390546	41391591	1046	*	6.27	7.01	4.67	2.33	1.13e-12	5.74e-11
1448	9	3743820	3744338	519	*	5.13	5.94	3.11	2.83	1.14e-12	5.83e-11
1449	10	95508279	95509414	1136	*	5.86	6.6	4.25	2.35	1.15e-12	5.86e-11
1450	4	151493815	151494448	634	*	5.45	6.27	3.39	2.88	1.16e-12	5.9e-11
1451	9	103720211	103720763	553	*	4.65	5.52	2.15	3.36	1.17e-12	5.93e-11
1452	18	74969369	74969902	534	*	4.77	5.61	2.53	3.08	1.17e-12	5.96e-11
1453	10	43566948	43568164	1217	*	6.65	7.35	5.22	2.13	1.17e-12	5.96e-11
1454	12	2422549	2423441	893	*	5.87	6.6	4.27	2.33	1.18e-12	5.99e-11
1455	8	3650910	3651854	945	*	5.77	6.53	4.03	2.5	1.18e-12	5.99e-11
1456	15	47150105	47150942	838	*	5.94	6.75	3.87	2.88	1.2e-12	6.06e-11
1457	5	36452281	36453040	760	*	5.78	6.59	3.79	2.8	1.22e-12	6.19e-11
1458	11	115664208	115664862	655	*	4.61	5.47	2.15	3.31	1.23e-12	6.19e-11
1459	9	79365692	79366459	768	*	5.68	6.47	3.79	2.68	1.23e-12	6.2e-11
1460	13	78880629	78881705	1077	*	6.24	7.05	4.19	2.86	1.23e-12	6.2e-11
1461	10	52750259	52753622	3364	*	8.28	8.88	7.21	1.67	1.23e-12	6.2e-11
1462	3	126476575	126477586	1012	*	5.99	6.79	4.1	2.68	1.23e-12	6.21e-11
1463	20	326991	329354	2364	*	8.8	9.41	7.71	1.71	1.24e-12	6.27e-11
1464	6	116191317	116192046	730	*	5.62	6.4	3.79	2.61	1.26e-12	6.33e-11
1465	8	133133781	133134562	782	*	5.94	6.68	4.32	2.37	1.27e-12	6.38e-11
1466	19	34158155	34159388	1234	*	6.27	7.01	4.67	2.33	1.29e-12	6.48e-11
1467	21	17960363	17961261	899	*	6.1	6.85	4.41	2.45	1.3e-12	6.53e-11
1468	13	82728552	82729189	638	*	5.05	5.86	3.05	2.81	1.31e-12	6.58e-11
1469	3	64044036	64044741	706	*	5.35	6.14	3.46	2.68	1.31e-12	6.58e-11
1470	16	59067315	59068127	813	*	5.52	6.36	3.25	3.11	1.32e-12	6.6e-11
1471	9	14723224	14723740	517	*	4.83	5.67	2.62	3.05	1.34e-12	6.69e-11
1472	4	16811163	16812042	880	*	6	6.81	3.96	2.85	1.34e-12	6.69e-11
1473	1	98513708	98515683	1976	*	7.19	7.83	5.98	1.85	1.38e-12	6.88e-11
1474	6	166905573	166906127	555	*	4.99	5.82	2.84	2.98	1.39e-12	6.93e-11
1475	4	116034807	116035460	654	*	5.57	6.34	3.79	2.55	1.39e-12	6.95e-11
1476	18	37960534	37961306	773	*	5.36	6.14	3.56	2.58	1.39e-12	6.95e-11
1477	10	10998821	10999629	809	*	5.42	6.19	3.65	2.54	1.4e-12	6.96e-11
1478	18	25755194	25758509	3316	*	8.42	9.02	7.37	1.65	1.41e-12	7.01e-11
1479	4	19048714	19049483	770	*	5.82	6.58	4.11	2.47	1.41e-12	7.01e-11
1480	2	224296152	224296695	544	*	4.92	5.75	2.74	3.01	1.41e-12	7.03e-11
1481	1	38801702	38802734	1033	*	6.16	6.93	4.45	2.47	1.42e-12	7.04e-11
1482	9	127414778	127415316	539	*	5	5.81	2.95	2.87	1.42e-12	7.04e-11
1483	4	109132774	109133575	802	*	5.82	6.61	3.91	2.7	1.42e-12	7.04e-11
1484	12	113109242	113109871	630	*	4.69	5.54	2.39	3.15	1.43e-12	7.09e-11
1485	21	17657620	17658407	788	*	5.74	6.5	3.99	2.51	1.43e-12	7.11e-11
1486	4	163899464	163900256	793	*	5.91	6.71	3.98	2.73	1.44e-12	7.14e-11
1487	9	4290210	4290859	650	*	5.46	6.24	3.6	2.64	1.44e-12	7.15e-11
1488	14	98314748	98315382	635	*	6.15	6.94	4.3	2.64	1.45e-12	7.18e-11
1489	16	55036212	55036965	754	*	5.95	6.71	4.2	2.51	1.46e-12	7.23e-11
1490	7	39190513	39191307	795	*	5.77	6.53	4.09	2.44	1.47e-12	7.26e-11
1491	11	131240127	131241158	1032	*	5.52	6.29	3.71	2.58	1.47e-12	7.29e-11
1492	5	158461263	158461889	627	*	4.93	5.76	2.75	3.01	1.48e-12	7.31e-11
1493	18	69569440	69570271	832	*	5.34	6.2	2.91	3.28	1.51e-12	7.45e-11
1494	1	38229695	38231410	1716	*	7.12	7.79	5.85	1.93	1.51e-12	7.47e-11
1495	7	10643643	10644285	643	*	5.58	6.41	3.37	3.04	1.52e-12	7.48e-11
1496	X	36596491	36597087	597	*	4.87	5.72	2.56	3.16	1.54e-12	7.57e-11
1497	2	219827400	219829436	2037	*	7.07	7.73	5.79	1.94	1.54e-12	7.57e-11
1498	1	237880299	237880868	570	*	4.8	5.64	2.48	3.16	1.54e-12	7.59e-11
1499	4	13641589	13642500	912	*	5.87	6.62	4.21	2.41	1.54e-12	7.59e-11
1500	12	107627399	107627903	505	*	4.58	5.43	2.21	3.23	1.56e-12	7.67e-11
1501	2	54682193	54685298	3106	*	8.57	9.2	7.43	1.77	1.57e-12	7.69e-11
1502	9	23537440	23538485	1046	*	6.16	6.87	4.7	2.17	1.57e-12	7.71e-11
1503	10	117832257	117833032	776	*	5.66	6.43	3.86	2.58	1.58e-12	7.77e-11
1504	10	35078783	35079550	768	*	5.52	6.31	3.64	2.68	1.59e-12	7.81e-11
1505	2	51258907	51260219	1313	*	6.58	7.3	5.06	2.24	1.6e-12	7.83e-11
1506	10	130519879	130520994	1116	*	6.46	7.17	5.01	2.17	1.63e-12	7.99e-11
1507	13	83365116	83365627	512	*	5.12	5.96	2.87	3.09	1.64e-12	8.02e-11
1508	20	8063596	8064228	633	*	5.39	6.19	3.43	2.76	1.66e-12	8.12e-11
1509	3	67795581	67796210	630	*	5.22	6.05	3.11	2.93	1.67e-12	8.13e-11
1510	2	163904253	163904776	524	*	5.21	6.03	3.09	2.95	1.67e-12	8.13e-11
1511	6	114352233	114352942	710	*	5.04	5.85	3.05	2.8	1.68e-12	8.19e-11
1512	2	192505537	192506087	551	*	4.83	5.68	2.53	3.15	1.69e-12	8.23e-11
1513	3	77353156	77353963	808	*	5.62	6.38	3.88	2.5	1.7e-12	8.27e-11
1514	11	27739436	27741319	1884	*	6.97	7.66	5.61	2.05	1.7e-12	8.27e-11
1515	7	133510217	133510870	654	*	5.13	5.93	3.17	2.76	1.71e-12	8.32e-11
1516	11	113444623	113445510	888	*	5.71	6.54	3.52	3.02	1.71e-12	8.32e-11
1517	3	115479536	115480772	1237	*	6.06	6.82	4.33	2.49	1.73e-12	8.41e-11
1518	8	62831155	62831871	717	*	4.39	5.27	1.8	3.47	1.74e-12	8.46e-11
1519	12	54745878	54746518	641	*	4.94	5.77	2.83	2.94	1.75e-12	8.5e-11
1520	2	149632350	149635049	2700	*	8.24	8.88	7.05	1.83	1.76e-12	8.52e-11
1521	4	8146061	8148040	1980	*	6.86	7.57	5.38	2.19	1.76e-12	8.53e-11
1522	GL000204.1	41596	42261	666	*	5.73	6.48	4.08	2.39	1.76e-12	8.54e-11
1523	7	147515289	147515818	530	*	4.89	5.72	2.75	2.96	1.77e-12	8.56e-11
1524	6	127259246	127259929	684	*	5.16	5.99	2.99	3.01	1.78e-12	8.59e-11
1525	10	105803354	105804260	907	*	6.46	7.16	5.04	2.12	1.79e-12	8.66e-11
1526	3	43907254	43908142	889	*	5.64	6.4	3.91	2.49	1.8e-12	8.69e-11
1527	3	172562014	172562824	811	*	5.56	6.32	3.8	2.52	1.8e-12	8.7e-11
1528	1	20810140	20814032	3893	*	7.97	8.61	6.81	1.8	1.81e-12	8.72e-11
1529	17	54251520	54253463	1944	*	6.63	7.34	5.21	2.13	1.81e-12	8.74e-11
1530	2	153799416	153799925	510	*	4.81	5.64	2.59	3.05	1.82e-12	8.78e-11
1531	10	38145729	38147393	1665	*	8.23	8.85	7.13	1.71	1.82e-12	8.78e-11
1532	7	21239923	21240732	810	*	5.75	6.58	3.58	3	1.83e-12	8.8e-11
1533	5	107272766	107273857	1092	*	5.87	6.61	4.26	2.35	1.83e-12	8.81e-11
1534	14	80258003	80258818	816	*	5.23	6.02	3.35	2.67	1.84e-12	8.85e-11
1535	12	110572781	110573295	515	*	4.92	5.74	2.85	2.89	1.85e-12	8.9e-11
1536	4	24471586	24475204	3619	*	8.41	9.03	7.3	1.74	1.86e-12	8.91e-11
1537	13	80373125	80373936	812	*	5.1	5.9	3.11	2.8	1.86e-12	8.92e-11
1538	3	184056168	184057208	1041	*	6.71	7.5	4.81	2.69	1.86e-12	8.93e-11
1539	8	141727949	141728741	793	*	5.62	6.37	3.96	2.41	1.88e-12	9e-11
1540	8	20358956	20360053	1098	*	6.2	6.91	4.7	2.21	1.93e-12	9.23e-11
1541	15	74514971	74517744	2774	*	7.32	7.98	6.08	1.9	1.94e-12	9.26e-11
1542	17	17506072	17507444	1373	*	6.85	7.62	5.1	2.52	1.96e-12	9.36e-11
1543	8	84622646	84623302	657	*	5.13	5.93	3.19	2.75	1.96e-12	9.39e-11
1544	3	129951496	129952386	891	*	6.29	7.07	4.46	2.61	2.03e-12	9.69e-11
1545	12	116007761	116008553	793	*	5.84	6.59	4.17	2.42	2.04e-12	9.72e-11
1546	20	40018776	40019582	807	*	5.85	6.63	4.05	2.58	2.06e-12	9.8e-11
1547	4	39408334	39408962	629	*	5.16	5.97	3.19	2.78	2.06e-12	9.8e-11
1548	1	31849103	31850184	1082	*	6.42	7.11	5.02	2.09	2.07e-12	9.85e-11
1549	1	164805677	164806437	761	*	5.52	6.29	3.77	2.52	2.09e-12	9.94e-11
1550	3	116414692	116415255	564	*	4.89	5.73	2.56	3.17	2.11e-12	1e-10
1551	16	63678693	63679320	628	*	5.27	6.11	3	3.11	2.11e-12	1e-10
1552	1	114600789	114601428	640	*	4.51	5.37	2.03	3.34	2.13e-12	1.01e-10
1553	6	92363461	92364154	694	*	4.86	5.69	2.66	3.03	2.13e-12	1.01e-10
1554	8	102262929	102263786	858	*	5.91	6.66	4.24	2.42	2.16e-12	1.02e-10
1555	5	50694742	50695786	1045	*	5.83	6.64	3.77	2.87	2.16e-12	1.02e-10
1556	X	1240252	1241008	757	*	5.31	6.09	3.5	2.58	2.18e-12	1.03e-10
1557	4	99479515	99480276	762	*	5.71	6.48	3.98	2.5	2.18e-12	1.03e-10
1558	2	163694785	163696606	1822	*	6.75	7.43	5.44	1.99	2.19e-12	1.04e-10
1559	5	144875202	144875716	515	*	4.74	5.61	2.24	3.37	2.21e-12	1.04e-10
1560	3	115502644	115504248	1605	*	8.58	9.19	7.5	1.69	2.22e-12	1.05e-10
1561	17	21454305	21455322	1018	*	6.79	7.47	5.45	2.01	2.27e-12	1.07e-10
1562	12	57765726	57766480	755	*	5.13	5.96	3.03	2.92	2.27e-12	1.07e-10
1563	2	193751167	193751738	572	*	5.18	6.06	2.55	3.51	2.27e-12	1.07e-10
1564	18	39890347	39891521	1175	*	6.33	7.1	4.54	2.57	2.27e-12	1.07e-10
1565	9	24071582	24072092	511	*	4.67	5.52	2.33	3.19	2.3e-12	1.08e-10
1566	5	108790991	108791886	896	*	5.49	6.3	3.43	2.87	2.3e-12	1.08e-10
1567	10	115987816	115988360	545	*	4.99	5.8	3	2.8	2.3e-12	1.08e-10
1568	2	144486033	144486797	765	*	5.15	5.96	3.11	2.85	2.3e-12	1.08e-10
1569	2	70968224	70969121	898	*	5.58	6.33	3.93	2.4	2.31e-12	1.08e-10
1570	13	97185611	97186366	756	*	5.66	6.43	3.93	2.5	2.33e-12	1.09e-10
1571	5	91379446	91380225	780	*	5.43	6.23	3.53	2.7	2.33e-12	1.09e-10
1572	13	53505656	53506309	654	*	5.01	5.83	2.9	2.93	2.37e-12	1.11e-10
1573	6	162953146	162953781	636	*	5.36	6.19	3.19	3	2.37e-12	1.11e-10
1574	20	8613250	8613790	541	*	5.01	5.82	2.97	2.85	2.42e-12	1.13e-10
1575	3	63177883	63178395	513	*	4.67	5.51	2.39	3.12	2.42e-12	1.13e-10
1576	12	72347813	72348440	628	*	5.13	5.94	3.12	2.81	2.43e-12	1.14e-10
1577	5	137986412	137987373	962	*	5.87	6.65	4.04	2.61	2.43e-12	1.14e-10
1578	6	49408135	49408714	580	*	4.62	5.49	2.14	3.35	2.44e-12	1.14e-10
1579	4	5776279	5776806	528	*	5.34	6.18	3.03	3.15	2.44e-12	1.14e-10
1580	22	44988337	44989228	892	*	6.1	6.92	4.07	2.85	2.45e-12	1.14e-10
1581	1	184355166	184357370	2205	*	8.49	9.08	7.47	1.61	2.45e-12	1.14e-10
1582	12	87092291	87093186	896	*	5.47	6.27	3.53	2.73	2.46e-12	1.14e-10
1583	1	208274082	208274931	850	*	5.89	6.62	4.33	2.28	2.52e-12	1.17e-10
1584	5	59192853	59193634	782	*	5.46	6.29	3.25	3.05	2.53e-12	1.17e-10
1585	1	226265910	226266736	827	*	5.98	6.69	4.49	2.2	2.54e-12	1.18e-10
1586	1	197644951	197645613	663	*	5.51	6.34	3.34	3.01	2.55e-12	1.19e-10
1587	5	66254823	66255405	583	*	4.54	5.43	1.87	3.56	2.56e-12	1.19e-10
1588	1	65444079	65444750	672	*	5.39	6.21	3.27	2.94	2.58e-12	1.2e-10
1589	18	75496598	75497246	649	*	5.16	5.97	3.09	2.88	2.6e-12	1.2e-10
1590	16	20253978	20254747	770	*	5.9	6.67	4.11	2.56	2.61e-12	1.21e-10
1591	4	97203057	97203776	720	*	5.2	6	3.3	2.7	2.64e-12	1.22e-10
1592	8	128829926	128831160	1235	*	6.46	7.17	5	2.18	2.65e-12	1.23e-10
1593	8	42578398	42578933	536	*	4.89	5.73	2.65	3.08	2.71e-12	1.25e-10
1594	2	240479497	240480253	757	*	5.58	6.37	3.7	2.67	2.72e-12	1.26e-10
1595	2	48678344	48679731	1388	*	5.88	6.64	4.19	2.45	2.73e-12	1.26e-10
1596	20	37299643	37300418	776	*	5.84	6.63	4	2.63	2.73e-12	1.26e-10
1597	7	38814986	38815707	722	*	5.11	5.95	2.82	3.13	2.74e-12	1.26e-10
1598	16	12766940	12767476	537	*	5.07	5.9	2.89	3.01	2.76e-12	1.27e-10
1599	6	7762760	7763514	755	*	5.66	6.47	3.63	2.84	2.77e-12	1.28e-10
1600	9	110111980	110112777	798	*	5.68	6.45	3.95	2.5	2.79e-12	1.28e-10
1601	X	102318776	102319432	657	*	5.28	6.1	3.16	2.94	2.79e-12	1.28e-10
1602	2	6929532	6930288	757	*	6.06	6.87	4.04	2.83	2.79e-12	1.28e-10
1603	4	55710124	55710680	557	*	4.94	5.79	2.65	3.13	2.8e-12	1.29e-10
1604	2	11622256	11623889	1634	*	7	7.65	5.78	1.86	2.81e-12	1.29e-10
1605	9	37639600	37640726	1127	*	5.95	6.69	4.31	2.38	2.82e-12	1.3e-10
1606	6	163118833	163119459	627	*	5.27	6.07	3.33	2.74	2.84e-12	1.3e-10
1607	11	126549781	126550586	806	*	5.37	6.18	3.33	2.86	2.84e-12	1.3e-10
1608	8	37005048	37005945	898	*	5.88	6.65	4.1	2.55	2.84e-12	1.3e-10
1609	7	27506593	27507221	629	*	5.09	5.93	2.82	3.11	2.87e-12	1.31e-10
1610	5	124534230	124534865	636	*	5.58	6.34	3.84	2.5	2.88e-12	1.32e-10
1611	4	41071280	41072189	910	*	5.44	6.2	3.69	2.51	2.88e-12	1.32e-10
1612	10	77700718	77701612	895	*	5.83	6.56	4.28	2.28	2.89e-12	1.32e-10
1613	16	59445914	59446562	649	*	5.35	6.14	3.44	2.7	2.89e-12	1.32e-10
1614	6	116279945	116280957	1013	*	5.68	6.5	3.63	2.87	2.9e-12	1.32e-10
1615	11	115493997	115494909	913	*	5.9	6.65	4.24	2.41	2.91e-12	1.33e-10
1616	1	69096357	69097015	659	*	5.61	6.39	3.83	2.56	2.91e-12	1.33e-10
1617	12	117127595	117128477	883	*	5.78	6.56	3.99	2.57	2.93e-12	1.33e-10
1618	20	51055745	51056322	578	*	4.74	5.59	2.37	3.22	2.99e-12	1.36e-10
1619	11	86582764	86583296	533	*	4.64	5.51	2.13	3.39	3.04e-12	1.38e-10
1620	1	74334397	74334940	544	*	5.09	5.93	2.78	3.15	3.05e-12	1.39e-10
1621	8	75896366	75897409	1044	*	6.71	7.38	5.4	1.97	3.05e-12	1.39e-10
1622	9	107081774	107082529	756	*	5.55	6.34	3.69	2.65	3.1e-12	1.41e-10
1623	2	173830151	173831102	952	*	5.64	6.44	3.68	2.76	3.12e-12	1.42e-10
1624	14	100865163	100866419	1257	*	6.07	6.8	4.52	2.28	3.14e-12	1.42e-10
1625	10	59769733	59770551	819	*	5.57	6.37	3.61	2.75	3.18e-12	1.44e-10
1626	4	46126695	46127452	758	*	5.69	6.46	3.94	2.53	3.19e-12	1.45e-10
1627	4	121537006	121537667	662	*	4.81	5.66	2.47	3.19	3.2e-12	1.45e-10
1628	7	46590261	46590920	660	*	5.44	6.31	2.86	3.45	3.2e-12	1.45e-10
1629	1	107766984	107767611	628	*	5.13	5.97	2.9	3.07	3.21e-12	1.45e-10
1630	5	23053873	23054423	551	*	4.52	5.39	2.02	3.37	3.22e-12	1.46e-10
1631	6	149333121	149333749	629	*	4.99	5.79	2.99	2.8	3.25e-12	1.47e-10
1632	7	86462657	86463181	525	*	4.66	5.5	2.39	3.1	3.27e-12	1.48e-10
1633	2	192678624	192679262	639	*	5.08	5.89	3.04	2.85	3.28e-12	1.48e-10
1634	3	192797038	192797670	633	*	5.1	5.9	3.13	2.77	3.28e-12	1.48e-10
1635	9	127355864	127356365	502	*	5.11	5.91	3.14	2.78	3.29e-12	1.48e-10
1636	5	146257286	146258773	1488	*	7.1	7.79	5.73	2.07	3.29e-12	1.48e-10
1637	13	73019207	73019713	507	*	4.9	5.72	2.84	2.88	3.32e-12	1.49e-10
1638	2	175894024	175894675	652	*	5.47	6.29	3.36	2.93	3.33e-12	1.5e-10
1639	4	16593483	16594117	635	*	5.62	6.48	3.2	3.27	3.4e-12	1.53e-10
1640	3	172600502	172601724	1223	*	6.3	7.07	4.55	2.52	3.41e-12	1.53e-10
1641	8	24392247	24392887	641	*	5.18	6.01	3.06	2.95	3.41e-12	1.53e-10
1642	8	72872433	72873313	881	*	5.91	6.69	4.13	2.55	3.44e-12	1.55e-10
1643	8	28958038	28958842	805	*	5.38	6.16	3.58	2.58	3.46e-12	1.55e-10
1644	8	98581567	98582194	628	*	5.15	5.95	3.16	2.79	3.48e-12	1.56e-10
1645	3	119999928	120000717	790	*	5.7	6.45	4.06	2.39	3.55e-12	1.59e-10
1646	6	62723526	62724049	524	*	4.75	5.62	2.21	3.41	3.56e-12	1.6e-10
1647	7	117357928	117358634	707	*	4.7	5.55	2.4	3.14	3.58e-12	1.6e-10
1648	4	67771983	67772509	527	*	4.65	5.49	2.42	3.08	3.59e-12	1.6e-10
1649	12	41859924	41860442	519	*	4.51	5.37	2.1	3.27	3.61e-12	1.61e-10
1650	11	94945688	94946251	564	*	4.77	5.62	2.45	3.17	3.62e-12	1.62e-10
1651	8	12786602	12787169	568	*	4.85	5.67	2.78	2.89	3.63e-12	1.62e-10
1652	2	233366716	233372005	5290	*	8.59	9.22	7.43	1.79	3.7e-12	1.65e-10
1653	7	69062106	69065316	3211	*	8.32	8.94	7.22	1.73	3.73e-12	1.66e-10
1654	5	16178715	16180734	2020	*	6.99	7.68	5.58	2.1	3.83e-12	1.71e-10
1655	8	35564900	35566176	1277	*	6.31	7.04	4.76	2.29	3.85e-12	1.72e-10
1656	1	16280147	16281186	1040	*	6.29	7.01	4.77	2.25	3.87e-12	1.72e-10
1657	5	58006737	58007552	816	*	5.37	6.18	3.32	2.86	3.88e-12	1.73e-10
1658	3	95433707	95434467	761	*	5.45	6.3	3.04	3.27	3.95e-12	1.76e-10
1659	7	39165410	39166109	700	*	5.81	6.55	4.21	2.34	4.04e-12	1.79e-10
1660	14	86011961	86012641	681	*	5.42	6.2	3.58	2.62	4.04e-12	1.8e-10
1661	2	180397339	180398169	831	*	5.97	6.8	3.85	2.95	4.1e-12	1.82e-10
1662	1	202681137	202682094	958	*	6.17	6.89	4.68	2.21	4.1e-12	1.82e-10
1663	7	13597742	13598272	531	*	4.47	5.32	2.06	3.26	4.11e-12	1.82e-10
1664	2	202017565	202018388	824	*	5.62	6.38	3.92	2.46	4.13e-12	1.83e-10
1665	9	29028053	29029157	1105	*	5.81	6.63	3.7	2.92	4.13e-12	1.83e-10
1666	3	132836051	132836813	763	*	5.7	6.48	3.86	2.62	4.14e-12	1.83e-10
1667	1	110072537	110073750	1214	*	6.75	7.42	5.45	1.97	4.17e-12	1.84e-10
1668	16	24219863	24220621	759	*	6.28	7.07	4.39	2.69	4.18e-12	1.85e-10
1669	12	123581735	123582848	1114	*	6.38	7.07	5.01	2.06	4.19e-12	1.85e-10
1670	16	51973169	51974062	894	*	5.94	6.7	4.26	2.43	4.19e-12	1.85e-10
1671	5	163046512	163047441	930	*	5.85	6.65	3.89	2.76	4.21e-12	1.86e-10
1672	2	192658569	192659469	901	*	5.97	6.79	3.95	2.84	4.21e-12	1.86e-10
1673	2	45986182	45987297	1116	*	6.44	7.18	4.86	2.32	4.32e-12	1.91e-10
1674	12	99220866	99221533	668	*	5.5	6.3	3.52	2.78	4.33e-12	1.91e-10
1675	16	30071535	30072714	1180	*	6.56	7.32	4.83	2.5	4.36e-12	1.92e-10
1676	14	61724103	61724779	677	*	5.4	6.21	3.43	2.78	4.38e-12	1.93e-10
1677	9	27747068	27747999	932	*	5.81	6.62	3.8	2.82	4.38e-12	1.93e-10
1678	19	12305489	12306321	833	*	5.39	6.17	3.57	2.6	4.4e-12	1.93e-10
1679	1	236470480	236471248	769	*	5.91	6.71	3.91	2.81	4.46e-12	1.96e-10
1680	19	12443944	12444890	947	*	6.51	7.21	5.12	2.08	4.48e-12	1.97e-10
1681	1	205614654	205615282	629	*	5.71	6.47	4.05	2.42	4.49e-12	1.97e-10
1682	7	48798517	48799724	1208	*	6.44	7.2	4.71	2.49	4.49e-12	1.97e-10
1683	2	159109507	159110177	671	*	4.95	5.76	2.93	2.83	4.6e-12	2.01e-10
1684	1	113781549	113782442	894	*	6.05	6.8	4.39	2.41	4.63e-12	2.03e-10
1685	1	37499264	37500869	1606	*	6.49	7.19	5.09	2.1	4.63e-12	2.03e-10
1686	6	52017404	52018297	894	*	5.96	6.73	4.16	2.57	4.65e-12	2.03e-10
1687	13	112720664	112722909	2246	*	7.24	7.89	6.06	1.83	4.66e-12	2.03e-10
1688	17	10823625	10824649	1025	*	6.86	7.7	4.67	3.02	4.67e-12	2.04e-10
1689	19	13406652	13407413	762	*	5.6	6.46	3.15	3.32	4.71e-12	2.06e-10
1690	1	108594142	108594730	589	*	4.66	5.52	2.28	3.24	4.74e-12	2.07e-10
1691	10	94753558	94754190	633	*	5.43	6.21	3.58	2.63	4.74e-12	2.07e-10
1692	5	94878931	94879601	671	*	5.4	6.23	3.17	3.06	4.75e-12	2.07e-10
1693	5	125340274	125340903	630	*	5.1	5.93	2.95	2.97	4.76e-12	2.07e-10
1694	11	41020277	41020903	627	*	5.24	6.02	3.41	2.61	4.79e-12	2.09e-10
1695	3	184442383	184443410	1028	*	5.98	6.69	4.51	2.18	4.8e-12	2.09e-10
1696	14	56368954	56369675	722	*	5.58	6.39	3.52	2.88	4.82e-12	2.1e-10
1697	17	9847666	9848629	964	*	6.25	6.95	4.85	2.1	4.83e-12	2.1e-10
1698	4	173332170	173332838	669	*	4.7	5.57	2.24	3.33	4.88e-12	2.12e-10
1699	8	23758119	23758623	505	*	5.04	5.87	2.8	3.07	4.9e-12	2.13e-10
1700	18	38017419	38018102	684	*	5.91	6.68	4.18	2.49	4.92e-12	2.13e-10
1701	X	153136554	153137366	813	*	5.18	5.97	3.31	2.65	4.93e-12	2.14e-10
1702	2	116005316	116006200	885	*	5.84	6.62	4	2.62	4.95e-12	2.14e-10
1703	18	20422275	20422901	627	*	5.13	5.93	3.17	2.77	5.04e-12	2.18e-10
1704	11	121017236	121018049	814	*	5.35	6.16	3.32	2.84	5.07e-12	2.19e-10
1705	14	34100495	34101126	632	*	5.6	6.41	3.58	2.83	5.08e-12	2.19e-10
1706	21	32220126	32220879	754	*	5.41	6.2	3.53	2.67	5.13e-12	2.22e-10
1707	8	65522209	65522715	507	*	4.98	5.79	2.97	2.81	5.14e-12	2.22e-10
1708	7	73928374	73929200	827	*	6.38	7.14	4.69	2.45	5.19e-12	2.24e-10
1709	3	72831686	72832322	637	*	4.74	5.58	2.49	3.09	5.21e-12	2.24e-10
1710	4	127369426	127370177	752	*	5.55	6.39	3.35	3.03	5.21e-12	2.24e-10
1711	17	29752163	29753312	1150	*	6.43	7.14	4.96	2.19	5.22e-12	2.25e-10
1712	1	49386395	49387380	986	*	5.99	6.74	4.38	2.36	5.23e-12	2.25e-10
1713	3	94150343	94150972	630	*	5.27	6.12	2.95	3.17	5.28e-12	2.27e-10
1714	9	87105181	87106308	1128	*	5.55	6.3	3.88	2.42	5.35e-12	2.3e-10
1715	10	22095981	22096503	523	*	5.09	5.9	3.11	2.78	5.44e-12	2.34e-10
1716	6	132523653	132524328	676	*	5.42	6.23	3.39	2.84	5.46e-12	2.35e-10
1717	9	84010019	84010912	894	*	6.01	6.79	4.19	2.6	5.5e-12	2.36e-10
1718	2	100937174	100939233	2060	*	7.28	7.92	6.08	1.84	5.58e-12	2.39e-10
1719	12	100786893	100787545	653	*	5.38	6.2	3.27	2.93	5.58e-12	2.39e-10
1720	7	132984404	132985200	797	*	5.99	6.79	4	2.79	5.68e-12	2.43e-10
1721	1	88937936	88938441	506	*	5.28	6.15	2.71	3.44	5.69e-12	2.44e-10
1722	16	64899009	64899673	665	*	4.99	5.79	3.07	2.72	5.72e-12	2.45e-10
1723	6	96278743	96279596	854	*	5.47	6.27	3.48	2.79	5.73e-12	2.45e-10
1724	9	16475010	16475781	772	*	5.43	6.26	3.27	2.99	5.74e-12	2.45e-10
1725	3	123962014	123962535	522	*	5.08	5.88	3.12	2.76	5.77e-12	2.46e-10
1726	15	73910136	73910767	632	*	5.07	5.88	2.99	2.89	5.78e-12	2.47e-10
1727	16	81980753	81981550	798	*	5	5.84	2.74	3.09	5.8e-12	2.47e-10
1728	7	36805995	36806720	726	*	5.11	5.9	3.26	2.64	5.81e-12	2.48e-10
1729	1	9982114	9982972	859	*	5.84	6.63	3.96	2.67	5.82e-12	2.48e-10
1730	6	18753152	18753782	631	*	5.35	6.13	3.55	2.58	5.91e-12	2.52e-10
1731	1	164448477	164448980	504	*	5.03	5.86	2.88	2.98	5.94e-12	2.53e-10
1732	20	62795484	62796382	899	*	6.02	6.75	4.48	2.27	5.97e-12	2.54e-10
1733	11	115805862	115806655	794	*	5.18	5.96	3.35	2.61	6e-12	2.55e-10
1734	10	53638027	53639267	1241	*	6.54	7.32	4.72	2.6	6.01e-12	2.56e-10
1735	2	49482710	49483249	540	*	5.11	5.91	3.19	2.72	6.04e-12	2.56e-10
1736	14	74606909	74607713	805	*	5.92	6.69	4.18	2.51	6.05e-12	2.57e-10
1737	1	162619304	162619965	662	*	5.68	6.52	3.41	3.11	6.09e-12	2.58e-10
1738	14	36138935	36139694	760	*	5.2	6.02	3.1	2.92	6.12e-12	2.6e-10
1739	5	59239297	59240063	767	*	5.76	6.52	4.09	2.43	6.14e-12	2.6e-10
1740	2	125487291	125487835	545	*	4.87	5.73	2.45	3.28	6.15e-12	2.6e-10
1741	1	101897399	101897951	553	*	4.69	5.52	2.49	3.03	6.15e-12	2.6e-10
1742	2	118809362	118810126	765	*	5.25	6.06	3.24	2.82	6.19e-12	2.62e-10
1743	5	4954155	4954725	571	*	5.06	5.88	2.97	2.91	6.21e-12	2.63e-10
1744	22	34364896	34365665	770	*	5.29	6.08	3.37	2.71	6.29e-12	2.66e-10
1745	9	121941155	121941679	525	*	4.98	5.81	2.74	3.07	6.35e-12	2.68e-10
1746	1	194040222	194041302	1081	*	5.55	6.35	3.64	2.71	6.36e-12	2.68e-10
1747	4	58101949	58102714	766	*	5.79	6.57	3.97	2.6	6.45e-12	2.72e-10
1748	5	134262352	134264142	1791	*	8.36	9.02	7.1	1.92	6.47e-12	2.73e-10
1749	13	22309919	22310786	868	*	5.54	6.29	3.88	2.41	6.53e-12	2.75e-10
1750	17	64960232	64962563	2332	*	7.73	8.35	6.62	1.73	6.54e-12	2.75e-10
1751	11	17020483	17021291	809	*	5.81	6.53	4.3	2.23	6.54e-12	2.75e-10
1752	14	75876750	75877806	1057	*	6.4	7.17	4.6	2.57	6.61e-12	2.78e-10
1753	12	83230879	83233242	2364	*	6.9	7.72	4.8	2.91	6.64e-12	2.79e-10
1754	4	118006223	118007030	808	*	5.95	6.73	4.16	2.56	6.65e-12	2.8e-10
1755	5	132938075	132939481	1407	*	6.07	6.88	4.01	2.87	6.68e-12	2.8e-10
1756	4	56718060	56718603	544	*	5.17	5.96	3.3	2.66	6.72e-12	2.82e-10
1757	7	39289089	39289980	892	*	6.28	7.05	4.57	2.47	6.73e-12	2.82e-10
1758	14	32798264	32798805	542	*	5.39	6.16	3.64	2.52	6.75e-12	2.83e-10
1759	4	167229877	167230988	1112	*	6.46	7.35	3.72	3.63	6.84e-12	2.87e-10
1760	5	125306396	125307348	953	*	5.81	6.56	4.17	2.39	6.89e-12	2.88e-10
1761	12	116808524	116809405	882	*	5.65	6.39	4.05	2.34	6.92e-12	2.9e-10
1762	19	17940686	17942493	1808	*	7.22	7.98	5.46	2.52	6.93e-12	2.9e-10
1763	7	38882202	38882836	635	*	4.99	5.8	3	2.8	7e-12	2.93e-10
1764	3	57164418	57165387	970	*	6.25	6.95	4.81	2.14	7.02e-12	2.93e-10
1765	5	97499475	97500138	664	*	6.07	6.8	4.49	2.31	7.02e-12	2.93e-10
1766	5	123531013	123531540	528	*	4.47	5.32	2.09	3.23	7.04e-12	2.94e-10
1767	14	72358038	72358755	718	*	5.52	6.26	3.89	2.37	7.1e-12	2.96e-10
1768	22	31212832	31213593	762	*	5.12	5.91	3.23	2.68	7.12e-12	2.97e-10
1769	15	68891744	68892567	824	*	5.83	6.59	4.1	2.49	7.13e-12	2.97e-10
1770	11	32182584	32183519	936	*	5.82	6.57	4.16	2.41	7.14e-12	2.97e-10
1771	22	33478124	33478821	698	*	5.55	6.34	3.71	2.62	7.2e-12	2.99e-10
1772	12	116561379	116562132	754	*	5.72	6.5	3.94	2.55	7.24e-12	3.01e-10
1773	7	104001382	104002521	1140	*	6.22	7.05	4.12	2.92	7.26e-12	3.02e-10
1774	16	15905321	15906321	1001	*	6.62	7.29	5.35	1.94	7.27e-12	3.02e-10
1775	7	7985277	7985903	627	*	5.23	6.02	3.35	2.67	7.3e-12	3.03e-10
1776	8	141032305	141033118	814	*	5.59	6.34	3.95	2.39	7.35e-12	3.05e-10
1777	15	76476558	76477603	1046	*	6.29	7.07	4.49	2.57	7.44e-12	3.09e-10
1778	4	174563422	174564635	1214	*	5.73	6.47	4.13	2.35	7.48e-12	3.1e-10
1779	4	21455356	21456390	1035	*	6.05	6.79	4.45	2.34	7.54e-12	3.13e-10
1780	16	29299827	29300627	801	*	5.99	6.75	4.29	2.46	7.55e-12	3.13e-10
1781	18	47752548	47753565	1018	*	6.1	6.89	4.2	2.7	7.57e-12	3.13e-10
1782	10	127396349	127397031	683	*	5.13	5.93	3.22	2.7	7.61e-12	3.15e-10
1783	13	53653794	53654555	762	*	5.45	6.21	3.73	2.49	7.63e-12	3.15e-10
1784	3	43899356	43900355	1000	*	6.1	6.85	4.46	2.39	7.68e-12	3.17e-10
1785	3	109588578	109589365	788	*	5.38	6.25	2.86	3.39	7.68e-12	3.17e-10
1786	5	20102278	20102782	505	*	4.79	5.61	2.67	2.94	7.71e-12	3.18e-10
1787	16	55619468	55620002	535	*	4.98	5.85	2.47	3.39	7.83e-12	3.23e-10
1788	3	155236269	155236839	571	*	4.81	5.63	2.78	2.85	7.85e-12	3.24e-10
1789	4	182396615	182397385	771	*	5.3	6.06	3.55	2.51	7.9e-12	3.25e-10
1790	18	43913011	43915929	2919	*	7.67	8.34	6.41	1.93	7.9e-12	3.25e-10
1791	9	76188001	76188630	630	*	5.18	5.97	3.28	2.69	7.92e-12	3.26e-10
1792	6	8195549	8196324	776	*	5.32	6.08	3.6	2.49	7.98e-12	3.28e-10
1793	8	74432871	74433624	754	*	5.63	6.46	3.47	2.99	8.02e-12	3.3e-10
1794	2	66100666	66101295	630	*	5.22	6	3.41	2.59	8.06e-12	3.31e-10
1795	13	90651153	90652039	887	*	5.66	6.41	4	2.41	8.07e-12	3.31e-10
1796	3	53159475	53161182	1708	*	6.2	6.89	4.81	2.08	8.09e-12	3.32e-10
1797	2	108787896	108788632	737	*	5.98	6.69	4.5	2.19	8.12e-12	3.33e-10
1798	1	223227733	223228665	933	*	6.15	6.86	4.66	2.21	8.13e-12	3.33e-10
1799	9	113402992	113403627	636	*	5.51	6.26	3.86	2.4	8.14e-12	3.34e-10
1800	3	193454827	193455617	791	*	5.92	6.65	4.4	2.24	8.16e-12	3.34e-10
1801	2	161758003	161758634	632	*	5.53	6.37	3.31	3.06	8.18e-12	3.35e-10
1802	10	53137239	53138514	1276	*	6.54	7.34	4.61	2.72	8.26e-12	3.38e-10
1803	1	199660570	199661325	756	*	5.31	6.09	3.45	2.64	8.27e-12	3.38e-10
1804	10	60555832	60556700	869	*	5.57	6.34	3.82	2.52	8.32e-12	3.4e-10
1805	3	117276198	117276964	767	*	5.36	6.19	3.2	2.99	8.42e-12	3.44e-10
1806	18	50627948	50628710	763	*	5.42	6.19	3.7	2.49	8.45e-12	3.45e-10
1807	1	98745567	98746074	508	*	4.9	5.71	2.85	2.86	8.54e-12	3.48e-10
1808	7	122029939	122030466	528	*	4.98	5.82	2.78	3.04	8.62e-12	3.51e-10
1809	16	56039908	56040619	712	*	5.05	5.84	3.11	2.73	8.64e-12	3.52e-10
1810	15	44212844	44213834	991	*	6.15	6.86	4.7	2.16	8.65e-12	3.52e-10
1811	8	51321714	51322903	1190	*	5.91	6.71	3.96	2.75	8.65e-12	3.52e-10
1812	8	138760795	138761549	755	*	5.76	6.63	3.2	3.43	8.69e-12	3.54e-10
1813	5	75024738	75025579	842	*	5.7	6.49	3.84	2.66	8.73e-12	3.55e-10
1814	11	31662104	31662676	573	*	4.59	5.44	2.27	3.17	8.73e-12	3.55e-10
1815	15	52801716	52802316	601	*	4.68	5.51	2.49	3.02	8.74e-12	3.55e-10
1816	5	17400801	17401691	891	*	6.11	6.84	4.56	2.29	8.76e-12	3.56e-10
1817	4	96300066	96301216	1151	*	6.28	7	4.77	2.24	8.82e-12	3.58e-10
1818	7	156002972	156003815	844	*	5.86	6.58	4.32	2.26	8.82e-12	3.58e-10
1819	9	31030549	31031198	650	*	4.88	5.69	2.86	2.82	8.84e-12	3.58e-10
1820	7	40439941	40440583	643	*	5.43	6.19	3.72	2.47	8.88e-12	3.6e-10
1821	5	23372227	23372782	556	*	4.64	5.48	2.44	3.04	8.95e-12	3.62e-10
1822	6	140371197	140371826	630	*	5.42	6.18	3.68	2.5	8.95e-12	3.62e-10
1823	5	37477758	37478607	850	*	5.58	6.33	3.94	2.39	9.04e-12	3.65e-10
1824	X	106701009	106701608	600	*	4.5	5.35	2.18	3.17	9.07e-12	3.67e-10
1825	6	2561837	2562508	672	*	5.26	6.05	3.39	2.66	9.18e-12	3.71e-10
1826	4	48495281	48496920	1640	*	6.96	7.73	5.16	2.57	9.21e-12	3.72e-10
1827	13	31325946	31327698	1753	*	6.41	7.1	5.02	2.07	9.23e-12	3.72e-10
1828	21	19645663	19646296	634	*	5	5.8	3.07	2.73	9.26e-12	3.73e-10
1829	1	164110807	164111583	777	*	5.43	6.21	3.58	2.63	9.56e-12	3.85e-10
1830	11	99882554	99883180	627	*	4.92	5.72	2.91	2.81	9.59e-12	3.86e-10
1831	3	183615870	183616496	627	*	5.59	6.33	3.96	2.38	9.62e-12	3.87e-10
1832	16	64926609	64927583	975	*	5.52	6.3	3.66	2.64	9.62e-12	3.87e-10
1833	21	36798654	36799179	526	*	4.73	5.58	2.37	3.21	9.64e-12	3.87e-10
1834	11	30738358	30738985	628	*	5.44	6.31	2.97	3.34	9.66e-12	3.88e-10
1835	7	26478953	26479676	724	*	5.29	6.07	3.45	2.62	9.68e-12	3.89e-10
1836	2	102229425	102230018	594	*	5.01	5.81	3.05	2.76	9.7e-12	3.89e-10
1837	8	59813707	59814433	727	*	5.47	6.29	3.43	2.86	9.74e-12	3.91e-10
1838	2	49167655	49168318	664	*	5.43	6.23	3.46	2.77	9.75e-12	3.91e-10
1839	15	43102694	43103322	629	*	5.72	6.57	3.38	3.19	9.85e-12	3.95e-10
1840	12	71361023	71361528	506	*	4.85	5.67	2.84	2.83	9.92e-12	3.97e-10
1841	14	59239669	59240729	1061	*	6.32	7.04	4.82	2.22	1.01e-11	4.05e-10
1842	6	79420632	79421138	507	*	4.7	5.53	2.6	2.93	1.02e-11	4.07e-10
1843	19	11998109	11999191	1083	*	6.45	7.14	5.07	2.07	1.02e-11	4.08e-10
1844	7	38670382	38671431	1050	*	6.36	7.05	4.99	2.06	1.03e-11	4.1e-10
1845	11	74350493	74351182	690	*	5.26	6.06	3.27	2.79	1.03e-11	4.12e-10
1846	13	97777464	97778218	755	*	5.49	6.24	3.86	2.37	1.03e-11	4.13e-10
1847	3	23792395	23793319	925	*	5.8	6.52	4.28	2.24	1.03e-11	4.13e-10
1848	8	93114101	93116217	2117	*	8.11	8.71	7.09	1.62	1.04e-11	4.14e-10
1849	15	24042688	24043618	931	*	5.95	6.73	4.14	2.59	1.04e-11	4.15e-10
1850	4	69496006	69496636	631	*	5.13	5.93	3.16	2.77	1.04e-11	4.15e-10
1851	1	201662737	201663857	1121	*	6.23	6.96	4.67	2.29	1.04e-11	4.16e-10
1852	19	37996876	37998397	1522	*	6.92	7.65	5.35	2.31	1.05e-11	4.18e-10
1853	10	95516700	95517997	1298	*	6.13	6.88	4.46	2.42	1.06e-11	4.21e-10
1854	2	161301684	161302631	948	*	5.95	6.81	3.53	3.28	1.06e-11	4.22e-10
1855	9	10026675	10027203	529	*	4.6	5.44	2.3	3.14	1.06e-11	4.22e-10
1856	14	101411423	101411991	569	*	4.56	5.4	2.28	3.12	1.07e-11	4.26e-10
1857	5	108940766	108941704	939	*	5.91	6.78	3.41	3.37	1.08e-11	4.29e-10
1858	4	183416011	183416709	699	*	5.24	6.01	3.46	2.55	1.09e-11	4.34e-10
1859	8	33248013	33248564	552	*	4.93	5.73	3	2.73	1.1e-11	4.36e-10
1860	17	32894619	32895392	774	*	5.56	6.33	3.79	2.54	1.1e-11	4.36e-10
1861	12	79257094	79259282	2189	*	7.48	8.18	6.04	2.14	1.1e-11	4.36e-10
1862	9	117975909	117976747	839	*	5.93	6.67	4.34	2.33	1.1e-11	4.37e-10
1863	4	98160279	98161105	827	*	5.62	6.37	3.99	2.38	1.1e-11	4.37e-10
1864	11	48115105	48115947	843	*	6.11	6.88	4.34	2.54	1.11e-11	4.38e-10
1865	8	129030712	129031595	884	*	5.77	6.55	3.93	2.62	1.11e-11	4.4e-10
1866	1	27777643	27778444	802	*	5.95	6.69	4.4	2.29	1.12e-11	4.43e-10
1867	9	101468717	101472138	3422	*	7.84	8.53	6.48	2.04	1.13e-11	4.44e-10
1868	6	98179384	98180268	885	*	5.32	6.13	3.33	2.81	1.13e-11	4.44e-10
1869	3	188012642	188013219	578	*	4.82	5.64	2.8	2.84	1.13e-11	4.47e-10
1870	7	129809677	129810447	771	*	5.23	6.04	3.24	2.79	1.14e-11	4.48e-10
1871	11	44706350	44706979	630	*	5.72	6.51	3.87	2.64	1.15e-11	4.53e-10
1872	7	148131162	148131717	556	*	4.95	5.76	2.95	2.81	1.16e-11	4.58e-10
1873	13	104367605	104368399	795	*	5.76	6.54	3.94	2.6	1.17e-11	4.59e-10
1874	2	100299045	100299845	801	*	5.87	6.63	4.13	2.5	1.17e-11	4.62e-10
1875	2	151280599	151281378	780	*	5.7	6.43	4.14	2.29	1.17e-11	4.62e-10
1876	6	119907295	119907907	613	*	4.98	5.79	2.97	2.83	1.18e-11	4.62e-10
1877	6	84429437	84430067	631	*	5.01	5.81	3.07	2.74	1.18e-11	4.63e-10
1878	10	105437700	105438511	812	*	6.5	7.19	5.1	2.09	1.18e-11	4.63e-10
1879	2	137005735	137006405	671	*	5.73	6.47	4.17	2.3	1.19e-11	4.66e-10
1880	10	83851529	83852437	909	*	5.61	6.42	3.63	2.78	1.21e-11	4.76e-10
1881	12	12837255	12838683	1429	*	6.09	6.8	4.66	2.13	1.22e-11	4.8e-10
1882	12	63131961	63132778	818	*	5.74	6.54	3.82	2.71	1.23e-11	4.8e-10
1883	9	97670098	97672676	2579	*	6.97	7.65	5.62	2.03	1.23e-11	4.82e-10
1884	4	17718900	17719611	712	*	5.34	6.12	3.49	2.63	1.24e-11	4.84e-10
1885	6	38182955	38183708	754	*	5.34	6.12	3.49	2.63	1.24e-11	4.84e-10
1886	10	73342418	73343130	713	*	5.62	6.36	4.03	2.33	1.25e-11	4.87e-10
1887	2	218533843	218534902	1060	*	5.46	6.22	3.78	2.44	1.25e-11	4.9e-10
1888	18	8844540	8845169	630	*	5.18	5.95	3.4	2.55	1.27e-11	4.96e-10
1889	7	70983137	70983780	644	*	4.89	5.7	2.82	2.88	1.28e-11	4.99e-10
1890	4	105408080	105408718	639	*	5.23	6.02	3.35	2.67	1.29e-11	5.01e-10
1891	8	58443990	58444500	511	*	4.78	5.6	2.64	2.97	1.29e-11	5.04e-10
1892	11	75049722	75050414	693	*	5.55	6.29	3.92	2.37	1.3e-11	5.07e-10
1893	3	88223203	88223852	650	*	5.93	6.64	4.46	2.18	1.31e-11	5.09e-10
1894	9	112868866	112869503	638	*	5.48	6.24	3.81	2.43	1.32e-11	5.12e-10
1895	18	22648518	22649293	776	*	6.01	6.89	3.35	3.53	1.32e-11	5.12e-10
1896	4	134547874	134548438	565	*	4.75	5.57	2.7	2.87	1.32e-11	5.12e-10
1897	6	143206265	143207094	830	*	6.35	7.03	5.03	2	1.32e-11	5.12e-10
1898	6	125157023	125157605	583	*	4.77	5.61	2.49	3.12	1.32e-11	5.13e-10
1899	X	119492640	119493268	629	*	5.09	5.89	3.19	2.7	1.34e-11	5.22e-10
1900	4	140704248	140705344	1097	*	5.9	6.61	4.45	2.17	1.35e-11	5.23e-10
1901	18	36313254	36313841	588	*	4.81	5.67	2.35	3.32	1.35e-11	5.25e-10
1902	2	176354844	176355643	800	*	5.56	6.35	3.72	2.63	1.35e-11	5.25e-10
1903	10	79743517	79744235	719	*	5.57	6.31	3.96	2.35	1.35e-11	5.25e-10
1904	8	112572449	112573099	651	*	5.25	6.05	3.33	2.72	1.36e-11	5.25e-10
1905	11	24104340	24105015	676	*	5.62	6.47	3.27	3.2	1.36e-11	5.25e-10
1906	20	57973625	57974557	933	*	5.91	6.63	4.4	2.23	1.36e-11	5.26e-10
1907	12	117445249	117445879	631	*	5.53	6.32	3.64	2.68	1.37e-11	5.28e-10
1908	16	69868800	69869376	577	*	5.01	5.8	3.14	2.66	1.37e-11	5.28e-10
1909	10	34865609	34866239	631	*	5.3	6.14	3.04	3.1	1.39e-11	5.35e-10
1910	8	24908258	24910536	2279	*	7.42	8.23	5.47	2.76	1.39e-11	5.35e-10
1911	5	692873	694105	1233	*	7.37	8.01	6.18	1.83	1.4e-11	5.38e-10
1912	7	15157832	15158627	796	*	5.44	6.29	3.02	3.27	1.41e-11	5.45e-10
1913	11	123178487	123179277	791	*	5.99	6.76	4.22	2.54	1.42e-11	5.46e-10
1914	16	60967521	60968041	521	*	4.74	5.55	2.69	2.86	1.42e-11	5.47e-10
1915	8	82128030	82129452	1423	*	6.18	7.06	3.5	3.56	1.43e-11	5.49e-10
1916	3	29290381	29291669	1289	*	6.19	7.01	4.05	2.96	1.43e-11	5.49e-10
1917	14	25561160	25561793	634	*	5.59	6.33	3.94	2.39	1.43e-11	5.49e-10
1918	15	53623718	53624492	775	*	5.32	6.1	3.49	2.61	1.44e-11	5.54e-10
1919	7	29331519	29332244	726	*	5	5.79	3.11	2.68	1.46e-11	5.62e-10
1920	4	110105279	110106054	776	*	5.24	6.03	3.38	2.65	1.48e-11	5.7e-10
1921	5	58267473	58268100	628	*	4.49	5.34	2.15	3.19	1.49e-11	5.71e-10
1922	17	34040264	34041056	793	*	5.37	6.15	3.53	2.62	1.5e-11	5.75e-10
1923	2	84764281	84764908	628	*	4.98	5.77	3.05	2.72	1.5e-11	5.75e-10
1924	1	164640707	164641973	1267	*	5.94	6.76	3.81	2.95	1.51e-11	5.79e-10
1925	2	226286833	226287405	573	*	5.01	5.81	3.04	2.77	1.53e-11	5.85e-10
1926	4	183825098	183825922	825	*	6.06	6.77	4.62	2.16	1.54e-11	5.87e-10
1927	13	55188912	55189538	627	*	5.28	6.08	3.27	2.81	1.55e-11	5.91e-10
1928	5	167528002	167528825	824	*	6.44	7.27	4.21	3.06	1.55e-11	5.91e-10
1929	16	20302559	20303814	1256	*	6.41	7.08	5.09	1.99	1.55e-11	5.93e-10
1930	7	112641649	112642407	759	*	5.44	6.24	3.47	2.77	1.57e-11	5.99e-10
1931	1	11606310	11607068	759	*	5.64	6.41	3.87	2.54	1.6e-11	6.1e-10
1932	1	167850886	167851657	772	*	5.19	5.98	3.27	2.71	1.61e-11	6.15e-10
1933	13	78211645	78212321	677	*	5.52	6.35	3.36	2.98	1.62e-11	6.2e-10
1934	5	71402491	71405020	2530	*	7.89	8.59	6.5	2.08	1.63e-11	6.2e-10
1935	2	123238323	123239251	929	*	5.81	6.55	4.16	2.39	1.63e-11	6.22e-10
1936	5	17378972	17380018	1047	*	6.02	6.77	4.35	2.42	1.67e-11	6.36e-10
1937	2	206330164	206330926	763	*	5.36	6.12	3.66	2.46	1.68e-11	6.39e-10
1938	11	123524245	123525929	1685	*	7.71	8.4	6.33	2.07	1.69e-11	6.42e-10
1939	7	84949981	84950759	779	*	5.71	6.52	3.67	2.86	1.69e-11	6.43e-10
1940	4	19874771	19875533	763	*	5.37	6.14	3.56	2.58	1.72e-11	6.52e-10
1941	19	12605778	12606646	869	*	6.44	7.12	5.12	2.01	1.72e-11	6.53e-10
1942	18	34634752	34635520	769	*	5.43	6.24	3.44	2.79	1.72e-11	6.53e-10
1943	2	124759254	124759802	549	*	5.21	6.01	3.27	2.74	1.73e-11	6.58e-10
1944	15	77762551	77763190	640	*	5.19	6.01	3.12	2.89	1.74e-11	6.59e-10
1945	5	125390217	125391000	784	*	5.19	6.01	3.12	2.89	1.74e-11	6.59e-10
1946	7	5738920	5740107	1188	*	6.1	6.8	4.7	2.09	1.74e-11	6.59e-10
1947	6	119529559	119530187	629	*	5.52	6.36	3.31	3.05	1.76e-11	6.66e-10
1948	X	50749046	50749547	502	*	4.73	5.56	2.57	2.99	1.76e-11	6.68e-10
1949	8	73776491	73777426	936	*	6.37	7.13	4.68	2.44	1.77e-11	6.69e-10
1950	5	78303990	78304561	572	*	4.83	5.64	2.84	2.8	1.77e-11	6.69e-10
1951	12	15471716	15472469	754	*	5.63	6.38	3.98	2.4	1.8e-11	6.79e-10
1952	13	45486650	45487300	651	*	5.14	5.92	3.31	2.61	1.8e-11	6.81e-10
1953	3	88623108	88623885	778	*	5.04	5.83	3.13	2.71	1.81e-11	6.84e-10
1954	8	59796566	59797226	661	*	4.71	5.54	2.47	3.08	1.83e-11	6.89e-10
1955	18	72086287	72087583	1297	*	6.69	7.39	5.26	2.13	1.83e-11	6.9e-10
1956	16	78091586	78092633	1048	*	6.48	7.25	4.75	2.5	1.83e-11	6.9e-10
1957	1	231936743	231937570	828	*	5.49	6.26	3.75	2.51	1.83e-11	6.9e-10
1958	2	192890696	192891512	817	*	5.94	6.73	4.06	2.67	1.84e-11	6.93e-10
1959	5	158404772	158405555	784	*	5.44	6.19	3.77	2.43	1.84e-11	6.93e-10
1960	5	157793252	157794009	758	*	5.23	6.01	3.35	2.66	1.84e-11	6.93e-10
1961	8	22808008	22808514	507	*	5.55	6.3	3.87	2.44	1.84e-11	6.93e-10
1962	5	95717184	95717830	647	*	4.68	5.5	2.61	2.89	1.85e-11	6.94e-10
1963	19	16985049	16985843	795	*	5.45	6.23	3.62	2.61	1.85e-11	6.95e-10
1964	12	63111164	63111895	732	*	5	5.79	3.11	2.67	1.86e-11	6.96e-10
1965	4	64623557	64624115	559	*	4.9	5.71	2.91	2.8	1.86e-11	6.98e-10
1966	9	102173904	102174487	584	*	4.83	5.64	2.84	2.8	1.89e-11	7.1e-10
1967	5	170593727	170594239	513	*	5.29	6.14	2.95	3.2	1.91e-11	7.17e-10
1968	6	3317408	3318313	906	*	5.66	6.4	4.08	2.31	1.92e-11	7.18e-10
1969	4	66533815	66536799	2985	*	7.95	8.56	6.9	1.66	1.95e-11	7.29e-10
1970	15	54172454	54173026	573	*	4.74	5.56	2.62	2.94	1.96e-11	7.34e-10
1971	4	169634223	169635026	804	*	5.71	6.54	3.51	3.04	1.96e-11	7.35e-10
1972	2	36739042	36739697	656	*	5.38	6.13	3.73	2.4	1.97e-11	7.37e-10
1973	4	141217345	141218157	813	*	6.06	6.82	4.37	2.45	2e-11	7.46e-10
1974	1	11750616	11754379	3764	*	7.97	8.58	6.88	1.7	2e-11	7.47e-10
1975	1	181368297	181368929	633	*	4.82	5.63	2.8	2.83	2.01e-11	7.52e-10
1976	18	45855043	45855958	916	*	6.16	6.95	4.3	2.66	2.02e-11	7.52e-10
1977	7	28867391	28868189	799	*	5.32	6.15	3.15	3.01	2.02e-11	7.54e-10
1978	22	26521059	26521905	847	*	5.93	6.7	4.16	2.54	2.05e-11	7.65e-10
1979	7	8531194	8532737	1544	*	6.25	7.03	4.45	2.58	2.06e-11	7.66e-10
1980	5	103947616	103949092	1477	*	5.76	6.54	3.97	2.57	2.06e-11	7.67e-10
1981	1	49670319	49671317	999	*	5.87	6.6	4.27	2.33	2.06e-11	7.68e-10
1982	2	173725768	173726426	659	*	5.48	6.22	3.88	2.34	2.07e-11	7.69e-10
1983	3	114173132	114174166	1035	*	6.05	6.78	4.55	2.22	2.08e-11	7.72e-10
1984	8	24855397	24856183	787	*	5.81	6.55	4.23	2.32	2.09e-11	7.75e-10
1985	2	185633615	185634177	563	*	4.7	5.52	2.6	2.92	2.09e-11	7.75e-10
1986	12	93537743	93538503	761	*	5.71	6.46	4.07	2.39	2.09e-11	7.77e-10
1987	10	77563431	77564493	1063	*	5.95	6.65	4.54	2.12	2.1e-11	7.78e-10
1988	3	127441745	127442511	767	*	5.03	5.81	3.17	2.64	2.11e-11	7.83e-10
1989	21	20404232	20404898	667	*	5.46	6.28	3.35	2.92	2.11e-11	7.83e-10
1990	X	102906507	102907103	597	*	4.8	5.63	2.65	2.98	2.12e-11	7.85e-10
1991	10	99789865	99791232	1368	*	6.8	7.47	5.52	1.94	2.13e-11	7.88e-10
1992	8	125682350	125683237	888	*	6.09	6.87	4.23	2.65	2.15e-11	7.95e-10
1993	X	124337398	124338402	1005	*	5.6	6.4	3.62	2.78	2.17e-11	8.02e-10
1994	10	95340455	95341166	712	*	5.85	6.6	4.22	2.38	2.19e-11	8.1e-10
1995	17	32152929	32153566	638	*	5.22	6.02	3.3	2.71	2.21e-11	8.17e-10
1996	1	204797316	204798946	1631	*	6.76	7.42	5.51	1.91	2.22e-11	8.2e-10
1997	2	163781615	163782562	948	*	5.25	6.08	3.15	2.92	2.22e-11	8.2e-10
1998	10	54028978	54029745	768	*	5.19	6.01	3.15	2.86	2.22e-11	8.21e-10
1999	17	55498388	55499077	690	*	5.53	6.27	3.93	2.35	2.23e-11	8.23e-10
[truncated: 12,336 more rows]

## Sheet: homer_atac
Motif Name	Consensus	P-value	Log P-value	q-value (Benjamini)	# of Target Sequences with Motif(of 14328)	% of Target Sequences with Motif	# of Background Sequences with Motif(of 35088)	% of Background Sequences with Motif
Cux2(Homeobox)/Liver-Cux2-ChIP-Seq(GSE35985)/Homer	HNRAATCAAT	1e-445	-1026	0	1834	0.128	1312.3	0.0374
HNF6(Homeobox)/Liver-Hnf6-ChIP-Seq(ERP000394)/Homer	NTATYGATCH	1e-444	-1023	0	2043	0.1426	1593.1	0.0454
Hnf6b(Homeobox)/LNCaP-Hnf6b-ChIP-Seq(GSE106305)/Homer	TATTGAYY	1e-356	-821.4	0	2614	0.1825	2729	0.0778
EBF2(EBF)/BrownAdipose-EBF2-ChIP-Seq(GSE97114)/Homer	NABTCCCWDGGGAVH	1e-319	-735.9	0	2668	0.1863	2970.6	0.0847
Isl1(Homeobox)/Neuron-Isl1-ChIP-Seq(GSE31456)/Homer	CTAATKGV	1e-314	-724.9	0	4449	0.3106	6294.6	0.1795
CUX1(Homeobox)/K562-CUX1-ChIP-Seq(GSE92882)/Homer	TATCGATNAN	1e-229	-527.9	0	1862	0.13	2012	0.0574
Nkx6.1(Homeobox)/Islet-Nkx6.1-ChIP-Seq(GSE40975)/Homer	GKTAATGR	1e-220	-508.2	0	5339	0.3728	8853.3	0.2525
EBF(EBF)/proBcell-EBF-ChIP-Seq(GSE21978)/Homer	DGTCCCYRGGGA	1e-170	-393.1	0	823	0.0575	645.1	0.0184
Lhx3(Homeobox)/Neuron-Lhx3-ChIP-Seq(GSE31456)/Homer	ADBTAATTAR	1e-162	-374.6	0	3564	0.2488	5613.3	0.1601
EBF1(EBF)/Near-E2A-ChIP-Seq(GSE21512)/Homer	GTCCCCWGGGGA	1e-154	-355.5	0	2478	0.173	3521.6	0.1004
En1(Homeobox)/SUM149-EN1-ChIP-Seq(GSE120957)/Homer	NDCTAATTAS	1e-151	-348.2	0	3851	0.2689	6311.8	0.18
PU.1(ETS)/ThioMac-PU.1-ChIP-Seq(GSE21512)/Homer	AGAGGAAGTG	1e-127	-294.3	0	1247	0.0871	1448.1	0.0413
Nanog(Homeobox)/mES-Nanog-ChIP-Seq(GSE11724)/Homer	RGCCATTAAC	1e-126	-291.7	0	7193	0.5022	14128.1	0.4029
SpiB(ETS)/OCILY3-SPIB-ChIP-Seq(GSE56857)/Homer	AAAGRGGAAGTG	1e-123	-284.6	0	791	0.0552	740.6	0.0211
DLX2(Homeobox)/BasalGanglia-Dlx2-ChIP-seq(GSE124936)/Homer	NNNTAATTAS	1e-116	-267.5	0	3129	0.2185	5140.2	0.1466
Lhx2(Homeobox)/HFSC-Lhx2-ChIP-Seq(GSE48068)/Homer	TAATTAGN	1e-112	-258	0	2267	0.1583	3432.4	0.0979
DLX1(Homeobox)/BasalGanglia-Dlx1-ChIP-seq(GSE124936)/Homer	NSNNTAATTA	1e-100	-230.8	0	2761	0.1928	4536.4	0.1294
Lhx1(Homeobox)/EmbryoCarcinoma-Lhx1-ChIP-Seq(GSE70957)/Homer	NNYTAATTAR	1e-97	-224.9	0	2390	0.1669	3803.6	0.1085
Elf4(ETS)/BMDM-Elf4-ChIP-Seq(GSE88699)/Homer	ACTTCCKGKT	1e-93	-215	0	2072	0.1447	3205.3	0.0914
ELF5(ETS)/T47D-ELF5-ChIP-Seq(GSE30407)/Homer	ACVAGGAAGT	1e-90	-207.6	0	1537	0.1073	2194.3	0.0626
DLX5(Homeobox)/BasalGanglia-Dlx5-ChIP-seq(GSE124936)/Homer	SSTAATTA	1e-89	-206.3	0	1704	0.119	2517.3	0.0718
RFX(HTH)/K562-RFX3-ChIP-Seq(SRA012198)/Homer	CGGTTGCCATGGCAAC	1e-89	-205.6	0	328	0.0229	208.1	0.0059
ETS1(ETS)/Jurkat-ETS1-ChIP-Seq(GSE17954)/Homer	ACAGGAAGTG	1e-86	-200	0	2119	0.1479	3358.9	0.0958
LHX9(Homeobox)/Hct116-LHX9.V5-ChIP-Seq(GSE116822)/Homer	NGCTAATTAG	1e-83	-191.7	0	2773	0.1936	4741.6	0.1352
CTCF(Zf)/CD4+-CTCF-ChIP-Seq(Barski_et_al.)/Homer	AYAGTGCCMYCTRGTGGCCA	1e-83	-191.3	0	367	0.0256	269.2	0.0077
Pdx1(Homeobox)/Islet-Pdx1-ChIP-Seq(SRA008281)/Homer	YCATYAATCA	1e-82	-190	0	1938	0.1353	3036.5	0.0866
ERG(ETS)/VCaP-ERG-ChIP-Seq(GSE14097)/Homer	ACAGGAAGTG	1e-81	-186.8	0	2948	0.2058	5136.8	0.1465
Rfx2(HTH)/LoVo-RFX2-ChIP-Seq(GSE49402)/Homer	GTTGCCATGGCAACM	1e-80	-185.7	0	341	0.0238	242.6	0.0069
Tgif1(Homeobox)/mES-Tgif1-ChIP-Seq(GSE55404)/Homer	YTGWCADY	1e-79	-183.5	0	5144	0.3591	10026.9	0.2859
Dlx3(Homeobox)/Kerainocytes-Dlx3-ChIP-Seq(GSE89884)/Homer	NDGTAATTAC	1e-75	-173.8	0	1429	0.0998	2101.3	0.0599
ELF3(ETS)/PDAC-ELF3-ChIP-Seq(GSE64557)/Homer	ANCAGGAAGT	1e-73	-168.6	0	1468	0.1025	2194.6	0.0626
Hoxa9(Homeobox)/ChickenMSG-Hoxa9.Flag-ChIP-Seq(GSE86088)/Homer	RGCAATNAAA	1e-69	-159.3	0	4634	0.3235	9028.4	0.2575
EHF(ETS)/LoVo-EHF-ChIP-Seq(GSE49402)/Homer	AVCAGGAAGT	1e-68	-158.5	0	2373	0.1657	4067.5	0.116
Tgif2(Homeobox)/mES-Tgif2-ChIP-Seq(GSE55404)/Homer	TGTCANYT	1e-68	-156.6	0	5378	0.3755	10759.6	0.3068
X-box(HTH)/NPC-H3K4me1-ChIP-Seq(GSE16256)/Homer	GGTTGCCATGGCAA	1e-67	-156.4	0	342	0.0239	275.5	0.0079
Barx1(Homeobox)/Stomach-Barx1.3xFlag-ChIP-Seq(GSE69483)/Homer	AAACMATTAN	1e-66	-153.1	0	1044	0.0729	1444.7	0.0412
Etv2(ETS)/ES-ER71-ChIP-Seq(GSE59402)/Homer	NNAYTTCCTGHN	1e-66	-153	0	1814	0.1266	2941	0.0839
ETV1(ETS)/GIST48-ETV1-ChIP-Seq(GSE22441)/Homer	AACCGGAAGT	1e-64	-149.1	0	2553	0.1782	4496.8	0.1282
SCL(bHLH)/HPC7-Scl-ChIP-Seq(GSE13511)/Homer	AVCAGCTG	1e-62	-144.3	0	7584	0.5295	16112.7	0.4595
Fli1(ETS)/CD8-FLI-ChIP-Seq(GSE20898)/Homer	NRYTTCCGGH	1e-61	-140.6	0	2110	0.1473	3608.6	0.1029
PU.1:IRF8(ETS:IRF)/pDC-Irf8-ChIP-Seq(GSE66899)/Homer	GGAAGTGAAAST	1e-60	-139.6	0	528	0.0369	578.8	0.0165
Meis1(Homeobox)/MastCells-Meis1-ChIP-Seq(GSE48085)/Homer	VGCTGWCAVB	1e-58	-133.7	0	2998	0.2093	5546.2	0.1582
EWS:ERG-fusion(ETS)/CADO_ES1-EWS:ERG-ChIP-Seq(SRA014231)/Homer	ATTTCCTGTN	1e-57	-131.6	0	1410	0.0984	2223.1	0.0634
Pax7(Paired,Homeobox)/Myoblast-Pax7-ChIP-Seq(GSE25064)/Homer	TAATCAATTA	1e-55	-127.7	0	305	0.0213	260.3	0.0074
PBX2(Homeobox)/K562-PBX2-ChIP-Seq(Encode)/Homer	RTGATTKATRGN	1e-53	-123.7	0	1555	0.1086	2548.6	0.0727
Ets1-distal(ETS)/CD4+-PolII-ChIP-Seq(Barski_et_al.)/Homer	MACAGGAAGT	1e-51	-118.6	0	634	0.0443	803.1	0.0229
Rfx1(HTH)/NPC-H3K4me1-ChIP-Seq(GSE16256)/Homer	KGTTGCCATGGCAA	1e-51	-117.8	0	479	0.0334	542.3	0.0155
Pit1+1bp(Homeobox)/GCrat-Pit1-ChIP-Seq(GSE58009)/Homer	ATGCATAATTCA	1e-49	-114	0	766	0.0535	1052.9	0.03
BATF(bZIP)/Th17-BATF-ChIP-Seq(GSE39756)/Homer	DATGASTCAT	1e-48	-111.4	0	1186	0.0828	1863.4	0.0531
GABPA(ETS)/Jurkat-GABPa-ChIP-Seq(GSE17954)/Homer	RACCGGAAGT	1e-46	-108.1	0	1651	0.1153	2821.8	0.0805
HOXA1(Homeobox)/mES-Hoxa1-ChIP-Seq(SRP084292)/Homer	TGATKGATGR	1e-46	-107	0	570	0.0398	721.9	0.0206
Fos(bZIP)/TSC-Fos-ChIP-Seq(GSE110950)/Homer	NDATGASTCAYN	1e-46	-106.6	0	1109	0.0774	1731.3	0.0494
Fra1(bZIP)/BT549-Fra1-ChIP-Seq(GSE46166)/Homer	NNATGASTCATH	1e-45	-105.8	0	1029	0.0718	1578.9	0.045
JunB(bZIP)/DendriticCells-Junb-ChIP-Seq(GSE36099)/Homer	RATGASTCAT	1e-44	-102.6	0	1020	0.0712	1573.2	0.0449
IRF8(IRF)/BMDM-IRF8-ChIP-Seq(GSE77884)/Homer	GRAASTGAAAST	1e-42	-97.87	0	705	0.0492	990.8	0.0283
Fra2(bZIP)/Striatum-Fra2-ChIP-Seq(GSE43429)/Homer	GGATGACTCATC	1e-42	-96.76	0	870	0.0607	1305.2	0.0372
Atf3(bZIP)/GBM-ATF3-ChIP-Seq(GSE33912)/Homer	DATGASTCATHN	1e-41	-94.51	0	1198	0.0836	1961.6	0.0559
Hoxb4(Homeobox)/ES-Hoxb4-ChIP-Seq(GSE34014)/Homer	TGATTRATGGCY	1e-40	-93.83	0	432	0.0302	516.9	0.0147
AP-1(bZIP)/ThioMac-PU.1-ChIP-Seq(GSE21512)/Homer	VTGACTCATC	1e-39	-91.5	0	1328	0.0927	2240.9	0.0639
Mef2d(MADS)/Retina-Mef2d-ChIP-Seq(GSE61391)/Homer	GCTATTTTTAGC	1e-38	-89.27	0	459	0.032	573.3	0.0164
Hoxc9(Homeobox)/Ainv15-Hoxc9-ChIP-Seq(GSE21812)/Homer	GGCCATAAATCA	1e-38	-87.87	0	942	0.0658	1480.2	0.0422
ETV4(ETS)/HepG2-ETV4-ChIP-Seq(ENCODE)/Homer	ACCGGAAGTG	1e-37	-86.92	0	2023	0.1412	3733.3	0.1065
BORIS(Zf)/K562-CTCFL-ChIP-Seq(GSE32465)/Homer	CNNBRGCGCCCCCTGSTGGC	1e-37	-85.84	0	508	0.0355	668.6	0.0191
PU.1-IRF(ETS:IRF)/Bcell-PU.1-ChIP-Seq(GSE21512)/Homer	MGGAAGTGAAAC	1e-35	-80.77	0	2326	0.1624	4437.1	0.1265
OCT:OCT-short(POU,Homeobox)/NPC-OCT6-ChIP-Seq(GSE43916)/Homer	ATGCATWATGCATRW	1e-34	-80.05	0	1283	0.0896	2207.1	0.0629
Ap4(bHLH)/AML-Tfap4-ChIP-Seq(GSE45738)/Homer	NAHCAGCTGD	1e-34	-79.9	0	2237	0.1562	4248.9	0.1212
MafA(bZIP)/Islet-MafA-ChIP-Seq(GSE30298)/Homer	TGCTGACTCA	1e-34	-78.45	0	1361	0.095	2378.8	0.0678
Fosl2(bZIP)/3T3L1-Fosl2-ChIP-Seq(GSE56872)/Homer	NATGASTCABNN	1e-33	-78.02	0	606	0.0423	871.2	0.0248
TATA-Box(TBP)/Promoter/Homer	CCTTTTAWAGSC	1e-33	-77.37	0	2074	0.1448	3911	0.1115
BMYB(HTH)/Hela-BMYB-ChIP-Seq(GSE27030)/Homer	NHAACBGYYV	1e-30	-69.89	0	2284	0.1595	4429.6	0.1263
Jun-AP1(bZIP)/K562-cJun-ChIP-Seq(GSE31477)/Homer	GATGASTCATCN	1e-30	-69.1	0	461	0.0322	632.7	0.018
RUNX1(Runt)/Jurkat-RUNX1-ChIP-Seq(GSE29180)/Homer	AAACCACARM	1e-29	-68.72	0	1541	0.1076	2818.8	0.0804
Olig2(bHLH)/Neuron-Olig2-ChIP-Seq(GSE30882)/Homer	RCCATMTGTT	1e-29	-68.42	0	3167	0.2211	6427.9	0.1833
Bach2(bZIP)/OCILy7-Bach2-ChIP-Seq(GSE44420)/Homer	TGCTGAGTCA	1e-29	-68.19	0	387	0.027	502.6	0.0143
Hoxd11(Homeobox)/ChickenMSG-Hoxd11.Flag-ChIP-Seq(GSE86088)/Homer	VGCCATAAAA	1e-29	-67.9	0	3840	0.2681	7977.8	0.2275
Hoxa11(Homeobox)/ChickenMSG-Hoxa11.Flag-ChIP-Seq(GSE86088)/Homer	TTTTATGGCM	1e-28	-64.47	0	3749	0.2617	7803.9	0.2226
Zfp281(Zf)/ES-Zfp281-ChIP-Seq(GSE81042)/Homer	CCCCTCCCCCAC	1e-27	-63.07	0	489	0.0341	703.2	0.0201
HOXA2(Homeobox)/mES-Hoxa2-ChIP-Seq(Donaldson_et_al.)/Homer	GYCATCMATCAT	1e-26	-61.68	0	229	0.016	250.5	0.0071
NeuroG2(bHLH)/Fibroblast-NeuroG2-ChIP-Seq(GSE75910)/Homer	ACCATCTGTT	1e-26	-61.41	0	2671	0.1865	5369.7	0.1531
Rfx5(HTH)/GM12878-Rfx5-ChIP-Seq(GSE31477)/Homer	SCCTAGCAACAG	1e-26	-60.42	0	588	0.0411	901.9	0.0257
BHLHA15(bHLH)/NIH3T3-BHLHB8.HA-ChIP-Seq(GSE119782)/Homer	NAMCAGCTGK	1e-26	-60.24	0	2453	0.1713	4889.4	0.1394
MYB(HTH)/ERMYB-Myb-ChIPSeq(GSE22095)/Homer	GGCVGTTR	1e-26	-59.88	0	2638	0.1842	5309.4	0.1514
Atoh1(bHLH)/Cerebellum-Atoh1-ChIP-Seq(GSE22111)/Homer	VNRVCAGCTGGY	1e-25	-59.78	0	1969	0.1375	3815.3	0.1088
Twist2(bHLH)/Myoblast-Twist2.Ty1-ChIP-Seq(GSE127998)/Homer	MCAGCTGBYH	1e-25	-58.06	0	3055	0.2133	6275.9	0.179
Maz(Zf)/HepG2-Maz-ChIP-Seq(GSE31477)/Homer	GGGGGGGG	1e-25	-57.82	0	2673	0.1866	5408.6	0.1542
SPDEF(ETS)/VCaP-SPDEF-ChIP-Seq(SRA014231)/Homer	ASWTCCTGBT	1e-24	-57.36	0	1610	0.1124	3047.7	0.0869
Tcfcp2l1(CP2)/mES-Tcfcp2l1-ChIP-Seq(GSE11431)/Homer	NRAACCRGTTYRAACCRGYT	1e-24	-56.61	0	286	0.02	356	0.0102
IRF3(IRF)/BMDM-Irf3-ChIP-Seq(GSE67343)/Homer	AGTTTCAKTTTC	1e-22	-52.3	0	581	0.0406	921.8	0.0263
MyoD(bHLH)/Myotube-MyoD-ChIP-Seq(GSE21614)/Homer	RRCAGCTGYTSY	1e-22	-51.09	0	1480	0.1033	2812.9	0.0802
RUNX(Runt)/HPC7-Runx1-ChIP-Seq(GSE22178)/Homer	SAAACCACAG	1e-21	-48.83	0	1055	0.0737	1914.7	0.0546
Pbx3(Homeobox)/GM12878-PBX3-ChIP-Seq(GSE32465)/Homer	SCTGTCAMTCAN	1e-21	-48.64	0	453	0.0316	687.7	0.0196
OCT:OCT(POU,Homeobox,IR1)/NPC-Brn2-ChIP-Seq(GSE35496)/Homer	ATGAATWATTCATGA	1e-20	-47.82	0	79	0.0055	53.3	0.0015
TCF4(bHLH)/SHSY5Y-TCF4-ChIP-Seq(GSE96915)/Homer	SMCATCTGKH	1e-20	-47.22	0	2596	0.1812	5342.3	0.1524
AMYB(HTH)/Testes-AMYB-ChIP-Seq(GSE44588)/Homer	TGGCAGTTGG	1e-20	-46.77	0	2279	0.1591	4627.9	0.132
IRF4(IRF)/GM12878-IRF4-ChIP-Seq(GSE32465)/Homer	ACTGAAACCA	1e-20	-46.53	0	711	0.0496	1210	0.0345
Tcf21(bHLH)/ArterySmoothMuscle-Tcf21-ChIP-Seq(GSE61369)/Homer	NAACAGCTGG	1e-19	-45.9	0	1707	0.1192	3354.3	0.0957
RUNX2(Runt)/PCa-RUNX2-ChIP-Seq(GSE33889)/Homer	NWAACCACADNN	1e-19	-45.5	0	1198	0.0836	2243	0.064
NeuroD1(bHLH)/Islet-NeuroD1-ChIP-Seq(GSE30298)/Homer	GCCATCTGTT	1e-19	-45.45	0	1411	0.0985	2706.4	0.0772
Nkx3.1(Homeobox)/LNCaP-Nkx3.1-ChIP-Seq(GSE28264)/Homer	AAGCACTTAA	1e-19	-44.76	0	4006	0.2797	8638.6	0.2464
RUNX-AML(Runt)/CD4+-PolII-ChIP-Seq(Barski_et_al.)/Homer	GCTGTGGTTW	1e-19	-44.11	0	1048	0.0732	1931.7	0.0551
Bach1(bZIP)/K562-Bach1-ChIP-Seq(GSE31477)/Homer	AWWNTGCTGAGTCAT	1e-19	-44.09	0	135	0.0094	135.7	0.0039
Tcf12(bHLH)/GM12878-Tcf12-ChIP-Seq(GSE32465)/Homer	VCAGCTGYTG	1e-19	-43.86	0	1754	0.1225	3477.7	0.0992
Atf4(bZIP)/MEF-Atf4-ChIP-Seq(GSE35681)/Homer	MTGATGCAAT	1e-19	-43.83	0	529	0.0369	856.6	0.0244
EWS:FLI1-fusion(ETS)/SK_N_MC-EWS:FLI1-ChIP-Seq(SRA014231)/Homer	VACAGGAAAT	1e-18	-42.98	0	958	0.0669	1747.8	0.0498
Elk1(ETS)/Hela-Elk1-ChIP-Seq(GSE31477)/Homer	HACTTCCGGY	1e-18	-41.98	0	944	0.0659	1725	0.0492
Unknown(Homeobox)/Limb-p300-ChIP-Seq/Homer	SSCMATWAAA	1e-18	-41.76	0	1110	0.0775	2082	0.0594
NF-E2(bZIP)/K562-NFE2-ChIP-Seq(GSE31477)/Homer	GATGACTCAGCA	1e-17	-40.65	0	120	0.0084	118.5	0.0034
Tbx20(T-box)/Heart-Tbx20-ChIP-Seq(GSE29636)/Homer	GGTGYTGACAGS	1e-17	-40.27	0	400	0.0279	618	0.0176
Myf5(bHLH)/GM-Myf5-ChIP-Seq(GSE24852)/Homer	BAACAGCTGT	1e-17	-40.15	0	1226	0.0856	2345.6	0.0669
Pknox1(Homeobox)/ES-Prep1-ChIP-Seq(GSE63282)/Homer	SCTGTCAVTCAV	1e-16	-38.35	0	423	0.0295	671.7	0.0192
MyoG(bHLH)/C2C12-MyoG-ChIP-Seq(GSE36024)/Homer	AACAGCTG	1e-16	-38.17	0	1815	0.1267	3669.5	0.1046
WT1(Zf)/Kidney-WT1-ChIP-Seq(GSE90016)/Homer	MCTCCCMCRCAB	1e-15	-36.48	0	1203	0.084	2325.5	0.0663
IRF1(IRF)/PBMC-IRF1-ChIP-Seq(GSE43036)/Homer	GAAAGTGAAAGT	1e-15	-36.06	0	281	0.0196	407.8	0.0116
Nr5a2(NR)/mES-Nr5a2-ChIP-Seq(GSE19019)/Homer	BTCAAGGTCA	1e-15	-35.88	0	779	0.0544	1415.2	0.0404
ZNF467(Zf)/HEK293-ZNF467.GFP-ChIP-Seq(GSE58341)/Homer	TGGGGAAGGGCM	1e-15	-35.15	0	1531	0.1069	3064	0.0874
CEBP:AP1(bZIP)/ThioMac-CEBPb-ChIP-Seq(GSE21512)/Homer	DRTGTTGCAA	1e-15	-34.59	0	1181	0.0825	2293.5	0.0654
Elk4(ETS)/Hela-Elk4-ChIP-Seq(GSE31477)/Homer	NRYTTCCGGY	1e-14	-34.25	0	921	0.0643	1730.6	0.0494
ETS(ETS)/Promoter/Homer	AACCGGAAGT	1e-14	-33.66	0	578	0.0404	1008.7	0.0288
Smad4(MAD)/ESC-SMAD4-ChIP-Seq(GSE29422)/Homer	VBSYGTCTGG	1e-14	-33	0	2380	0.1662	5014.8	0.143
ELF1(ETS)/Jurkat-ELF1-ChIP-Seq(SRA014231)/Homer	AVCCGGAAGT	1e-14	-32.5	0	874	0.061	1642.2	0.0468
Hoxd10(Homeobox)/ChickenMSG-Hoxd10.Flag-ChIP-Seq(GSE86088)/Homer	GGCMATGAAA	1e-14	-32.44	0	1760	0.1229	3606.2	0.1028
NFIL3(bZIP)/HepG2-NFIL3-ChIP-Seq(Encode)/Homer	VTTACGTAAYNNNNN	1e-13	-32.16	0	1024	0.0715	1970.5	0.0562
Tlx?(NR)/NPC-H3K4me1-ChIP-Seq(GSE16256)/Homer	CTGGCAGSCTGCCA	1e-13	-31.45	0	660	0.0461	1193.7	0.034
NFE2L2(bZIP)/HepG2-NFE2L2-ChIP-Seq(Encode)/Homer	AWWWTGCTGAGTCAT	1e-13	-31.1	0	106	0.0074	114	0.0033
Smad2(MAD)/ES-SMAD2-ChIP-Seq(GSE29422)/Homer	CTGTCTGG	1e-13	-29.95	0	2351	0.1641	4987.7	0.1422
PRDM9(Zf)/Testis-DMC1-ChIP-Seq(GSE35498)/Homer	ADGGYAGYAGCATCT	1e-12	-29.23	0	797	0.0556	1501.1	0.0428
AP-2gamma(AP2)/MCF7-TFAP2C-ChIP-Seq(GSE21234)/Homer	SCCTSAGGSCAW	1e-12	-28.89	0	1978	0.1381	4144.1	0.1182
Hoxa10(Homeobox)/ChickenMSG-Hoxa10.Flag-ChIP-Seq(GSE86088)/Homer	GGYAATGAAA	1e-12	-28.2	0	929	0.0649	1796.5	0.0512
Nr5a2(NR)/Pancreas-LRH1-ChIP-Seq(GSE34295)/Homer	BTCAAGGTCA	1e-12	-28.04	0	1005	0.0702	1964.3	0.056
Nrf2(bZIP)/Lymphoblast-Nrf2-ChIP-Seq(GSE37589)/Homer	HTGCTGAGTCAT	1e-11	-26.68	0	100	0.007	112.5	0.0032
Nkx2.5(Homeobox)/HL1-Nkx2.5.biotin-ChIP-Seq(GSE21529)/Homer	RRSCACTYAA	1e-11	-26.05	0	3826	0.2671	8501.3	0.2424
NFAT(RHD)/Jurkat-NFATC1-ChIP-Seq(Jolma_et_al.)/Homer	ATTTTCCATT	1e-11	-25.8	0	1303	0.091	2649.1	0.0755
Foxa2(Forkhead)/Liver-Foxa2-ChIP-Seq(GSE25694)/Homer	CYTGTTTACWYW	1e-11	-25.73	0	1091	0.0762	2177	0.0621
Bcl6(Zf)/Liver-Bcl6-ChIP-Seq(GSE31578)/Homer	NNNCTTTCCAGGAAA	1e-10	-25.1	0	1895	0.1323	4003.8	0.1142
HLF(bZIP)/HSC-HLF.Flag-ChIP-Seq(GSE69817)/Homer	RTTATGYAAB	1e-10	-25.01	0	1284	0.0896	2615.3	0.0746
ZNF264(Zf)/HEK293-ZNF264.GFP-ChIP-Seq(GSE58341)/Homer	RGGGCACTAACY	1e-10	-24.98	0	960	0.067	1893.2	0.054
Smad3(MAD)/NPC-Smad3-ChIP-Seq(GSE36673)/Homer	TWGTCTGV	1e-10	-24.83	0	4195	0.2929	9400.5	0.2681
Oct6(POU,Homeobox)/NPC-Pou3f1-ChIP-Seq(GSE35496)/Homer	WATGCAAATGAG	1e-10	-24.41	0	666	0.0465	1256.8	0.0358
PRDM1(Zf)/Hela-PRDM1-ChIP-Seq(GSE31477)/Homer	ACTTTCACTTTC	1e-10	-24.26	0	903	0.063	1774.6	0.0506
Chop(bZIP)/MEF-Chop-ChIP-Seq(GSE35681)/Homer	ATTGCATCAT	1e-10	-24.23	0	400	0.0279	695.2	0.0198
CRE(bZIP)/Promoter/Homer	CSGTGACGTCAC	1e-10	-24.08	0	365	0.0255	624.9	0.0178
ETS:RUNX(ETS,Runt)/Jurkat-RUNX1-ChIP-Seq(GSE17954)/Homer	RCAGGATGTGGT	1e-10	-23.16	0	188	0.0131	278.1	0.0079
JunD(bZIP)/K562-JunD-ChIP-Seq/Homer	ATGACGTCATCN	1e-09	-22.73	0	168	0.0117	242	0.0069
Hoxd13(Homeobox)/ChickenMSG-Hoxd13.Flag-ChIP-Seq(GSE86088)/Homer	NCYAATAAAA	1e-09	-22.69	0	2454	0.1713	5332.6	0.1521
Prop1(Homeobox)/GHFT1-PROP1.biotin-ChIP-Seq(GSE77302)/Homer	NTAATBNAATTA	1e-09	-22.51	0	1022	0.0714	2055.2	0.0586
PAX6(Paired,Homeobox)/Forebrain-Pax6-ChIP-Seq(GSE66961)/Homer	NGTGTTCAVTSAAGCGKAAA	1e-09	-22.2	0	153	0.0107	216.7	0.0062
PR(NR)/T47D-PR-ChIP-Seq(GSE31130)/Homer	VAGRACAKNCTGTBC	1e-09	-21.74	0	2942	0.2054	6491.1	0.1851
Six2(Homeobox)/NephronProgenitor-Six2-ChIP-Seq(GSE39837)/Homer	GWAAYHTGAKMC	1e-09	-21.64	0	1441	0.1006	3010.3	0.0858
Foxo1(Forkhead)/RAW-Foxo1-ChIP-Seq(Fan_et_al.)/Homer	CTGTTTAC	1e-09	-21.59	0	2780	0.1941	6113.8	0.1744
Phox2a(Homeobox)/Neuron-Phox2a-ChIP-Seq(GSE31456)/Homer	YTAATYNRATTA	1e-08	-20.2	0	635	0.0443	1223.1	0.0349
STAT4(Stat)/CD4-Stat4-ChIP-Seq(GSE22104)/Homer	NYTTCCWGGAAR	1e-08	-20.17	0	1333	0.0931	2783.7	0.0794
SF1(NR)/H295R-Nr5a1-ChIP-Seq(GSE44220)/Homer	CAAGGHCANV	1e-08	-20.12	0	648	0.0452	1252.7	0.0357
PBX1(Homeobox)/MCF7-PBX1-ChIP-Seq(GSE28007)/Homer	GSCTGTCACTCA	1e-08	-20.08	0	163	0.0114	242.8	0.0069
Egr1(Zf)/K562-Egr1-ChIP-Seq(GSE32465)/Homer	TGCGTGGGYG	1e-08	-19.9	0	1251	0.0873	2600.2	0.0742
Stat3+il21(Stat)/CD4-Stat3-ChIP-Seq(GSE19198)/Homer	SVYTTCCNGGAARB	1e-08	-19.41	0	975	0.0681	1983.8	0.0566
Ascl1(bHLH)/NeuralTubes-Ascl1-ChIP-Seq(GSE55840)/Homer	NNVVCAGCTGBN	1e-08	-18.92	0	2606	0.1819	5752.5	0.164
Brn1(POU,Homeobox)/NPC-Brn1-ChIP-Seq(GSE35496)/Homer	TATGCWAATBAV	1e-07	-18.28	0	492	0.0344	929.2	0.0265
Rfx6(HTH)/Min6b1-Rfx6.HA-ChIP-Seq(GSE62844)/Homer	TGTTKCCTAGCAACM	1e-07	-18.12	0	1604	0.112	3432.4	0.0979
FOXK2(Forkhead)/U2OS-FOXK2-ChIP-Seq(E-MTAB-2204)/Homer	SCHTGTTTACAT	1e-07	-17.79	0	846	0.0591	1712.3	0.0488
NFY(CCAAT)/Promoter/Homer	RGCCAATSRG	1e-07	-17.72	0	1142	0.0797	2380.5	0.0679
MafK(bZIP)/C2C12-MafK-ChIP-Seq(GSE36030)/Homer	GCTGASTCAGCA	1e-07	-17.33	0	347	0.0242	627.4	0.0179
AP-2alpha(AP2)/Hela-AP2alpha-ChIP-Seq(GSE31477)/Homer	ATGCCCTGAGGC	1e-07	-17.21	0	1510	0.1054	3230	0.0921
Stat3(Stat)/mES-Stat3-ChIP-Seq(GSE11431)/Homer	CTTCCGGGAA	1e-06	-16.12	0	721	0.0503	1451.2	0.0414
Atf2(bZIP)/3T3L1-Atf2-ChIP-Seq(GSE56872)/Homer	NRRTGACGTCAT	1e-06	-15.71	0	556	0.0388	1090.5	0.0311
ZNF189(Zf)/HEK293-ZNF189.GFP-ChIP-Seq(GSE58341)/Homer	TGGAACAGMA	1e-06	-15.38	0	1205	0.0841	2555.4	0.0729
HNF1b(Homeobox)/PDAC-HNF1B-ChIP-Seq(GSE64557)/Homer	GTTAATNATTAA	1e-06	-14.89	0	238	0.0166	415.5	0.0118
PAX3:FKHR-fusion(Paired,Homeobox)/Rh4-PAX3:FKHR-ChIP-Seq(GSE19063)/Homer	ACCRTGACTAATTNN	1e-06	-14.62	0	299	0.0209	545	0.0155
Hoxa13(Homeobox)/ChickenMSG-Hoxa13.Flag-ChIP-Seq(GSE86088)/Homer	CYHATAAAAN	1e-06	-14.56	0	3712	0.2592	8467.5	0.2415
MITF(bHLH)/MastCells-MITF-ChIP-Seq(GSE48085)/Homer	RTCATGTGAC	1e-06	-14.46	0	1291	0.0901	2766.1	0.0789
Six1(Homeobox)/Myoblast-Six1-ChIP-Chip(GSE20150)/Homer	GKVTCADRTTWC	1e-06	-14.3	0	373	0.026	704.4	0.0201
Brn2(POU,Homeobox)/NPC-Brn2-ChIP-Seq(GSE35496)/Homer	ATGAATATTC	1e-06	-13.88	0	178	0.0124	298.3	0.0085
Fox:Ebox(Forkhead,bHLH)/Panc1-Foxa2-ChIP-Seq(GSE47459)/Homer	NNNVCTGWGYAAACASN	1e-05	-13.5	0	1268	0.0885	2728.9	0.0778
HRE(HSF)/HepG2-HSF1-ChIP-Seq(GSE31477)/Homer	BSTTCTRGAABVTTCYAGAA	1e-05	-13.38	0	210	0.0147	366.3	0.0104
Tbr1(T-box)/Cortex-Tbr1-ChIP-Seq(GSE71384)/Homer	AAGGTGTKAA	1e-05	-13.31	0	2040	0.1424	4530.9	0.1292
CREB5(bZIP)/LNCaP-CREB5.V5-ChIP-Seq(GSE137775)/Homer	VVATGACGTCAT	1e-05	-13.22	0	625	0.0436	1268.6	0.0362
Foxa3(Forkhead)/Liver-Foxa3-ChIP-Seq(GSE77670)/Homer	BSNTGTTTACWYWGN	1e-05	-13.03	0	401	0.028	775.2	0.0221
bZIP:IRF(bZIP,IRF)/Th17-BatF-ChIP-Seq(GSE39756)/Homer	NAGTTTCABTHTGACTNW	1e-05	-12.51	0	617	0.0431	1258.6	0.0359
ZNF7(Zf)/HepG2-ZNF7.Flag-ChIP-Seq(Encode)/Homer	CTGCCWVCTTTTRTA	0.0001	-11.3	0	750	0.0524	1573.6	0.0449
IRF:BATF(IRF:bZIP)/pDC-Irf8-ChIP-Seq(GSE66899)/Homer	CTTTCANTATGACTV	0.0001	-10.85	0	182	0.0127	323.6	0.0092
USF1(bHLH)/GM12878-Usf1-ChIP-Seq(GSE32465)/Homer	SGTCACGTGR	0.0001	-10.81	0	644	0.045	1339.7	0.0382
Eomes(T-box)/H9-Eomes-ChIP-Seq(GSE26097)/Homer	ATTAACACCT	0.0001	-10.66	0.0001	3190	0.2227	7320.3	0.2088
ZNF341(Zf)/EBV-ZNF341-ChIP-Seq(GSE113194)/Homer	GGAACAGCCG	0.0001	-10.54	0.0001	1036	0.0723	2240.3	0.0639
ARE(NR)/LNCAP-AR-ChIP-Seq(GSE27824)/Homer	RGRACASNSTGTYCYB	0.0001	-10.48	0.0001	293	0.0205	562	0.016
MafB(bZIP)/BMM-Mafb-ChIP-Seq(GSE75722)/Homer	WNTGCTGASTCAGCANWTTY	0.0001	-10.28	0.0001	622	0.0434	1296.4	0.037
Rbpj1(?)/Panc1-Rbpj1-ChIP-Seq(GSE47459)/Homer	HTTTCCCASG	0.0001	-10.23	0.0001	2089	0.1458	4712.9	0.1344
Arnt:Ahr(bHLH)/MCF7-Arnt-ChIP-Seq(Lo_et_al.)/Homer	TBGCACGCAA	0.0001	-10	0.0001	903	0.063	1942.6	0.0554
NF1(CTF)/LNCAP-NF1-ChIP-Seq(Unpublished)/Homer	CYTGGCABNSTGCCAR	0.0001	-9.831	0.0001	566	0.0395	1175.2	0.0335
ETS:E-box(ETS,bHLH)/HPC7-Scl-ChIP-Seq(GSE22178)/Homer	AGGAARCAGCTG	0.0001	-9.662	0.0001	154	0.0108	272.9	0.0078
Sox21(HMG)/ESC-SOX21-ChIP-Seq(GSE110505)/Homer	BCCWTTGTBYKV	0.0001	-9.614	0.0002	2281	0.1593	5182.3	0.1478
Zic(Zf)/Cerebellum-ZIC1.2-ChIP-Seq(GSE60731)/Homer	CCTGCTGAGH	0.0001	-9.329	0.0002	1310	0.0915	2899.5	0.0827
CTCF-SatelliteElement(Zf?)/CD4+-CTCF-ChIP-Seq(Barski_et_al.)/Homer	TGCAGTTCCMVNWRTGGCCA	0.0001	-9.24	0.0002	29	0.002	32.9	0.0009
Pit1(Homeobox)/GCrat-Pit1-ChIP-Seq(GSE58009)/Homer	ATGMATATDC	0.001	-9.085	0.0003	1427	0.0996	3178.7	0.0907
ZNF652/HepG2-ZNF652.Flag-ChIP-Seq(Encode)/Homer	TTAACCCTTTVNKKN	0.001	-9.02	0.0003	362	0.0253	727.8	0.0208
TFE3(bHLH)/MEF-TFE3-ChIP-Seq(GSE75757)/Homer	GTCACGTGACYV	0.001	-9	0.0003	126	0.0088	218.5	0.0062
MafF(bZIP)/HepG2-MafF-ChIP-Seq(GSE31477)/Homer	HWWGTCAGCAWWTTT	0.001	-8.975	0.0003	478	0.0334	987.7	0.0282
c-Jun-CRE(bZIP)/K562-cJun-ChIP-Seq(GSE31477)/Homer	ATGACGTCATCY	0.001	-8.97	0.0003	532	0.0371	1109.8	0.0316
IRF2(IRF)/Erythroblas-IRF2-ChIP-Seq(GSE36985)/Homer	GAAASYGAAASY	0.001	-8.885	0.0003	175	0.0122	321.1	0.0092
RBPJ:Ebox(?,bHLH)/Panc1-Rbpj1-ChIP-Seq(GSE47459)/Homer	GGGRAARRGRMCAGMTG	0.001	-8.787	0.0003	469	0.0327	969.3	0.0276
Pitx1:Ebox(Homeobox,bHLH)/Hindlimb-Pitx1-ChIP-Seq(GSE41591)/Homer	YTAATTRAWWCCAGATGT	0.001	-8.771	0.0003	272	0.019	531.9	0.0152
RORa(NR)/Liver-Rora-ChIP-Seq(GSE101115)/Homer	AAWCTAGGTCARDNN	0.001	-8.405	0.0005	180	0.0126	335.6	0.0096
Zic2(Zf)/ESC-Zic2-ChIP-Seq(SRP197560)/Homer	CHCAGCRGGRGG	0.001	-8.303	0.0005	835	0.0583	1813.4	0.0517
NRF1(NRF)/MCF7-NRF1-ChIP-Seq(Unpublished)/Homer	CTGCGCATGCGC	0.001	-8.178	0.0006	304	0.0212	607.7	0.0173
CEBP(bZIP)/ThioMac-CEBPb-ChIP-Seq(GSE21512)/Homer	ATTGCGCAAC	0.001	-7.918	0.0008	1063	0.0742	2350.5	0.067
Sox9(HMG)/Limb-SOX9-ChIP-Seq(GSE73225)/Homer	AGGVNCCTTTGT	0.001	-7.802	0.0009	1068	0.0746	2364.7	0.0674
Oct4(POU,Homeobox)/mES-Oct4-ChIP-Seq(GSE11431)/Homer	ATTTGCATAW	0.001	-7.749	0.0009	675	0.0471	1453.9	0.0415
ZNF528(Zf)/HEK293-ZNF528.GFP-ChIP-Seq(GSE58341)/Homer	AGAAATGACTTCCCT	0.001	-7.721	0.0009	12	0.0008	9.8	0.0003
NFkB-p65(RHD)/GM12787-p65-ChIP-Seq(GSE19485)/Homer	WGGGGATTTCCC	0.001	-7.68	0.001	701	0.0489	1515	0.0432
Nkx2.2(Homeobox)/NPC-Nkx2.2-ChIP-Seq(GSE61673)/Homer	BTBRAGTGSN	0.001	-7.57	0.0011	3377	0.2358	7863.2	0.2242
Brachyury(T-box)/Mesoendoderm-Brachyury-ChIP-exo(GSE54963)/Homer	ANTTMRCASBNNNGTGYKAAN	0.001	-7.537	0.0011	353	0.0246	723.7	0.0206
OCT:OCT(POU,Homeobox)/NPC-Brn1-ChIP-Seq(GSE35496)/Homer	ATGAATATTCATGAG	0.001	-7.428	0.0012	20	0.0014	21.8	0.0006
Nkx2.1(Homeobox)/LungAC-Nkx2.1-ChIP-Seq(GSE43252)/Homer	RSCACTYRAG	0.001	-7.37	0.0013	4573	0.3193	10757.3	0.3068
ISRE(IRF)/ThioMac-LPS-Expression(GSE23622)/Homer	AGTTTCASTTTC	0.001	-7.271	0.0014	97	0.0068	168.5	0.0048
STAT1(Stat)/HelaS3-STAT1-ChIP-Seq(GSE12782)/Homer	NATTTCCNGGAAAT	0.001	-7.063	0.0018	390	0.0272	812.6	0.0232
Znf263(Zf)/K562-Znf263-ChIP-Seq(GSE31477)/Homer	CVGTSCTCCC	0.001	-7.009	0.0019	3002	0.2096	6981.1	0.1991
DUX(Homeobox)/C2C12-Dux-ChIP-Seq(GSE87279)/Homer	BCWGATTCAATCAAN	0.01	-6.686	0.0026	8	0.0006	5.2	0.0001
Atf1(bZIP)/K562-ATF1-ChIP-Seq(GSE31477)/Homer	GATGACGTCA	0.01	-6.411	0.0033	1055	0.0737	2363.4	0.0674
Egr2(Zf)/Thymocytes-Egr2-ChIP-Seq(GSE34254)/Homer	NGCGTGGGCGGR	0.01	-6.37	0.0035	310	0.0216	640.6	0.0183
Foxo3(Forkhead)/U2OS-Foxo3-ChIP-Seq(E-MTAB-2701)/Homer	DGTAAACA	0.01	-6.27	0.0038	945	0.066	2108.7	0.0601
Sox3(HMG)/NPC-Sox3-ChIP-Seq(GSE33059)/Homer	CCWTTGTY	0.01	-6.219	0.004	2288	0.1597	5296.3	0.151
Unknown-ESC-element(?)/mES-Nanog-ChIP-Seq(GSE11724)/Homer	CACAGCAGGGGG	0.01	-6.171	0.0042	895	0.0625	1993.6	0.0569
TCFL2(HMG)/K562-TCF7L2-ChIP-Seq(GSE29196)/Homer	ACWTCAAAGG	0.01	-6.156	0.0042	102	0.0071	185.2	0.0053
Pax7(Paired,Homeobox),long/Myoblast-Pax7-ChIP-Seq(GSE25064)/Homer	TAATCHGATTAC	0.01	-5.715	0.0065	41	0.0029	64	0.0018
Sox10(HMG)/SciaticNerve-Sox3-ChIP-Seq(GSE35132)/Homer	CCWTTGTYYB	0.01	-5.619	0.0072	2120	0.148	4914.8	0.1402
Sp5(Zf)/mES-Sp5.Flag-ChIP-Seq(GSE72989)/Homer	RGKGGGCGGAGC	0.01	-5.616	0.0072	1884	0.1315	4350.8	0.1241
MYNN(Zf)/HEK293-MYNN.eGFP-ChIP-Seq(Encode)/Homer	TTCAAAWTAAAAGTC	0.01	-5.403	0.0088	317	0.0221	668.6	0.0191
ERRg(NR)/Kidney-ESRRG-ChIP-Seq(GSE104905)/Homer	GTGACCTTGRVN	0.01	-5.357	0.0092	1080	0.0754	2447.1	0.0698
NRF(NRF)/Promoter/Homer	STGCGCATGCGC	0.01	-5.169	0.011	320	0.0223	678.9	0.0194
CLOCK(bHLH)/Liver-Clock-ChIP-Seq(GSE39860)/Homer	GHCACGTG	0.01	-5.117	0.0116	724	0.0505	1615.8	0.0461
Zfp809(Zf)/ES-Zfp809-ChIP-Seq(GSE70799)/Homer	GGGGCTYGKCTGGGA	0.01	-5.063	0.0122	377	0.0263	810.7	0.0231
HRE(HSF)/Striatum-HSF1-ChIP-Seq(GSE38000)/Homer	TTCTAGAABNTTCTA	0.01	-5.01	0.0128	261	0.0182	546.5	0.0156
Hand2(bHLH)/Mesoderm-Hand2-ChIP-Seq(GSE61475)/Homer	TGACANARRCCAGRC	0.01	-4.929	0.0138	615	0.0429	1364.2	0.0389
CDX4(Homeobox)/ZebrafishEmbryos-Cdx4.Myc-ChIP-Seq(GSE48254)/Homer	NGYCATAAAWCH	0.01	-4.774	0.016	1235	0.0862	2830.6	0.0807
PRDM14(Zf)/H1-PRDM14-ChIP-Seq(GSE22767)/Homer	RGGTCTCTAACY	0.01	-4.76	0.0162	358	0.025	771.6	0.022
LEF1(HMG)/H1-LEF1-ChIP-Seq(GSE64758)/Homer	CCTTTGATST	0.01	-4.723	0.0167	875	0.0611	1979.3	0.0564
Sox17(HMG)/Endoderm-Sox17-ChIP-Seq(GSE61475)/Homer	CCATTGTTYB	0.01	-4.66	0.0177	915	0.0639	2075	0.0592
Zic3(Zf)/mES-Zic3-ChIP-Seq(GSE37889)/Homer	GGCCYCCTGCTGDGH	0.1	-4.521	0.0203	1009	0.0704	2301.3	0.0656
HOXB13(Homeobox)/ProstateTumor-HOXB13-ChIP-Seq(GSE56288)/Homer	TTTTATKRGG	0.1	-4.492	0.0208	1459	0.1019	3372.5	0.0962
OCT4-SOX2-TCF-NANOG(POU,Homeobox,HMG)/mES-Oct4-ChIP-Seq(GSE11431)/Homer	ATTTGCATAACAATG	0.1	-4.468	0.0212	224	0.0156	469.1	0.0134
Tcf7(HMG)/GM12878-TCF7-ChIP-Seq(Encode)/Homer	CTTTGATGTGSB	0.1	-4.432	0.0219	440	0.0307	966.4	0.0276
GATA3(Zf),DR8/iTreg-Gata3-ChIP-Seq(GSE20898)/Homer	AGATSTNDNNDSAGATAASN	0.1	-4.428	0.0219	94	0.0066	180.9	0.0052
GRE(NR),IR3/A549-GR-ChIP-Seq(GSE32465)/Homer	NRGVACABNVTGTYCY	0.1	-4.374	0.023	138	0.0096	277.8	0.0079
Bapx1(Homeobox)/VertebralCol-Bapx1-ChIP-Seq(GSE36672)/Homer	TTRAGTGSYK	0.1	-4.343	0.0236	3871	0.2703	9188.2	0.262
GRE(NR),IR3/RAW264.7-GRE-ChIP-Seq(Unpublished)/Homer	VAGRACAKWCTGTYC	0.1	-4.269	0.0254	258	0.018	549.7	0.0157
Sox2(HMG)/mES-Sox2-ChIP-Seq(GSE11431)/Homer	BCCATTGTTC	0.1	-4.237	0.0261	1108	0.0774	2544.3	0.0726
Tcf3(HMG)/mES-Tcf3-ChIP-Seq(GSE11724)/Homer	ASWTCAAAGG	0.1	-4.179	0.0275	308	0.0215	665.8	0.019
T1ISRE(IRF)/ThioMac-Ifnb-Expression/Homer	ACTTTCGTTTCT	0.1	-4.177	0.0275	23	0.0016	34.6	0.001
Phox2b(Homeobox)/CLBGA-PHOX2B-ChIP-Seq(GSE90683)/Homer	TTAATTNAATTA	0.1	-4.173	0.0275	311	0.0217	673	0.0192
PGR(NR)/EndoStromal-PGR-ChIP-Seq(GSE69539)/Homer	AAGAACATWHTGTTC	0.1	-4.138	0.0283	262	0.0183	560.1	0.016
FOXP1(Forkhead)/H9-FOXP1-ChIP-Seq(GSE31006)/Homer	NYYTGTTTACHN	0.1	-4.112	0.0289	521	0.0364	1161.9	0.0331
NFAT:AP1(RHD,bZIP)/Jurkat-NFATC1-ChIP-Seq(Jolma_et_al.)/Homer	SARTGGAAAAWRTGAGTCAB	0.1	-4.085	0.0296	242	0.0169	515.5	0.0147
Hnf1(Homeobox)/Liver-Foxa2-Chip-Seq(GSE25694)/Homer	GGTTAAWCATTAA	0.1	-4.048	0.0306	162	0.0113	334	0.0095
Six4(Homeobox)/MCF7-SIX4-ChIP-Seq(Encode)/Homer	TGWAAYCTGABACCB	0.1	-3.737	0.0416	80	0.0056	155.2	0.0044
RORgt(NR)/EL4-RORgt.Flag-ChIP-Seq(GSE56019)/Homer	AAYTAGGTCA	0.1	-3.693	0.0431	150	0.0105	311.8	0.0089
RORgt(NR)/EL4-RORgt.Flag-ChIP-Seq(GSE56019)/Homer	AAYTAGGTCA	0.1	-3.693	0.0431	150	0.0105	311.8	0.0089
CHR(?)/Hela-CellCycle-Expression/Homer	SRGTTTCAAA	0.1	-3.652	0.0447	774	0.054	1768.9	0.0504
Zfp57(Zf)/H1-ZFP57.HA-ChIP-Seq(GSE115387)/Homer	NANTGCSGCA	0.1	-3.638	0.0452	647	0.0452	1468.5	0.0419
Sox4(HMG)/proB-Sox4-ChIP-Seq(GSE50066)/Homer	YCTTTGTTCC	0.1	-3.634	0.0452	1054	0.0736	2434.2	0.0694
FOXK1(Forkhead)/HEK293-FOXK1-ChIP-Seq(GSE51673)/Homer	NVWTGTTTAC	0.1	-3.481	0.0525	1288	0.0899	2998.5	0.0855
RORg(NR)/Liver-Rorc-ChIP-Seq(GSE101115)/Homer	WAABTAGGTCAV	0.1	-3.472	0.0528	103	0.0072	208.3	0.0059
ZNF143|STAF(Zf)/CUTLL-ZNF143-ChIP-Seq(GSE29600)/Homer	ATTTCCCAGVAKSCY	0.1	-3.279	0.0638	483	0.0337	1090.5	0.0311
Sox7(HMG)/ESC-Sox7-ChIP-Seq(GSE133899)/Homer	VVRRAACAATGG	0.1	-3.213	0.0678	346	0.0242	770.1	0.022
Esrrb(NR)/mES-Esrrb-ChIP-Seq(GSE11431)/Homer	KTGACCTTGA	0.1	-3.144	0.0724	820	0.0573	1892.3	0.054
Foxh1(Forkhead)/hESC-FOXH1-ChIP-Seq(GSE29422)/Homer	NNTGTGGATTSS	0.1	-3.11	0.0746	812	0.0567	1874.1	0.0534
c-Myc(bHLH)/LNCAP-cMyc-ChIP-Seq(Unpublished)/Homer	VCCACGTG	0.1	-3.075	0.077	607	0.0424	1388.6	0.0396
p63(p53)/Keratinocyte-p63-ChIP-Seq(GSE17611)/Homer	NNDRCATGYCYNRRCATGYH	0.1	-3.072	0.077	461	0.0322	1043.2	0.0297
STAT5(Stat)/mCD4+-Stat5-ChIP-Seq(GSE12346)/Homer	RTTTCTNAGAAA	0.1	-3.025	0.0803	410	0.0286	924.1	0.0264
E-box(bHLH)/Promoter/Homer	SSGGTCACGTGA	0.1	-2.966	0.0849	114	0.008	238	0.0068
GATA:SCL(Zf,bHLH)/Ter119-SCL-ChIP-Seq(GSE18720)/Homer	CRGCTGBNGNSNNSAGATAA	0.1	-2.875	0.0927	163	0.0114	351.8	0.01
Twist(bHLH)/HMLE-TWIST1-ChIP-Seq(Chang_et_al)/Homer	VCAKCTGGNNNCCAGMTGBN	0.1	-2.826	0.097	164	0.0115	354.9	0.0101
E2F6(E2F)/Hela-E2F6-ChIP-Seq(GSE31477)/Homer	GGCGGGAARN	0.1	-2.816	0.0975	970	0.0677	2261.8	0.0645
ZBTB18(Zf)/HEK293-ZBTB18.GFP-ChIP-Seq(GSE58341)/Homer	AACATCTGGA	0.1	-2.813	0.0975	738	0.0515	1707.1	0.0487
Mouse_Recombination_Hotspot(Zf)/Testis-DMC1-ChIP-Seq(GSE24438)/Homer	ACTYKNATTCGTGNTACTTC	0.1	-2.805	0.0979	75	0.0052	153	0.0044
p73(p53)/Trachea-p73-ChIP-Seq(PRJNA310161)/Homer	NRRRCAWGTCCDGRCATGYY	0.1	-2.773	0.1006	60	0.0042	119.7	0.0034
Sox6(HMG)/Myotubes-Sox6-ChIP-Seq(GSE32627)/Homer	CCATTGTTNY	0.1	-2.722	0.1056	2025	0.1414	4804.8	0.137
E2F3(E2F)/MEF-E2F3-ChIP-Seq(GSE71376)/Homer	BTKGGCGGGAAA	0.1	-2.713	0.1061	1074	0.075	2514.2	0.0717
CArG(MADS)/PUER-Srf-ChIP-Seq(Sullivan_et_al.)/Homer	CCATATATGGNM	0.1	-2.71	0.1061	373	0.026	844.3	0.0241
Oct4:Sox17(POU,Homeobox,HMG)/F9-Sox17-ChIP-Seq(GSE44553)/Homer	CCATTGTATGCAAAT	0.1	-2.691	0.1077	177	0.0124	386.5	0.011
STAT6(Stat)/Macrophage-Stat6-ChIP-Seq(GSE38377)/Homer	TTCCKNAGAA	0.1	-2.635	0.1136	653	0.0456	1510	0.0431
ZFX(Zf)/mES-Zfx-ChIP-Seq(GSE11431)/Homer	AGGCCTRG	0.1	-2.606	0.1164	1941	0.1355	4608	0.1314
Atf7(bZIP)/3T3L1-Atf7-ChIP-Seq(GSE56872)/Homer	NGRTGACGTCAY	0.1	-2.564	0.121	761	0.0531	1770.2	0.0505
Usf2(bHLH)/C2C12-Usf2-ChIP-Seq(GSE36030)/Homer	GTCACGTGGT	0.1	-2.524	0.1255	486	0.0339	1116.4	0.0318
NFkB-p65-Rel(RHD)/ThioMac-LPS-Expression(GSE23622)/Homer	GGAAATTCCC	0.1	-2.477	0.1311	78	0.0054	162.3	0.0046
ZNF317(Zf)/HEK293-ZNF317.GFP-ChIP-Seq(GSE58341)/Homer	GTCWGCTGTYYCTCT	0.1	-2.353	0.1478	122	0.0085	264.4	0.0075
KLF14(Zf)/HEK293-KLF14.GFP-ChIP-Seq(GSE58341)/Homer	RGKGGGCGKGGC	0.1	-2.341	0.1491	3091	0.2158	7410.9	0.2113
NFkB-p50,p52(RHD)/Monocyte-p50-ChIP-Chip(Schreiber_et_al.)/Homer	GGGGGAATCCCC	0.1	-2.307	0.1537	164	0.0115	362.5	0.0103
E2F4(E2F)/K562-E2F4-ChIP-Seq(GSE31477)/Homer	GGCGGGAAAH	1	-1.95	0.2189	727	0.0508	1711.5	0.0488
CEBP:CEBP(bZIP)/MEF-Chop-ChIP-Seq(GSE35681)/Homer	NTNATGCAAYMNNHTGMAAY	1	-1.836	0.2444	210	0.0147	479.2	0.0137
KLF10(Zf)/HEK293-KLF10.GFP-ChIP-Seq(GSE58341)/Homer	GGGGGTGTGTCC	1	-1.76	0.2628	847	0.0591	2008.7	0.0573
Hoxd12(Homeobox)/ChickenMSG-Hoxd12.Flag-ChIP-Seq(GSE86088)/Homer	HDGYAATGAAAN	1	-1.697	0.2791	2783	0.1943	6708	0.1913
Duxbl(Homeobox)/NIH3T3-Duxbl.HA-ChIP-Seq(GSE119782)/Homer	TAAYCYAATCAA	1	-1.567	0.3166	112	0.0078	253.2	0.0072
NF1-halfsite(CTF)/LNCaP-NF1-ChIP-Seq(Unpublished)/Homer	YTGCCAAG	1	-1.559	0.3181	2421	0.169	5838.9	0.1665
STAT6(Stat)/CD4-Stat6-ChIP-Seq(GSE22104)/Homer	ABTTCYYRRGAA	1	-1.546	0.3212	632	0.0441	1500	0.0428
bHLHE40(bHLH)/HepG2-BHLHE40-ChIP-Seq(GSE31477)/Homer	KCACGTGMCN	1	-1.532	0.3246	395	0.0276	929.3	0.0265
GATA(Zf),IR4/iTreg-Gata3-ChIP-Seq(GSE20898)/Homer	NAGATWNBNATCTNN	1	-1.519	0.3275	104	0.0073	235.5	0.0067
ZNF519(Zf)/HEK293-ZNF519.GFP-ChIP-Seq(GSE58341)/Homer	GAGSCCGAGC	1	-1.516	0.3275	416	0.029	980.7	0.028
GATA(Zf),IR3/iTreg-Gata3-ChIP-Seq(GSE20898)/Homer	NNNNNBAGATAWYATCTVHN	1	-1.483	0.3375	209	0.0146	485.6	0.0138
FOXM1(Forkhead)/MCF7-FOXM1-ChIP-Seq(GSE72977)/Homer	TRTTTACTTW	1	-1.401	0.3649	1304	0.091	3134.6	0.0894
ZNF669(Zf)/HEK293-ZNF669.GFP-ChIP-Seq(GSE58341)/Homer	GARTGGTCATCGCCC	1	-1.399	0.3649	87	0.0061	197.4	0.0056
Oct11(POU,Homeobox)/NCIH1048-POU2F3-ChIP-seq(GSE115123)/Homer	GATTTGCATA	1	-1.364	0.376	395	0.0276	935.2	0.0267
DUX4(Homeobox)/Myoblasts-DUX4.V5-ChIP-Seq(GSE75791)/Homer	NWTAAYCYAATCAWN	1	-1.362	0.376	54	0.0038	120.8	0.0034
ZSCAN22(Zf)/HEK293-ZSCAN22.GFP-ChIP-Seq(GSE58341)/Homer	SMCAGTCWGAKGGAGGAGGC	1	-1.355	0.3772	128	0.0089	295	0.0084
EBNA1(EBV-virus)/Raji-EBNA1-ChIP-Seq(GSE30709)/Homer	GGYAGCAYDTGCTDCCCNNN	1	-1.354	0.3772	22	0.0015	46.2	0.0013
ZNF41(Zf)/HEK293-ZNF41.GFP-ChIP-Seq(GSE58341)/Homer	CCTCATGGTGYCYTWYTCCCTTGTG	1	-1.253	0.4148	32	0.0022	70.9	0.002
ZNF382(Zf)/HEK293-ZNF382.GFP-ChIP-Seq(GSE58341)/Homer	GNCTGTASTRNTGBCTCHTT	1	-1.161	0.4532	29	0.002	64.8	0.0018
FoxL2(Forkhead)/Ovary-FoxL2-ChIP-Seq(GSE60858)/Homer	WWTRTAAACAVG	1	-1.124	0.4689	1038	0.0725	2506.3	0.0715
Tbox:Smad(T-box,MAD)/ESCd5-Smad2_3-ChIP-Seq(GSE29422)/Homer	AGGTGHCAGACA	1	-1.036	0.5101	238	0.0166	568.8	0.0162
PSE(SNAPc)/K562-mStart-Seq/Homer	WAVTCACCMTAASYDAAAAG	1	-1.001	0.527	553	0.0386	1334.8	0.0381
n-Myc(bHLH)/mES-nMyc-ChIP-Seq(GSE11431)/Homer	VRCCACGTGG	1	-0.902	0.5797	860	0.06	2088.9	0.0596
AR-halfsite(NR)/LNCaP-AR-ChIP-Seq(GSE27824)/Homer	CCAGGAACAG	1	-0.8705	0.5963	5114	0.357	12490.7	0.3562
ZNF675(Zf)/HEK293-ZNF675.GFP-ChIP-Seq(GSE58341)/Homer	ARGAGGMCAAAATGW	1	-0.8407	0.6123	154	0.0108	371.8	0.0106
MNT(bHLH)/HepG2-MNT-ChIP-Seq(Encode)/Homer	DGCACACGTG	1	-0.8284	0.6179	1306	0.0912	3184	0.0908
Max(bHLH)/K562-Max-ChIP-Seq(GSE31477)/Homer	RCCACGTGGYYN	1	-0.8099	0.6274	815	0.0569	1985.2	0.0566
GFY(?)/Promoter/Homer	ACTACAATTCCC	1	-0.7827	0.6427	83	0.0058	200.3	0.0057
Nur77(NR)/K562-NR4A1-ChIP-Seq(GSE31363)/Homer	TGACCTTTNCNT	1	-0.76	0.6553	175	0.0122	425.7	0.0121
Mef2b(MADS)/HEK293-Mef2b.V5-ChIP-Seq(GSE67450)/Homer	GCTATTTTTGGM	1	-0.6924	0.699	1354	0.0945	3314.4	0.0945
BMAL1(bHLH)/Liver-Bmal1-ChIP-Seq(GSE39860)/Homer	GNCACGTG	1	-0.5967	0.7667	2381	0.1662	5842.5	0.1666
E2F1(E2F)/Hela-E2F1-ChIP-Seq(GSE22478)/Homer	CWGGCGGGAA	1	-0.5779	0.7788	420	0.0293	1035.3	0.0295
PAX5(Paired,Homeobox),condensed/GM12878-PAX5-ChIP-Seq(GSE32465)/Homer	GTCACGCTCSCTGM	1	-0.5675	0.7844	134	0.0094	332.3	0.0095
FOXA1(Forkhead)/LNCAP-FOXA1-ChIP-Seq(GSE27824)/Homer	WAAGTAAACA	1	-0.556	0.791	1489	0.104	3661	0.1044
ZNF165(Zf)/WHIM12-ZNF165-ChIP-Seq(GSE65937)/Homer	AAGGKGRCGCAGGCA	1	-0.5439	0.7982	209	0.0146	518.7	0.0148
Foxf1(Forkhead)/Lung-Foxf1-ChIP-Seq(GSE77951)/Homer	WWATRTAAACAN	1	-0.5074	0.8253	1119	0.0781	2759.3	0.0787
Ptf1a(bHLH)/Panc1-Ptf1a-ChIP-Seq(GSE47459)/Homer	ACAGCTGTTN	1	-0.5003	0.8286	4235	0.2957	10403.4	0.2967
GRHL2(CP2)/HBE-GRHL2-ChIP-Seq(GSE46194)/Homer	AAACYKGTTWDACMRGTTTB	1	-0.4884	0.8359	412	0.0288	1022.3	0.0292
FXR(NR),IR1/Liver-FXR-ChIP-Seq(Chong_et_al.)/Homer	AGGTCANTGACCTB	1	-0.4677	0.8507	490	0.0342	1216.6	0.0347
Klf9(Zf)/GBM-Klf9-ChIP-Seq(GSE62211)/Homer	GCCACRCCCACY	1	-0.4523	0.8613	616	0.043	1528.1	0.0436
HINFP(Zf)/K562-HINFP.eGFP-ChIP-Seq(Encode)/Homer	TWVGGTCCGC	1	-0.4478	0.8625	499	0.0348	1240.4	0.0354
HIF-1a(bHLH)/MCF7-HIF1a-ChIP-Seq(GSE28352)/Homer	TACGTGCV	1	-0.4322	0.8734	311	0.0217	777.6	0.0222
FoxD3(forkhead)/ZebrafishEmbryo-Foxd3.biotin-ChIP-seq(GSE106676)/Homer	TGTTTAYTTAGC	1	-0.4165	0.8845	1015	0.0709	2515.1	0.0717
ZNF415(Zf)/HEK293-ZNF415.GFP-ChIP-Seq(GSE58341)/Homer	GRTGMTRGAGCC	1	-0.4002	0.8963	754	0.0526	1874.8	0.0535
E2F7(E2F)/Hela-E2F7-ChIP-Seq(GSE32673)/Homer	VDTTTCCCGCCA	1	-0.3928	0.9002	162	0.0113	410.1	0.0117
p53(p53)/Saos-p53-ChIP-Seq(GSE15780)/Homer	RRCATGYCYRGRCATGYYYN	1	-0.377	0.909	104	0.0073	266.4	0.0076
p53(p53)/Saos-p53-ChIP-Seq/Homer	RRCATGYCYRGRCATGYYYN	1	-0.377	0.909	104	0.0073	266.4	0.0076
E2F(E2F)/Hela-CellCycle-Expression/Homer	TTSGCGCGAAAA	1	-0.3443	0.9364	55	0.0038	144.9	0.0041
NPAS(bHLH)/Liver-NPAS-ChIP-Seq(GSE39860)/Homer	NVCACGTG	1	-0.3332	0.9441	2094	0.1462	5185.7	0.1479
Tbet(T-box)/CD8-Tbet-ChIP-Seq(GSE33802)/Homer	AGGTGTGAAM	1	-0.3243	0.9497	1393	0.0973	3461.3	0.0987
GLI3(Zf)/Limb-GLI3-ChIP-Chip(GSE11077)/Homer	CGTGGGTGGTCC	1	-0.3122	0.9583	138	0.0096	355.1	0.0101
HNF4a(NR),DR1/HepG2-HNF4a-ChIP-Seq(GSE25021)/Homer	CARRGKBCAAAGTYCA	1	-0.3089	0.9587	483	0.0337	1215.7	0.0347
REST-NRSF(Zf)/Jurkat-NRSF-ChIP-Seq/Homer	GGMGCTGTCCATGGTGCTGA	1	-0.2688	0.9949	12	0.0008	35.2	0.001
bHLHE41(bHLH)/proB-Bhlhe41-ChIP-Seq(GSE93764)/Homer	KCACGTGMCN	1	-0.2529	1	1498	0.1046	3735.1	0.1065
PRDM10(Zf)/HEK293-PRDM10.eGFP-ChIP-Seq(Encode)/Homer	TGGTACATTCCA	1	-0.2524	1	745	0.052	1874	0.0534
HIF-1b(HLH)/T47D-HIF1b-ChIP-Seq(GSE59937)/Homer	RTACGTGC	1	-0.1916	1	1405	0.0981	3521.3	0.1004
ZNF16(Zf)/HEK293-ZNF16.GFP-ChIP-Seq(GSE58341)/Homer	MACCTTCYATGGCTCCCTAKTGCCY	1	-0.19	1	7	0.0005	23.6	0.0007
c-Myc(bHLH)/mES-cMyc-ChIP-Seq(GSE11431)/Homer	VVCCACGTGG	1	-0.1878	1	589	0.0411	1497.3	0.0427
FOXA1(Forkhead)/MCF7-FOXA1-ChIP-Seq(GSE26831)/Homer	WAAGTAAACA	1	-0.1672	1	1193	0.0833	3003.7	0.0857
Pax7(Paired,Homeobox),longest/Myoblast-Pax7-ChIP-Seq(GSE25064)/Homer	NTAATTDGCYAATTANNWWD	1	-0.1623	1	31	0.0022	90.6	0.0026
Gli2(Zf)/GM2-Gli2-ChIP-Chip(GSE112702)/Homer	YSTGGGTGGTCT	1	-0.1369	1	309	0.0216	805	0.023
GATA3(Zf),DR4/iTreg-Gata3-ChIP-Seq(GSE20898)/Homer	AGATGKDGAGATAAG	1	-0.124	1	88	0.0061	243.7	0.0069
Gata4(Zf)/Heart-Gata4-ChIP-Seq(GSE35151)/Homer	NBWGATAAGR	1	-0.1111	1	1279	0.0893	3236.7	0.0923
ZBTB33(Zf)/GM12878-ZBTB33-ChIP-Seq(GSE32465)/Homer	GGVTCTCGCGAGAAC	1	-0.1054	1	50	0.0035	145.5	0.0042
HIF2a(bHLH)/785_O-HIF2a-ChIP-Seq(GSE34871)/Homer	GCACGTACCC	1	-0.07782	1	399	0.0279	1047.4	0.0299
Gata6(Zf)/HUG1N-GATA6-ChIP-Seq(GSE51936)/Homer	YCTTATCTBN	1	-0.07449	1	1133	0.0791	2890.3	0.0824
NF1:FOXA1(CTF,Forkhead)/LNCAP-FOXA1-ChIP-Seq(GSE27824)/Homer	WNTGTTTRYTTTGGCA	1	-0.06893	1	44	0.0031	133	0.0038
ERE(NR),IR3/MCF7-ERa-ChIP-Seq(Unpublished)/Homer	VAGGTCACNSTGACC	1	-0.06629	1	269	0.0188	720.5	0.0205
RAR:RXR(NR),DR5/ES-RAR-ChIP-Seq(GSE56893)/Homer	RGGTCADNNAGAGGTCAV	1	-0.06577	1	24	0.0017	78.2	0.0022
Gata2(Zf)/K562-GATA2-ChIP-Seq(GSE18829)/Homer	BBCTTATCTS	1	-0.06067	1	783	0.0547	2023	0.0577
RXR(NR),DR1/3T3L1-RXR-ChIP-Seq(GSE13511)/Homer	TAGGGCAAAGGTCA	1	-0.05724	1	1366	0.0954	3482.8	0.0993
ZNF692(Zf)/HEK293-ZNF692.GFP-ChIP-Seq(GSE58341)/Homer	GTGGGCCCCA	1	-0.05543	1	193	0.0135	528.9	0.0151
Ascl2(bHLH)/ESC-Ascl2-ChIP-Seq(GSE97712)/Homer	SSRGCAGCTGCH	1	-0.0538	1	1827	0.1276	4633	0.1321
TR4(NR),DR1/Hela-TR4-ChIP-Seq(GSE24685)/Homer	GAGGTCAAAGGTCA	1	-0.05022	1	84	0.0059	244	0.007
Erra(NR)/HepG2-Erra-ChIP-Seq(GSE31477)/Homer	CAAAGGTCAG	1	-0.04866	1	2922	0.204	7351.4	0.2096
Zac1(Zf)/Neuro2A-Plagl1-ChIP-Seq(GSE75942)/Homer	HAWGRGGCCM	1	-0.04833	1	4221	0.2947	10557.7	0.3011
RARg(NR)/ES-RARg-ChIP-Seq(GSE30538)/Homer	AGGTCAAGGTCA	1	-0.04256	1	31	0.0022	101.8	0.0029
Sp2(Zf)/HEK293-Sp2.eGFP-ChIP-Seq(Encode)/Homer	YGGCCCCGCCCC	1	-0.03725	1	2472	0.1726	6252	0.1783
TRPS1(Zf)/MCF7-TRPS1-ChIP-Seq(GSE107013)/Homer	AGATAAGANN	1	-0.03611	1	2728	0.1905	6888	0.1964
GATA3(Zf)/iTreg-Gata3-ChIP-Seq(GSE20898)/Homer	AGATAASR	1	-0.03567	1	2018	0.1409	5126.5	0.1462
GFY-Staf(?,Zf)/Promoter/Homer	RACTACAATTCCCAGAAKGC	1	-0.03548	1	48	0.0034	150.1	0.0043
Oct2(POU,Homeobox)/Bcell-Oct2-ChIP-Seq(GSE21512)/Homer	ATATGCAAAT	1	-0.03301	1	348	0.0243	937.3	0.0267
PPARE(NR),DR1/3T3L1-Pparg-ChIP-Seq(GSE13511)/Homer	TGACCTTTGCCCCA	1	-0.03023	1	1099	0.0767	2839	0.081
Tbx6(T-box)/ESC-Tbx6-ChIP-Seq(GSE93524)/Homer	DAGGTGTBAA	1	-0.02504	1	1416	0.0989	3640.5	0.1038
Gata1(Zf)/K562-GATA1-ChIP-Seq(GSE18829)/Homer	SAGATAAGRV	1	-0.02277	1	688	0.048	1813	0.0517
Pax8(Paired,Homeobox)/Thyroid-Pax8-ChIP-Seq(GSE26938)/Homer	GTCATGCHTGRCTGS	1	-0.02175	1	444	0.031	1193	0.034
Tbx21(T-box)/GM12878-TBX21-ChIP-Seq(Encode)/Homer	AGGTGTGAAA	1	-0.01854	1	1313	0.0917	3393.6	0.0968
GFX(?)/Promoter/Homer	ATTCTCGCGAGA	1	-0.01662	1	11	0.0008	47.1	0.0013
ZNF768(Zf)/Rajj-ZNF768-ChIP-Seq(GSE111879)/Homer	RHHCAGAGAGGB	1	-0.01582	1	47	0.0033	154.1	0.0044
ZFP3(Zf)/HEK293-ZFP3.GFP-ChIP-Seq(GSE58341)/Homer	GGGTTTTGAAGGATGARTAGGAGTT	1	-0.01567	1	2	0.0001	16	0.0005
VDR(NR),DR3/GM10855-VDR+vitD-ChIP-Seq(GSE22484)/Homer	ARAGGTCANWGAGTTCANNN	1	-0.01232	1	192	0.0134	549.6	0.0157
TEAD3(TEA)/HepG2-TEAD3-ChIP-Seq(Encode)/Homer	TRCATTCCAG	1	-0.01213	1	1392	0.0972	3606.5	0.1028
p53(p53)/mES-cMyc-ChIP-Seq(GSE11431)/Homer	ACATGCCCGGGCAT	1	-0.0102	1	14	0.001	59.8	0.0017
Sp1(Zf)/Promoter/Homer	GGCCCCGCCCCC	1	-0.00953	1	577	0.0403	1551.5	0.0442
Ronin(THAP)/ES-Thap11-ChIP-Seq(GSE51522)/Homer	RACTACAACTCCCAGVAKGC	1	-0.008806	1	28	0.002	103.9	0.003
Sox15(HMG)/CPA-Sox15-ChIP-Seq(GSE62909)/Homer	RAACAATGGN	1	-0.008534	1	1307	0.0913	3404.3	0.0971
ZNF711(Zf)/SHSY5Y-ZNF711-ChIP-Seq(GSE20673)/Homer	AGGCCTAG	1	-0.003968	1	2833	0.1978	7248.9	0.2067
ZNF322(Zf)/HEK293-ZNF322.GFP-ChIP-Seq(GSE58341)/Homer	GAGCCTGGTACTGWGCCTGR	1	-0.003784	1	351	0.0245	985	0.0281
LRF(Zf)/Erythroblasts-ZBTB7A-ChIP-Seq(GSE74977)/Homer	AAGACCCYYN	1	-0.002952	1	2402	0.1677	6185	0.1764
DMRT6(DM)/Testis-DMRT6-ChIP-Seq(GSE60440)/Homer	YDGHTACAWTGTADC	1	-0.00236	1	188	0.0131	560.8	0.016
PAX5(Paired,Homeobox)/GM12878-PAX5-ChIP-Seq(GSE32465)/Homer	GCAGCCAAGCRTGACH	1	-0.002106	1	486	0.0339	1347.9	0.0384
FOXA1:AR(Forkhead,NR)/LNCAP-AR-ChIP-Seq(GSE27824)/Homer	AGTAAACAAAAAAGAACAND	1	-0.0016	1	59	0.0041	206.6	0.0059
DMRT1(DM)/Testis-DMRT1-ChIP-Seq(GSE64892)/Homer	TWGHWACAWTGTWDC	1	-0.001569	1	236	0.0165	695	0.0198
Mef2a(MADS)/HL1-Mef2a.biotin-ChIP-Seq(GSE21529)/Homer	CYAAAAATAG	1	-0.001408	1	754	0.0526	2047.2	0.0584
NPAS2(bHLH)/Liver-NPAS2-ChIP-Seq(GSE39860)/Homer	KCCACGTGAC	1	-0.001368	1	1398	0.0976	3688.3	0.1052
HIC1(Zf)/Treg-ZBTB29-ChIP-Seq(GSE99889)/Homer	TGCCAGCB	1	-0.001068	1	3057	0.2134	7856.4	0.224
Reverb(NR),DR2/RAW-Reverba.biotin-ChIP-Seq(GSE45914)/Homer	GTRGGTCASTGGGTCA	1	-0.000859	1	145	0.0101	454.6	0.013
RAR:RXR(NR),DR0/ES-RAR-ChIP-Seq(GSE56893)/Homer	AGGTCAAGGTCA	1	-0.000842	1	114	0.008	368	0.0105
PPARa(NR),DR1/Liver-Ppara-ChIP-Seq(GSE47954)/Homer	VNAGGKCAAAGGTCA	1	-0.000766	1	1180	0.0824	3150.4	0.0898
Bcl11a(Zf)/HSPC-BCL11A-ChIP-Seq(GSE104676)/Homer	TYTGACCASWRG	1	-0.000627	1	896	0.0626	2429.2	0.0693
Mef2c(MADS)/GM12878-Mef2c-ChIP-Seq(GSE32465)/Homer	DCYAAAAATAGM	1	-0.000449	1	812	0.0567	2220.1	0.0633
Srebp1a(bHLH)/HepG2-Srebp1a-ChIP-Seq(GSE31477)/Homer	RTCACSCCAY	1	-0.000395	1	282	0.0197	835.5	0.0238
Cdx2(Homeobox)/mES-Cdx2-ChIP-Seq(GSE14586)/Homer	GYMATAAAAH	1	-0.000299	1	855	0.0597	2339.2	0.0667
PRDM15(Zf)/ESC-Prdm15-ChIP-Seq(GSE73694)/Homer	YCCDNTCCAGGTTTT	1	-0.000206	1	1236	0.0863	3324.3	0.0948
Gfi1b(Zf)/HPC7-Gfi1b-ChIP-Seq(GSE22178)/Homer	MAATCACTGC	1	-0.000152	1	1072	0.0748	2911.8	0.083
HEB(bHLH)/mES-Heb-ChIP-Seq(GSE53233)/Homer	VCAGCTGBNN	1	-9e-05	1	2969	0.2073	7719.6	0.2201
TEAD1(TEAD)/HepG2-TEAD1-ChIP-Seq(Encode)/Homer	CYRCATTCCA	1	-8.3e-05	1	1150	0.0803	3124.3	0.0891
KLF6(Zf)/PDAC-KLF6-ChIP-Seq(GSE64557)/Homer	MKGGGYGTGGCC	1	-5.3e-05	1	1629	0.1137	4357.5	0.1243
ZKSCAN1(Zf)/HepG2-ZKSCAN1-ChIP-Seq(Encode)/Homer	GCACAYAGTAGGKCY	1	-3.1e-05	1	28	0.002	133.9	0.0038
ZNF136(Zf)/HEK293-ZNF136.GFP-ChIP-Seq(GSE58341)/Homer	YTKGATAHAGTATTCTWGGTNGGCA	1	-2.1e-05	1	90	0.0063	328.9	0.0094
Srebp2(bHLH)/HepG2-Srebp2-ChIP-Seq(GSE31477)/Homer	CGGTCACSCCAC	1	-1.8e-05	1	192	0.0134	622.5	0.0178
YY1(Zf)/Promoter/Homer	CAAGATGGCGGC	1	-1.5e-05	1	70	0.0049	270.7	0.0077
TEAD4(TEA)/Tropoblast-Tead4-ChIP-Seq(GSE37350)/Homer	CCWGGAATGY	1	-5e-06	1	986	0.0688	2756.3	0.0786
Pitx1(Homeobox)/Chicken-Pitx1-ChIP-Seq(GSE38910)/Homer	TAATCCCN	1	-4e-06	1	6227	0.4348	15898.3	0.4534
TEAD(TEA)/Fibroblast-PU.1-ChIP-Seq(Unpublished)/Homer	YCWGGAATGY	1	-3e-06	1	761	0.0531	2177.2	0.0621
THRb(NR)/Liver-NR1A2-ChIP-Seq(GSE52613)/Homer	TRAGGTCA	1	-2e-06	1	5185	0.362	13349.9	0.3807
EKLF(Zf)/Erythrocyte-Klf1-ChIP-Seq(GSE20478)/Homer	NWGGGTGTGGCY	1	0	1	205	0.0143	695.7	0.0198
KLF5(Zf)/LoVo-KLF5-ChIP-Seq(GSE49402)/Homer	DGGGYGKGGC	1	0	1	2022	0.1412	5481.9	0.1563
KLF3(Zf)/MEF-Klf3-ChIP-Seq(GSE44748)/Homer	NRGCCCCRCCCHBNN	1	0	1	753	0.0526	2199.5	0.0627
OCT:OCT(POU,Homeobox)/NPC-OCT6-ChIP-Seq(GSE43916)/Homer	YATGCATATRCATRT	1	0	1	90	0.0063	364.6	0.0104
Otx2(Homeobox)/EpiLC-Otx2-ChIP-Seq(GSE56098)/Homer	NYTAATCCYB	1	0	1	1021	0.0713	2917.2	0.0832
COUP-TFII(NR)/Artia-Nr2f2-ChIP-Seq(GSE46497)/Homer	AGRGGTCA	1	0	1	2188	0.1528	5942	0.1695
Npas4(bHLH)/Neuron-Npas4-ChIP-Seq(GSE127793)/Homer	NHRTCACGACDN	1	0	1	900	0.0628	2639.5	0.0753
ZBTB12(Zf)/HEK293-ZBTB12.GFP-ChIP-Seq(GSE58341)/Homer	NGNTCTAGAACCNGV	1	0	1	359	0.0251	1171.2	0.0334
TEAD2(TEA)/Py2T-Tead2-ChIP-Seq(GSE55709)/Homer	CCWGGAATGY	1	0	1	558	0.039	1722.9	0.0491
KLF1(Zf)/HUDEP2-KLF1-CutnRun(GSE136251)/Homer	VDGGGYGGGGCY	1	0	1	1394	0.0973	3974.4	0.1133
Klf4(Zf)/mES-Klf4-ChIP-Seq(GSE11431)/Homer	GCCACACCCA	1	0	1	458	0.032	1473.9	0.042
E2A(bHLH)/proBcell-E2A-ChIP-Seq(GSE21978)/Homer	DNRCAGCTGY	1	0	1	2231	0.1558	6171.9	0.176
COUP-TFII(NR)/K562-NR2F1-ChIP-Seq(Encode)/Homer	GKBCARAGGTCA	1	0	1	1788	0.1248	5042.5	0.1438
THRb(NR)/HepG2-THRb.Flag-ChIP-Seq(Encode)/Homer	GGTCACCTGAGGTCA	1	0	1	731	0.051	2260.6	0.0645
THRa(NR)/C17.2-THRa-ChIP-Seq(GSE38347)/Homer	GGTCANYTGAGGWCA	1	0	1	524	0.0366	1756.3	0.0501
SCRT1(Zf)/HEK293-SCRT1.eGFP-ChIP-Seq(Encode)/Homer	GCAACAGGTG	1	0	1	257	0.0179	989.1	0.0282
EAR2(NR)/K562-NR2F6-ChIP-Seq(Encode)/Homer	NRBCARRGGTCA	1	0	1	1595	0.1114	4685.2	0.1336
Tbx5(T-box)/HL1-Tbx5.biotin-ChIP-Seq(GSE21529)/Homer	AGGTGTCA	1	0	1	4526	0.316	12204.3	0.348
CRX(Homeobox)/Retina-Crx-ChIP-Seq(GSE20012)/Homer	GCTAATCC	1	0	1	3291	0.2298	9735.2	0.2776
GSC(Homeobox)/FrogEmbryos-GSC-ChIP-Seq(DRA000576)/Homer	RGGATTAR	1	0	1	1673	0.1168	6062.4	0.1729
Slug(Zf)/Mesoderm-Snai2-ChIP-Seq(GSE61475)/Homer	SNGCACCTGCHS	1	0	1	650	0.0454	2368.7	0.0676
Snail1(Zf)/LS174T-SNAIL1.HA-ChIP-Seq(GSE127183)/Homer	TRCACCTGCY	1	0	1	962	0.0672	3786.7	0.108
RARa(NR)/K562-RARa-ChIP-Seq(Encode)/Homer	TTGAMCTTTG	1	0	1	3438	0.24	10189.7	0.2906
E2A(bHLH),near_PU.1/Bcell-PU.1-ChIP-Seq(GSE21512)/Homer	NVCACCTGBN	1	0	1	1615	0.1128	5868.7	0.1674
LXRE(NR),DR4/RAW-LXRb.biotin-ChIP-Seq(GSE21512)/Homer	RGGTTACTANAGGTCA	1	0	1	64	0.0045	520	0.0148
ZEB1(Zf)/PDAC-ZEB1-ChIP-Seq(GSE64557)/Homer	VCAGGTRDRY	1	0	1	1835	0.1281	6913.9	0.1972
ZNF416(Zf)/HEK293-ZNF416.GFP-ChIP-Seq(GSE58341)/Homer	WDNCTGGGCA	1	0	1	1862	0.13	5784	0.1649
ZEB2(Zf)/SNU398-ZEB2-ChIP-Seq(GSE103048)/Homer	GNMCAGGTGTGC	1	0	1	982	0.0686	3901.5	0.1113
GLIS3(Zf)/Thyroid-Glis3.GFP-ChIP-Seq(GSE103297)/Homer	CTCCCTGGGAGGCCN	1	0	1	2528	0.1765	7253.6	0.2069

## Sheet: Vennndiagram
ATAC/HOMER TF	CUX2	scenic 2 and 8			common	[ATAC] and [scenic]:
	HNF6		JUN			TGIF1
	HNF6B		PPARG			ETV1
	EBF2		ATF3			FLI1
	ISL1		TGIF1			ATF3
	CUX1		CREM			RUNX1
	NKX6.1		TCF12			TCF4
	EBF		OLIG1			TCF12
	LHX3		ID1			ELF1
	EBF1		NR1D2			NFE2L2
	EN1		MAF			STAT4
	PU.1		NR1H3			MITF
	NANOG		ARID3A			MAFB
	SPIB		CEBPB			ARNT
	DLX2		CEBPD			MAFF
	LHX2		STAT2			STAT1
	DLX1		STAT1			EGR2
	LHX1		MXD1
	ELF4		CREB3L2
	ELF5		TFEC
	DLX5		MITF
	RFX		MAFB
	ETS1		NFE2L2
	LHX9		EPAS1
	CTCF		HIF1A
	PDX1		ELF1
	ERG		MXI1
	RFX2		KLF3
	TGIF1		ARNT
	DLX3		FOXN3
	ELF3		CREBL2
	HOXA9		TCF4
	EHF		USF2
	TGIF2		ETV1
	X-BOX		RUNX1
	BARX1		RREB1
	ETV2		TBL1XR1
	ETV1		MAX
	SCL		FLI1
	FLI1		SREBF1
	MEIS1		E2F3
	EWS		PML
	PAX7
	PBX2		KLF6
	ETS1-DISTAL		PPARD
	RFX1		EGR2
	PIT1		DDIT3
	BATF		NFKB1
	GABPA		HIVEP2
	HOXA1		RELB
	FOS		NFKB2
	FRA1		STAT4
	JUNB		NR4A1
	IRF8		MAFF
	FRA2		TCF4
	ATF3
	HOXB4
	AP-1
	MEF2D
	HOXC9
	ETV4
	BORIS
	OCT
	AP4
	MAFA
	FOSL2
	TATA-BOX
	BMYB
	JUN-AP1
	RUNX1
	OLIG2
	BACH2
	HOXD11
	HOXA11
	ZFP281
	HOXA2
	NEUROG2
	RFX5
	BHLHA15
	MYB
	ATOH1
	TWIST2
	MAZ
	SPDEF
	TCFCP2L1
	IRF3
	MYOD
	RUNX
	PBX3
	TCF4
	AMYB
	IRF4
	TCF21
	RUNX2
	NEUROD1
	NKX3.1
	RUNX-AML
	BACH1
	TCF12
	ATF4
	ELK1
	UNKNOWN
	NF-E2
	TBX20
	MYF5
	PKNOX1
	MYOG
	WT1
	IRF1
	NR5A2
	ZNF467
	CEBP:AP1
	ELK4
	ETS
	SMAD4
	ELF1
	HOXD10
	NFIL3
	NFE2L2
	SMAD2
	PRDM9
	AP-2GAMMA
	HOXA10
	NRF2
	NKX2.5
	NFAT
	FOXA2
	BCL6
	HLF
	ZNF264
	SMAD3
	44840
	PRDM1
	CHOP
	CRE
	ETS:RUNX
	JUND
	HOXD13
	PROP1
	PAX6
	PR
	SIX2
	FOXO1
	PHOX2A
	STAT4
	SF1
	PBX1
	EGR1
	STAT3
	ASCL1
	BRN1
	RFX6
	FOXK2
	NFY
	MAFK
	AP-2ALPHA
	ATF2
	ZNF189
	HNF1B
	PAX3
	HOXA13
	MITF
	SIX1
	BRN2
	FOX
	HRE
	TBR1
	CREB5
	FOXA3
	BZIP
	ZNF7
	IRF:BATF
	USF1
	EOMES
	ZNF341
	ARE
	MAFB
	RBPJ1
	ARNT
	NF1
	SOX21
	ZIC
	ZNF652
	TFE3
	MAFF
	CJUN
	IRF2
	RBPJ
	PITX1
	RORA
	ZIC2
	NRF1
	CEBP
	SOX9
	44838
	ZNF528
	NFKB
	NKX2.2
	BRACHYURY
	NKX2.1
	ISRE
	STAT1
	ZNF263
	DUX
	ATF1
	EGR2
	FOXO3
	SOX3
	TCFL2
	SOX10
	SP5
	MYNN
	ERRG
	NRF
	CLOCK
	ZFP809
	HAND2
	CDX4
	PRDM14
	LEF1
