# Supplementary material for: Exposure of iPSC-derived human microglia to brain substrates enables the generation and manipulation of diverse transcriptional states in vitro
Source: Nat Immunol. 2023 Jul 27;24(8):1382–90. doi: 10.1038/s41590-023-01558-2 (PMC10382323; doi:10.1038/s41590-023-01558-2)
Supplement: Supplementary file 8 — Differentially expressed iMGL regulons identified by SCENIC. [file 41590_2023_1558_MOESM8_ESM.csv]

	feature	group	avgExpr	logFC	statistic	auc	pval	padj	pct_in	pct_out
1	MYC (940g)	5	0.179333705271934	0.0110869472624632	186345884.5	0.689311129855905	0	0	100	100
2	SREBF2 (150g)	5	0.190086102682018	0.0412991961882967	227537362.5	0.841682320219461	0	0	100	100
3	PPARD_extended (73g)	5	0.129542447256946	0.0201030726356264	195290280.5	0.722397300388631	0	0	100	100
4	SMARCA4_extended (1042g)	5	0.0989955742260626	0.00392706379900483	167541211	0.619750856112074	3.22556546579899e-181	2.53136768076834e-180	100	100
5	TAL1 (21g)	5	0.247354821213035	0.0339774849565163	188858398.5	0.698605157833855	0	0	100	100
6	IRF8 (36g)	5	0.359390077027662	0.0440005955257463	200541592.5	0.741822402357791	0	0	100	100
7	ETV5 (1168g)	5	0.268139011365886	0.0226767749317337	230940994	0.854272676487179	0	0	100	100
8	TCF12 (14g)	5	0.0548249390195326	0.00935138539443012	163198186.5	0.603685595893854	1.64692290844151e-136	1.02506753439204e-135	95.211054325194	89.2048230443024
9	OLIG1 (190g)	5	0.143324747331238	0.00845439113026988	164747083	0.609415111194444	1.26650873016267e-151	8.79249329978317e-151	100	100
10	ID1 (281g)	5	0.140241106106467	0.011534415199658	179776433	0.665010104651356	0	0	100	100
11	MAF (123g)	5	0.192005911322818	0.0196815344701099	177966554	0.658315190289603	0	0	100	100
12	CEBPB (1241g)	5	0.186077183520554	0.0138531224295353	174598449.5	0.645856251769994	8.03339880338356e-268	7.63172886321438e-267	100	100
13	STAT2 (1271g)	5	0.148532874770538	0.00888496707905545	165863410	0.613544510819895	3.9663948739911e-163	2.98305947814747e-162	100	100
14	STAT1 (1439g)	5	0.138812442306647	0.00945222476140173	170933683.5	0.632299934178673	9.95653466348036e-221	8.5578786036105e-220	100	100
15	TFEC (1664g)	5	0.180469417130987	0.00996710841406892	166181013	0.614719354489575	1.76894394144903e-166	1.3586994954534e-165	100	100
16	KLF3_extended (398g)	5	0.0605755077838095	0.00622404265651214	184511605	0.682525955726575	0	0	100	100
17	TCF4_extended (1145g)	5	0.231658870640184	0.012893776905369	194501270	0.719478675592154	0	0	100	100
18	ETV1 (191g)	5	0.18663273033808	0.0247279191825148	227084841	0.840008400200856	0	0	100	100
19	RUNX1 (31g)	5	0.219597091413132	0.0503427235372542	205119723.5	0.758757343854921	0	0	100	99.9980457681108
20	ATF4_extended (50g)	3	0.179283103590808	0.0118277245335462	253582449.5	0.639901795277135	0	0	100	100
21	BHLHE41 (74g)	3	0.158278681663677	0.0140548544924983	254433865	0.642050296910631	0	0	100	100
22	BATF3_extended (12g)	3	0.380133841043668	0.0556501576091701	276141382.5	0.696828060303361	0	0	100	100
23	SPI1 (902g)	3	0.214547638145192	0.0161851409924997	277222566	0.69955636923814	0	0	100	100
24	RUNX3 (166g)	3	0.3125698700218	0.0229124489853416	269344885.5	0.679677462379605	0	0	100	100
25	IKZF1 (393g)	3	0.189353416693031	0.024409680195963	301840238	0.761677752399334	0	0	100	100
26	IRF4 (778g)	3	0.196977600098669	0.018548162269927	288695791.5	0.728508442260328	0	0	100	100
27	NFAT5 (133g)	3	0.118314541697458	0.00995177322756641	264212819.5	0.666726967369576	0	0	100	100
28	JUND_extended (437g)	3	0.139178705301027	0.0126576628824925	273431702.5	0.689990327250283	0	0	100	100
29	REL (791g)	3	0.123111319331454	0.00575874075785718	248520839	0.627129090966052	5.22379339023573e-298	2.58327316969192e-297	100	100
30	IRF7 (287g)	3	0.0799315499994027	0.00426111438308165	246403317.5	0.621785638325463	1.16116771869044e-273	5.58908728596332e-273	100	100
31	IRF1 (195g)	3	0.0436682869627626	0.00514091510854424	259070396	0.653750335760355	0	0	100	100
32	NR2F6_extended (74g)	3	0.0184703801953217	0.00338255823660131	239929676	0.605449749047642	1.0577318155433e-205	4.77301481763913e-205	99.2696287279367	98.0907564418831
33	UBTF (139g)	3	0.108365927464966	0.0143457512194428	280432223	0.707655767601763	0	0	100	100
34	E2F4_extended (220g)	3	0.0480161418647929	0.00654639164946794	273402561.5	0.689916791490009	0	0	100	100
35	THAP11_extended (174g)	3	0.0324287202937996	0.00509981260196498	262673473.5	0.662842509786273	0	0	100	100
36	TP53_extended (101g)	3	0.0377215168914519	0.00488787070671559	242388996.5	0.611655713246721	2.27100966298287e-230	1.03776517510989e-229	100	99.9937809656087
37	POLR3G_extended (90g)	3	0.0245511358429646	0.00883673540656355	286273270.5	0.722395339638072	0	0	99.8539257455873	98.1384357055495
38	HCFC1 (235g)	3	0.0781543729876325	0.00411183690479841	238472781	0.601773352168171	9.45346031983682e-192	4.21320885859394e-191	100	100
39	ESRRA_extended (582g)	3	0.146077769779235	0.0137501729568603	318319682	0.803262750973019	0	0	100	100
40	XBP1 (359g)	3	0.211357409840252	0.0165343646956987	286186366.5	0.722176042026087	0	0	100	100
41	MYC (940g)	3	0.184024625234271	0.0172505933771691	305793855.5	0.771654495431344	0	0	100	100
42	SREBF2 (150g)	3	0.174462568550745	0.0255252010262326	288331043.5	0.727588020123529	0	0	100	100
43	PPARD_extended (73g)	3	0.127785675813777	0.0192690054682922	281439482	0.710197532000995	0	0	100	100
44	SMARCA4_extended (1042g)	3	0.10001106605526	0.00535418141720141	256774938	0.647957869846095	0	0	100	100
45	RXRA (14g)	3	0.22474098372931	0.0242866924960931	237942521	0.600435269321221	8.51864790201102e-187	3.75028279588534e-186	100	99.9502477248699
46	TAL1 (21g)	3	0.239506765319026	0.0268580968774128	260085306.5	0.656311408312009	0	0	100	100
47	ETV5 (1168g)	3	0.258043316875008	0.0122401151193784	272045475	0.686492256040459	0	0	100	100
48	ELK3 (21g)	3	0.0993834954604017	0.0192684252903675	252734888	0.637763019007219	0	0	99.8539257455873	99.5584485582205
49	MYBL1 (703g)	3	0.135964255975148	0.000244658763375094	253423938	0.639501799955605	0	0	100	100
50	BRCA1 (2198g)	3	0.203724722540327	0.00485160108737701	269578443.5	0.680266833543879	0	0	100	100
51	E2F1 (2552g)	3	0.205193758865002	0.00869409110211433	277274578	0.699687618747882	0	0	100	100
52	E2F2 (1998g)	3	0.183967925457754	0.00596295308137879	274339595	0.692281345583035	0	0	100	100
53	EZH2_extended (3258g)	3	0.291170053336333	0.0164012442679032	292210808.5	0.737378400308153	0	0	100	100
54	HDAC2_extended (2291g)	3	0.194448300741523	0.00726502549542482	277548044	0.700377695623045	0	0	100	100
55	TFDP1 (2763g)	3	0.224038860451758	0.0084028330221384	281300982	0.709848034633095	0	0	100	100
56	MYBL2 (1476g)	3	0.187328970127022	0.00623578047698936	278983643	0.7040003531816	0	0	100	100
57	E2F8 (1273g)	3	0.150664650996937	0.00361243430616504	274266957	0.692098047461667	0	0	100	100
58	YBX1 (1061g)	3	0.181700690613823	0.00889643848370883	287062375.5	0.724386604045991	0	0	100	100
59	POLE3 (1140g)	3	0.143679103059359	0.00576707693422071	281588192	0.710572793759698	0	0	100	100
60	POLE4 (767g)	3	0.132027502920987	0.0063048747840137	279690798.5	0.705784822394207	0	0	100	100
61	YY1 (750g)	3	0.167779153913408	0.00755646575444663	262094465	0.661381412697885	0	0	100	100
62	HIST1H2BN_extended (773g)	3	0.169974213736398	0.00349517641994748	267988925	0.676255768331039	0	0	100	100
63	SMARCB1_extended (685g)	3	0.211911330446739	0.0229742915242722	322445462	0.813673936897455	0	0	100	100
64	E2F7 (1812g)	3	0.202838703167303	0.0135465141497603	291489457.5	0.735558109507922	0	0	100	100
65	RAD21_extended (2800g)	3	0.254772869362329	0.00581544993956637	272126055.5	0.68669559663724	0	0	100	100
66	CTCF_extended (1947g)	3	0.179796505095555	0.00570948355750875	280787876	0.70855323899083	0	0	100	100
67	KLF6_extended (27g)	4	0.302766454678388	0.0338586382817252	206717750	0.69723814193187	0	0	100	100
68	BHLHE41 (74g)	4	0.173092596392663	0.0299303646276992	231564940.5	0.781045211892951	0	0	100	100
69	BATF3_extended (12g)	4	0.473232750024686	0.156941806548665	268664117	0.906176996125618	0	0	100	100
70	SPI1 (902g)	4	0.234019802319018	0.0371592792150531	270011270.5	0.910720809142338	0	0	100	100
71	RUNX3 (166g)	4	0.357097577291836	0.0715310276480708	275437285	0.929022209327254	0	0	100	100
72	IKZF1 (393g)	4	0.206978257309336	0.0429397026352129	270439353	0.912164688281374	0	0	100	100
73	IRF4 (778g)	4	0.222295433005403	0.0459350464216264	279681375.5	0.943337098950475	0	0	100	100
74	RFX5 (64g)	4	0.118116812548551	0.0337997088580968	252073641.5	0.850218993915425	0	0	100	100
75	ETS2 (236g)	4	0.183808362592925	0.0258539510718648	251555500	0.848471354843706	0	0	100	100
76	NFAT5 (133g)	4	0.140503230397404	0.0342472194448223	269082553.5	0.907588340278583	0	0	100	100
77	EHF (128g)	4	0.10688288161037	0.0469813014229386	279095923	0.941362426657993	0	0	100	100
78	JUND_extended (437g)	4	0.168217361448607	0.044470516147054	277450223.5	0.935811648064678	0	0	100	100
79	REL (791g)	4	0.147193178335057	0.0323618050284156	271824433	0.916836423561131	0	0	100	100
80	IRF7 (287g)	4	0.0852998799411381	0.0100528836473931	222173846.5	0.749369998074749	0	0	100	100
81	IRF1 (195g)	4	0.0469000835118729	0.00850773701040711	218528969	0.737076193524006	0	0	100	100
82	UBTF (139g)	4	0.110119329166928	0.0156344869501771	214793105	0.724475500676536	0	0	100	100
83	E2F4_extended (220g)	4	0.0479719241885847	0.0061923374725466	201177769.5	0.678552345912134	0	0	100	100
84	THAP11_extended (174g)	4	0.0315998851501929	0.00393759736152538	186388212.5	0.628668660342436	6.86177762177611e-229	3.30280229528157e-228	100	100
85	JUN (54g)	4	0.0290247723901454	0.0037093837399013	179642451	0.605915886503829	9.13578919372863e-156	3.70564033588318e-155	99.6245733788396	98.4286674309207
86	BCL3 (163g)	4	0.110573963412229	0.00788217475255121	189314769	0.638539640537986	5.12836471116869e-265	2.64477094390271e-264	100	100
87	HIVEP2 (137g)	4	0.0634322756978907	0.0149810048967754	232026072	0.78260056197898	0	0	100	100
88	RELB (439g)	4	0.0699935925364879	0.0095911979460245	224287131	0.75649789375934	0	0	100	100
89	NFKB2 (325g)	4	0.0505486743923088	0.00685697557029432	209730138	0.707398623128564	0	0	100	100
90	ETV3_extended (42g)	4	0.0472533230988264	0.00901634691717593	189087296.5	0.637772398715546	4.10600181510301e-262	2.0876995144397e-261	99.8293515358362	99.3517017828201
91	VDR (22g)	4	0.0716774500247966	0.0120171912447164	181275755.5	0.611424858011061	3.58122978151615e-172	1.53907613229444e-171	99.4539249146758	98.5729533146223
92	MYBL1 (703g)	4	0.135770657408883	1.72486979986841e-05	188506934.5	0.635814896166646	8.87983040804937e-255	4.45224830181364e-254	100	100
93	E2F1 (2552g)	4	0.198363772189504	0.00066834393201376	178248162.5	0.601213091881418	2.04539460321609e-142	7.85518565703201e-142	100	100
94	EZH2_extended (3258g)	4	0.285440917421425	0.00924510778549142	198990995.5	0.671176577548822	0	0	100	100
95	HDAC2_extended (2291g)	4	0.188718165900057	0.000533038157364218	178282646.5	0.601329402938821	9.72524831066758e-143	3.81610286972934e-142	100	100
96	TFDP1 (2763g)	4	0.218606379514922	0.00195001350647867	184565658	0.622521367653977	9.73785151517507e-208	4.50687743202333e-207	100	100
97	MYBL2 (1476g)	4	0.184105083653335	0.00234823353448929	189548247.5	0.639327139993262	5.16505475820253e-268	2.70229676479872e-267	100	100
98	E2F8 (1273g)	4	0.148737005020073	0.00129337258404624	193732126.5	0.653438942293876	0	0	100	100
99	POLE3 (1140g)	4	0.14058703999238	0.00204843846793462	191382912.5	0.64551528017797	3.74344522510154e-292	2.01699063621143e-291	100	100
100	POLE4 (767g)	4	0.128445313386065	0.00201430854847498	187708049	0.633120335870608	7.47741770373765e-245	3.69773670006752e-244	100	100
101	YY1 (750g)	4	0.177386152435015	0.0179244544030422	240422807.5	0.810921904767944	0	0	100	100
102	HIST1H2BN_extended (773g)	4	0.167688309244721	0.000781819250280424	182878576.5	0.6168310117443	4.44016849886003e-189	1.97888991122033e-188	100	100
103	SMARCB1_extended (685g)	4	0.205460829489375	0.0147072828357584	208892832.5	0.704574476043713	0	0	100	100
104	E2F7 (1812g)	4	0.208944911563441	0.0197294182089952	237840668.5	0.802212610096491	0	0	100	100
105	RAD21_extended (2800g)	4	0.256734254557736	0.00773331876222982	213111032	0.718802037932704	0	0	100	100
106	CTCF_extended (1947g)	4	0.180674506314027	0.00642341894529488	214149224	0.722303754940791	0	0	100	100
107	NFYB (522g)	4	0.0626620024351943	-0.000916668103977003	193343528.5	0.652128240394894	0	0	100	100
108	PBX3 (625g)	4	0.065431491782866	-0.00130272434174908	184805139	0.623329112936944	1.85386986978447e-210	8.6915197791194e-210	100	100
109	ETV6_extended (119g)	4	0.0658561085986415	0.00625648198026755	183302587.5	0.61826115812408	1.09942775178808e-193	4.96116772994372e-193	100	100
110	KDM5A_extended (765g)	4	0.140536377075459	0.0176489464466746	230357854.5	0.776973832440572	0	0	100	100
111	MAX_extended (694g)	4	0.106884536411046	0.00445291197896894	179253540	0.604604128887384	5.56690375659864e-152	2.2329469512579e-151	100	100
112	CREB1_extended (181g)	4	0.0674451571632125	0.00651836097056713	193154821	0.651491749011504	0	0	100	100
113	XRCC4_extended (414g)	4	0.0851041983841786	0.00578292684998807	205739425	0.693938350282602	0	0	100	100
114	POLR2A (1178g)	4	0.106587960285528	0.00144267506402056	180672868	0.609391379220323	5.09470293691955e-166	2.13859041886972e-165	100	100
115	EP300 (139g)	4	0.0858819443307698	0.00625238450426185	181206135.5	0.611190036765951	1.86514225693877e-171	7.92136887946937e-171	100	100
116	ZNF274 (112g)	4	0.0276120952742113	0.00609535180756177	198423022.5	0.669260861848611	0	0	99.9829351535836	99.9505870261296
117	ZBTB7B_extended (170g)	4	0.065390629550452	0.00900833964890591	211239918	0.712490958943586	0	0	100	100
118	ZNF143_extended (164g)	4	0.0399595780186894	0.00552744622442828	193626946.5	0.653084180751781	0	0	100	100
119	ELK4 (216g)	4	0.0448274329178608	0.00788961343701675	211903175	0.714728057975011	0	0	100	100
120	TAF1 (338g)	4	0.0578085078184246	0.00656827842760401	204829836	0.690870398235515	0	0	100	100
121	KLF16_extended (231g)	4	0.0286911876827397	0.00296120150519571	182671926.5	0.616134002116292	7.44849248039614e-187	3.27915339685733e-186	100	100
122	GABPA (200g)	4	0.0444131148491145	0.00434703804185794	183432318	0.618698726028974	4.17514941029617e-195	1.90788473052774e-194	100	100
123	ERF_extended (94g)	4	0.0314921522037401	0.00415092286911358	178907586.5	0.603437262590055	1.18161633377248e-148	4.68751095046005e-148	100	99.9940704431356
124	RBBP5_extended (263g)	4	0.0393862954041631	0.0030797625828446	180430897.5	0.608575237104698	1.3954873707976e-163	5.79047058457395e-163	100	100
125	PHF8_extended (231g)	4	0.0330731469872972	0.00365667872535795	185396434.5	0.625323493079688	2.9844326739015e-217	1.41760552010321e-216	100	100
126	NFYC (83g)	4	0.0243258734335513	0.00387218133122766	180173903.5	0.607708422237336	5.17294868391238e-161	2.12208463055951e-160	99.8805460750853	99.7371229790094
127	JUNB (94g)	4	0.0273830892797064	0.00468903831837906	187229783	0.631507192842546	5.25666645929556e-239	2.56440079973743e-238	99.9658703071672	99.8557141162984
128	NR1H2_extended (72g)	4	0.0091687178497232	0.00267842666900432	181666239.836914	0.612741922334388	5.30556416347673e-177	2.30760079881337e-176	90.8191126279864	82.663952247302
129	ZNF467_extended (27g)	4	0.0671939832143167	0.00941853308230581	178248869	0.601215474834731	2.01441424222313e-142	7.8193929187371e-142	99.8464163822526	99.525635450844
130	JUN (54g)	2	0.032281092607621	0.00779964440162784	272273838	0.647887997589654	0	0	99.3539612376743	98.4044004954756
131	PPARG (27g)	2	0.0690287688381368	0.0118309990517	267745909.5	0.637113585510098	0	0	99.3426272243001	99.1140223803825
132	ATF3 (211g)	2	0.117028260857849	0.0096695248298138	283937855	0.675643057251249	0	0	100	100
133	TGIF1 (13g)	2	0.0355149264917073	0.0168477340778202	277334583.617188	0.659930272265453	0	0	73.2743964637878	51.0843778211669
134	CREM (136g)	2	0.0880299299546561	0.0128056042468342	279774747.5	0.665736753356104	0	0	100	100
135	TCF12 (14g)	2	0.0547461605690403	0.00995302184237771	255131322	0.607096600052265	4.75966567073997e-225	1.93060596307543e-224	93.8116286977219	89.0176565682014
136	OLIG1 (190g)	2	0.174476200960695	0.0460045728984147	376748838.5	0.89649101934646	0	0	100	100
137	ID1 (281g)	2	0.159394636275947	0.0350931316237227	379530846.5	0.903110934082441	0	0	100	100
138	NR1D2_extended (28g)	2	0.202652094914175	0.0766466891265511	367546256	0.874593055177832	0	0	100	99.9979005269677
139	MAF (123g)	2	0.226985191073107	0.0626030118912636	384908143	0.915906456000455	0	0	100	100
140	NR1H3 (254g)	2	0.0815982358137565	0.0356941647052503	385792610.5	0.918011086697688	0	0	100	100
141	ARID3A (10g)	2	0.250419033172607	0.112879404631229	339356243.5	0.807513636586567	0	0	99.8639918395104	95.448342466041
142	CEBPB (1241g)	2	0.212635430510888	0.04636050898436	385019568	0.916171596862543	0	0	100	100
143	CEBPD (324g)	2	0.157278086546853	0.0358403107068742	369916896.5	0.880234102212803	0	0	100	100
144	STAT2 (1271g)	2	0.18290407405703	0.0502833099225708	389101219.5	0.925884072495967	0	0	100	100
145	STAT1 (1439g)	2	0.168199329751506	0.0449851386088417	390663743	0.929602168325658	0	0	100	100
146	MXD1_extended (966g)	2	0.169653989463287	0.040074606223653	383523240	0.91261101623982	0	0	100	100
147	CREB3L2 (425g)	2	0.136529951971339	0.0343623645059967	379436098	0.902885475711594	0	0	100	100
148	TFEC (1664g)	2	0.220748146072007	0.058447697262133	392236723	0.933345145873316	0	0	100	100
149	MITF (1779g)	2	0.197267339026227	0.0506978441484137	389432777	0.92667302866722	0	0	100	100
150	MAFB_extended (176g)	2	0.19846742296728	0.0615031776134025	386881986	0.920603305312971	0	0	100	100
151	NFE2L2 (340g)	2	0.225507870695668	0.0611580823749602	379651615	0.903398308228307	0	0	100	100
152	EPAS1 (41g)	2	0.0977421548603131	0.0407660162187262	353192835	0.840438436215686	0	0	100	99.8992252944511
153	HIF1A (815g)	2	0.153049517572753	0.0353696984455508	383764386.5	0.913184835319018	0	0	100	100
154	ELF1_extended (784g)	2	0.13905709689724	0.0266387228766387	359196546	0.854724539965018	0	0	100	100
155	MXI1 (630g)	2	0.113492873332791	0.0350981157127838	381052130.5	0.906730898643726	0	0	100	100
156	KLF3_extended (398g)	2	0.06214810387114	0.0085505201715383	309412870.5	0.736262016832891	0	0	100	100
157	ARNT_extended (529g)	2	0.0698307377266592	0.0166165706874829	355270453.5	0.845382224056662	0	0	100	100
158	FOXN3_extended (544g)	2	0.155848855360421	0.0286891678068283	354207448.5	0.84285275524711	0	0	100	100
159	CREBL2_extended (143g)	2	0.117679028593683	0.0364911995945549	354908504	0.844520948737277	0	0	100	100
160	TCF4_extended (1145g)	2	0.22728705884075	0.00867042881105476	266968134	0.635262833285901	0	0	100	100
161	USF2 (501g)	2	0.118671192690804	0.00443876949632532	253602656.5	0.603459070875556	6.13537631172814e-210	2.40746831362376e-209	100	100
162	ETV1 (191g)	2	0.172733196018574	0.0100914959168422	272603900.5	0.64867339634032	0	0	100	100
163	RUNX1 (31g)	2	0.20890607470535	0.0414128791943005	300278313	0.714525921249802	0	0	100	99.9979005269677
164	RREB1_extended (63g)	2	0.116120030190928	0.0157989030625318	280358270.5	0.667125272909781	0	0	100	100
165	TBL1XR1_extended (78g)	2	0.124718300205065	0.0113576502596968	260778320	0.620533888972447	3.4222840392117e-284	1.47076730732788e-283	100	100
166	MAX_extended (694g)	2	0.109315067784618	0.00761067050508284	276037734.5	0.656844360729177	0	0	100	100
167	FLI1_extended (557g)	2	0.0946835677456591	0.0119149336572794	301593264.5	0.717654908230411	0	0	100	100
168	SREBF1_extended (98g)	2	0.021362604283354	0.00409867956536867	262635999.5	0.62495432194632	2.94804428141229e-305	1.297858519012e-304	99.920661906381	99.695576410321
169	E2F3 (125g)	2	0.0455139435184118	0.00499661475154147	260292785	0.619378536327402	8.22384849290046e-279	3.4927168305142e-278	100	100
170	PML_extended (225g)	2	0.0564597503474696	0.00718460663137485	290349642	0.690900196427439	0	0	100	100
171	OLIG1 (190g)	1	0.141425883310423	0.0084678943298449	422680787	0.61022633221914	0	0	100	100
172	ARID3A (10g)	1	0.179335873477018	0.0354834822933981	425092022	0.613707444054413	0	0	98.7239236573458	94.9258391881343
173	CEBPB (1241g)	1	0.181551118489507	0.0117971286125172	432378091	0.624226377724719	0	0	100	100
174	CEBPD (324g)	1	0.134118272710121	0.0103993158714617	443071288	0.639664198855223	0	0	100	100
175	STAT2 (1271g)	1	0.146068086809065	0.00820987537927126	423068819.5	0.610786536648911	0	0	100	100
176	STAT1 (1439g)	1	0.134574901106695	0.00636101073025253	418822115.5	0.604655549185929	0	0	100	100
177	MXD1_extended (966g)	1	0.140657615765968	0.0070734397171584	431773708.5	0.623353827735281	0	0	100	100
178	CREB3L2 (425g)	1	0.110892237625738	0.00492745922764944	417869238	0.603279875250035	0	0	100	100
179	TFEC (1664g)	1	0.178839004528954	0.0108764921056765	432543568	0.624465277683937	0	0	100	100
180	MITF (1779g)	1	0.160278142379245	0.00849859243102835	435185286	0.628279138960526	0	0	100	100
181	MAFB_extended (176g)	1	0.153146694427701	0.00965187207729853	427448523.5	0.617109536866391	0	0	100	100
182	NFE2L2 (340g)	1	0.181762910149961	0.0115389700482529	438485361	0.633043473477812	0	0	100	100
183	HIF1A (815g)	1	0.126871667923401	0.00538250800300556	425842705	0.614791208795651	0	0	100	100
184	ELF1_extended (784g)	1	0.120564492123395	0.00585083266808598	427174580.5	0.616714044009208	0	0	100	100
185	MXI1 (630g)	1	0.0868269877481049	0.00432897332078495	427422279.5	0.617071648274443	0	0	100	100
186	TCF4_extended (1145g)	1	0.225823898118754	0.00859692738224871	432918248.5	0.625006205765603	0	0	100	100
187	KLF6_extended (27g)	10	0.292944277585854	0.021030764588362	46135809	0.61309875714895	2.07215055506317e-46	5.26793204491412e-46	100	100
188	RUNX3 (166g)	10	0.30996728993367	0.0173966666117589	47458757	0.630679412872852	2.33584672285354e-61	6.53674935620255e-61	100	100
189	SREBF2 (150g)	10	0.169752222680421	0.0175245481146743	48778960	0.648223590292269	2.08378556784126e-78	6.42945803410851e-78	100	100
190	SMARCA4_extended (1042g)	10	0.112877993510891	0.0178744895433594	67127832	0.892061746859225	0	0	100	100
191	MYBL1 (703g)	10	0.234275834325923	0.100963620721411	74784738.5	0.993814375901792	0	0	100	100
192	CEBPZ (22g)	10	0.0941350655907677	0.0497108369064856	55702213.5	0.740226704755421	7.80625839262666e-203	3.96909757709609e-202	97.8770131771596	92.3014086552425
193	BRCA1 (2198g)	10	0.285875693196397	0.0884364522631386	74463133.5	0.989540567117103	0	0	100	100
194	E2F1 (2552g)	10	0.296325461895905	0.101004636646483	74155657	0.985454511966266	0	0	100	100
195	E2F2 (1998g)	10	0.28351096701563	0.107232968374254	74397863	0.988673187454844	0	0	100	100
196	EZH2_extended (3258g)	10	0.384293387208815	0.10979458888826	74349242.5	0.988027069639462	0	0	100	100
197	HDAC2_extended (2291g)	10	0.276722864495459	0.0906764774004956	74361645.5	0.988191893104136	0	0	100	100
198	TFDP1 (2763g)	10	0.311970155789521	0.0974698229950809	74368464	0.988282504149357	0	0	100	100
199	MYBL2 (1476g)	10	0.266044454067074	0.0861278635053224	74649102.5	0.992011909123228	0	0	100	100
200	E2F8 (1273g)	10	0.242313789876347	0.0970850403861704	74548025.5	0.990668696889183	0	0	100	100
201	YBX1 (1061g)	10	0.251474909271456	0.0792947472428417	74605196.5	0.991428442297462	0	0	100	100
202	POLE3 (1140g)	10	0.227082570852581	0.0905216634299381	74666886	0.992248234051393	0	0	100	100
203	POLE4 (767g)	10	0.212173815873544	0.0876546762657879	74557180	0.990790351037967	0	0	100	100
204	YY1 (750g)	10	0.211930893203972	0.0518635390908774	73657068	0.978828762838769	0	0	100	100
205	HIST1H2BN_extended (773g)	10	0.260011508968946	0.0953305489467785	74922573.5	0.995646065190943	0	0	100	100
206	SMARCB1_extended (685g)	10	0.231920001953628	0.0406227561372581	70285505.5	0.934024069408552	0	0	100	100
207	E2F7 (1812g)	10	0.287068217218606	0.0981804255431779	74472862	0.989669849151779	0	0	100	100
208	RAD21_extended (2800g)	10	0.341998409484413	0.0944808693669556	74761472.5	0.993505194032155	0	0	100	100
209	MAZ (13g)	10	0.111675828342081	0.0467500139922945	58630923	0.779146324751687	4.69166659659606e-273	3.13646600253922e-272	99.6339677891654	94.8518733662504
210	CTCF_extended (1947g)	10	0.264069682578134	0.0913625061525589	74883302.5	0.995124192879307	0	0	100	100
211	HMGB1 (20g)	10	0.472343936924567	0.371828826381809	74377111.5	0.988397420775236	0	0	100	99.9437264013941
212	NFYB (522g)	10	0.165475281933408	0.104520820772937	74904797	0.995409833285776	0	0	100	100
213	PBX3 (625g)	10	0.15708110825017	0.0927257735386782	74942006.5	0.995904310324298	0	0	100	100
214	SAP30 (768g)	10	0.176979982052636	0.0570824569906325	74829567	0.994410101829885	0	0	100	100
215	ZNF519 (14g)	10	0.154892287465031	0.118791970412279	71069613.5	0.944444080473505	0	0	100	76.199898344467
216	CREB1_extended (181g)	10	0.0684564342437677	0.00702295583884938	49523357.5	0.658115888530169	5.82752644116092e-89	1.91248822296281e-88	100	100
217	XRCC4_extended (414g)	10	0.0965974674613863	0.0170894280702328	63897447	0.849133161200033	0	0	100	100
218	POLR2A (1178g)	10	0.149585059844945	0.0453882689645002	73550575.5	0.977413584026239	0	0	100	100
219	RNASEH2C (12g)	10	0.132278890401139	0.0846222168449633	68276799.7675781	0.907330379307099	0	0	99.8535871156662	86.3091780424049
220	TP53_extended (101g)	6	0.0418375859702186	0.00870709838365451	100925543	0.698582373050477	2.48299872004662e-265	1.2278938875847e-264	100	99.9944203693716
221	POLR3G_extended (90g)	6	0.0248033074199445	0.00819296917224404	101727132.5	0.704130783081051	3.03418345681077e-280	1.61079445280689e-279	99.888351321176	98.3130916733312
222	XBP1 (359g)	6	0.20554649103197	0.00873308178163218	90841898.5	0.628785807241488	8.87634078741846e-113	2.88680993176402e-112	100	100
223	MYC (940g)	6	0.184440223891948	0.0159133591337017	108471441	0.750813266984204	0	0	100	100
224	SREBF2 (150g)	6	0.163431081383535	0.0113180686251186	87088478	0.602805531862179	1.47100857552255e-72	4.21455631558445e-72	100	100
225	SMARCA4_extended (1042g)	6	0.110467417576679	0.0157826031985156	124099574	0.858987450773222	0	0	100	100
226	MYBL1 (703g)	6	0.190855817159854	0.0578542654268951	138722527	0.960204019979549	0	0	100	100
227	CEBPZ (22g)	6	0.220829780987062	0.183958451215185	142783989.5	0.98831648811168	0	0	100	92.0583257388361
228	BRCA1 (2198g)	6	0.254878206523303	0.0580626624068467	138683203	0.959931828694556	0	0	100	100
229	E2F1 (2552g)	6	0.269764520946613	0.075597895795379	139546322	0.965906131148841	0	0	100	100
230	E2F2 (1998g)	6	0.249240604201135	0.0738845518528363	139464411.5	0.965339166337289	0	0	100	100
231	EZH2_extended (3258g)	6	0.346533555056736	0.0728452535637663	136769124	0.946683033490887	0	0	100	100
232	HDAC2_extended (2291g)	6	0.247250400538441	0.061958958223613	138620310.5	0.959496501912147	0	0	100	100
233	TFDP1 (2763g)	6	0.280523734050466	0.0668466032379786	138787846.5	0.960656145873154	0	0	100	100
234	MYBL2 (1476g)	6	0.231086301284599	0.0515387540238318	137549891.5	0.952087318637519	0	0	100	100
235	E2F8 (1273g)	6	0.207625736104872	0.0630487346732849	139374488.5	0.964716740924806	0	0	100	100
236	YBX1 (1061g)	6	0.214106484122878	0.0420070296422679	135150142.5	0.935476832319447	0	0	100	100
237	POLE3 (1140g)	6	0.187388754359994	0.0510681771115353	137383611	0.950936364946024	0	0	100	100
238	POLE4 (767g)	6	0.179550140401812	0.0555542215680348	138436563	0.958224645841062	0	0	100	100
239	YY1 (750g)	6	0.17633972210528	0.0157679369916993	109091109	0.75510246007721	0	0	100	100
240	HIST1H2BN_extended (773g)	6	0.207390226721538	0.042421697553982	135321223.5	0.936661013919181	0	0	100	100
241	SMARCB1_extended (685g)	6	0.211459721398634	0.0201380346985637	110739142.5	0.766509752216294	0	0	100	100
242	E2F7 (1812g)	6	0.252840087803238	0.0646539413451997	137276018	0.950191632036698	0	0	100	100
243	RAD21_extended (2800g)	6	0.295598213319735	0.0480831264047857	135306300	0.936557717035813	0	0	100	100
244	CTCF_extended (1947g)	6	0.21789989430857	0.0451300707118154	136048802	0.94169713758027	0	0	100	100
245	HMGB1 (20g)	6	0.180229937748615	0.0742519143385701	121588416.5	0.841605821571054	0	0	100	99.9423438168393
246	NFYB (522g)	6	0.0904953302047283	0.0283617233590988	132826174	0.919390880424944	0	0	100	100
247	PBX3 (625g)	6	0.0982399555876861	0.0332222177225968	134454446.5	0.930661391667304	0	0	100	100
248	SAP30 (768g)	6	0.144549351398658	0.0244335664582424	132520934.5	0.917278085904148	0	0	100	100
249	ZNF519 (14g)	6	0.164388116239965	0.131680948978588	137288624.927734	0.950278894163131	0	0	99.5906215109788	75.6356129224245
250	KLF6_extended (27g)	7	0.316444233522405	0.0460062065585393	97964476.5	0.744771614885066	0	0	100	100
251	BHLHE41 (74g)	7	0.180843017136153	0.0361324556290711	105690353.5	0.803507333129765	0	0	100	100
252	BATF3_extended (12g)	7	0.43997202866057	0.112231122320542	106935223.5	0.812971415145473	0	0	100	100
253	SPI1 (902g)	7	0.227130614663915	0.0276035167760453	107235746.5	0.815256131075335	0	0	100	100
254	RUNX3 (166g)	7	0.335228738086229	0.0441410867345404	104105217	0.791456386571414	0	0	100	100
255	IKZF1 (393g)	7	0.196659463820986	0.0294332391850017	104677277	0.79580545334779	0	0	100	100
256	IRF4 (778g)	7	0.215496321167618	0.0359170047384346	113183021	0.860470084048684	0	0	100	100
257	RFX5 (64g)	7	0.126936794184449	0.0408742426412839	115540272	0.87839100494453	0	0	100	100
258	ETS2 (236g)	7	0.195167536642602	0.0360859255508313	117883297.5	0.896203776958392	0	0	100	100
259	NFAT5 (133g)	7	0.133105216781375	0.0243443299563491	107014034	0.813570569302694	0	0	100	100
260	EHF (128g)	7	0.102825796256075	0.0397625514652398	115961149.5	0.881590711884665	0	0	100	100
261	JUND_extended (437g)	7	0.171923200553061	0.0455238107841106	119966525	0.912041443475683	0	0	100	100
262	REL (791g)	7	0.159808481165993	0.0434939089880471	123615195	0.93978033358329	0	0	100	100
263	IRF7 (287g)	7	0.0861483373130171	0.0103021975180633	98095160.5	0.745765135569267	0	0	100	100
264	IRF1 (195g)	7	0.0455597238263246	0.00656753698914445	89874383	0.683266953033827	3.17082407522684e-206	2.08121362028525e-205	100	100
265	UBTF (139g)	7	0.103437163570536	0.00765982813784967	81027193	0.616006490681486	8.11091702485321e-84	3.11493728294895e-83	100	100
266	ATF3 (211g)	7	0.122079445737359	0.0138049339742813	96812647.5	0.736014873920892	0	0	100	100
267	NFKB1 (310g)	7	0.0373818501782099	0.0105522762138116	102056629.5	0.775882069480991	0	0	100	100
268	BCL3 (163g)	7	0.128296448616128	0.0259037732859083	109974449	0.836077024081534	0	0	100	100
269	HIVEP2 (137g)	7	0.0979541742339281	0.0501091879098263	124462293.5	0.946220371241346	0	0	100	100
270	RELB (439g)	7	0.0865998609039774	0.0263379059830692	119007939	0.90475382587456	0	0	100	100
271	NFKB2 (325g)	7	0.0661340612694296	0.0227101437043345	116602811	0.886468921707637	0	0	100	100
272	ETV3_extended (42g)	7	0.063826717678366	0.0257651469579394	101714011	0.773277323938003	0	0	99.958932238193	99.3761454303116
273	VDR (22g)	7	0.0855062409285451	0.0257074054594754	94478636.5	0.71827063433799	1.23421386609114e-291	1.14243898886898e-290	99.6714579055441	98.6190044243692
274	SNAI1 (11g)	7	0.017792267633161	0.0161631693707692	85775021.3789062	0.652101695140167	0	0	35.1950718685832	5.51287509950203
275	CREM (136g)	7	0.125778501509425	0.0507414353178305	115909583.5	0.881198683116021	0	0	100	100
276	STAT4_extended (19g)	7	0.101530138445988	0.0582947301658329	106150013.5	0.807001882712726	0	0	98.5215605749487	90.1238453136859
277	NR4A1_extended (24g)	7	0.0252023065837458	0.0177513348931197	94077655.3476562	0.715222188707093	0	0	71.5400410677618	39.1602954516004
278	YY1 (750g)	7	0.170785747190642	0.00989004921234604	90676123	0.689362154231763	4.98487012758533e-220	3.39535493595906e-219	100	100
279	NFYB (522g)	7	0.0622210166651501	-0.00131941199790228	81310341	0.618159113762277	6.93083989069702e-87	2.74948703356223e-86	100	100
280	PBX3 (625g)	7	0.0684887720319625	0.0019749655461235	90194533	0.685700882566492	1.10461998031263e-211	7.38458912764551e-211	100	100
281	ELF1_extended (784g)	7	0.123424303851619	0.00715110073751295	83505042	0.634844253788109	1.42722008796432e-112	6.36082039203851e-112	100	100
282	FOXN3_extended (544g)	7	0.139190612561636	0.00788739726474821	80516550.5	0.61212434836887	1.99847517952915e-78	7.43762412175282e-78	100	100
283	CREBL2_extended (143g)	7	0.10346198670634	0.0173180444876833	92275265.5	0.70151958093078	6.59720450632156e-249	4.86038944241241e-248	100	100
284	ETV6_extended (119g)	7	0.0844424514641214	0.0252839528580215	110269233.5	0.838318113259488	0	0	100	100
285	CUX1 (85g)	7	0.0380109599814158	0.00583883878383618	82425675	0.626638402724906	1.61683507186526e-99	6.94854120170664e-99	100	99.9888927969788
286	TBL1XR1_extended (78g)	7	0.125036380620285	0.0103469733108801	80371089.5	0.611018486042613	6.35556199684439e-77	2.34118151108247e-76	100	100
287	KDM5A_extended (765g)	7	0.15150740941219	0.0279955100253781	113549449.5	0.863255844310312	0	0	100	100
288	MAX_extended (694g)	7	0.122243469860376	0.0202218452324634	112357329	0.854192788581917	0	0	100	100
289	FLI1_extended (557g)	7	0.09723610099548	0.013173530000838	98758287.5	0.750806536129029	0	0	100	100
290	CREB1_extended (181g)	7	0.0717504122222339	0.0106043951951511	95258945	0.724202903282984	1.39375767721039e-307	1.32406979334988e-306	100	100
291	XRCC4_extended (414g)	7	0.0863027458037626	0.00666884239014968	92511651	0.703316693688999	2.50293684573524e-253	1.96426130719657e-252	100	100
292	POLR2A (1178g)	7	0.110797829339248	0.00575084044036005	93469231	0.710596663209192	1.22692831463584e-271	1.05457409900843e-270	100	100
293	ZMIZ1 (57g)	7	0.134668691637522	0.0193306123523444	89126020	0.677577548670703	9.52950949456619e-194	5.93129815092827e-193	100	100
294	BACH1_extended (174g)	7	0.0666097180281476	0.00646385629124345	84389861	0.641571060269957	6.99161374582112e-124	3.32101652926503e-123	100	100
295	EP300 (139g)	7	0.0924213264569727	0.0126901168137375	92473344	0.70302546601882	1.3107854926268e-252	1.00679481454952e-251	100	100
296	ZNF274 (112g)	7	0.03023803106444	0.00845318884935578	94223362	0.716329918596974	1.64693981261247e-286	1.45011042037342e-285	100	99.9518687869083
297	SETDB1 (81g)	7	0.0213809986396538	0.00438829129092387	82142709.5	0.624487167094185	3.13261139029568e-96	1.31496826964737e-95	99.6303901437372	99.2169421870083
298	HLX (29g)	7	0.0196265199955029	0.00912054222579683	86461045.65625	0.657317171475486	4.52609840828986e-158	2.43868884386961e-157	82.217659137577	66.3914548584757
299	ZBTB7B_extended (170g)	7	0.0656771477414851	0.00873661182460486	92269820.5	0.701478185502682	8.33163819964467e-249	6.01544278014345e-248	100	100
300	ZNF143_extended (164g)	7	0.0421298437634346	0.00744508037232407	91718085.5	0.697283638850472	1.21559225609783e-238	8.4390154702176e-238	100	100
301	ELK4 (216g)	7	0.0448768920952891	0.00744107204196597	92329634.5	0.701932919411996	6.39754160419565e-250	4.81148441482215e-249	100	100
302	ELF2 (26g)	7	0.0387620784267757	0.00867768328969526	79738532	0.606209489071322	1.4164712756288e-70	5.11346130501997e-70	96.6735112936345	94.0909679927433
303	TAF1 (338g)	7	0.0579376977633506	0.00628683922170076	89233497.5	0.678394642724575	1.62622092072862e-195	1.02993991646146e-194	100	100
304	ELF4 (79g)	7	0.0312326040493632	0.00548861807522174	81710321	0.621199948166386	2.57531884826139e-91	1.04459562272175e-90	100	99.9185471778448
305	ZNF91_extended (46g)	7	0.0374433899677702	0.00874069614872363	84396035	0.641617997895865	5.80181422171894e-124	2.79260657872072e-123	99.7125256673511	98.8541068883171
306	GABPB1_extended (98g)	7	0.0300464273032243	0.0045918848132027	81376609.5	0.61866291778925	1.30188534495456e-87	5.22200677253996e-87	100	99.9833391954683
307	GABPA (200g)	7	0.0457630671517627	0.00548222384685874	85456103.5	0.64967713276639	3.06883413130697e-138	1.5386793352803e-137	100	100
308	ERF_extended (94g)	7	0.0337981414975836	0.00629767510014208	85031144	0.646446392559497	2.01733943230968e-132	9.97615801457251e-132	100	99.9944463984894
309	RELA_extended (207g)	7	0.0436469423660476	0.00449139577203281	83246546	0.632879046702444	2.26528116464298e-109	9.85260843898933e-109	100	100
310	RBBP5_extended (263g)	7	0.0413407350641159	0.00492703390805857	87047814	0.661778057937102	3.72709854931052e-161	2.06997319430938e-160	100	100
311	PHF8_extended (231g)	7	0.036095461978314	0.00658338314173943	92580846	0.703842746333112	1.25009282890115e-254	1.00285224718515e-253	100	100
312	IRF9 (197g)	7	0.0473881023136948	0.00457639332505329	84234112.5	0.640386987573351	7.50161639122428e-122	3.51699158082074e-121	100	100
313	PRDM1 (10g)	7	0.137389712034833	0.0345215049010577	85881356.5	0.652910104297093	3.38969841503904e-144	1.74811589689871e-143	98.1930184804928	96.0254725189285
314	MEF2D (19g)	7	0.0379543938218073	0.0107208717352387	81785367.625	0.621770487591388	1.31733341461698e-92	5.40406093950831e-92	89.4866529774127	82.6820192895092
315	ZNF263_extended (87g)	7	0.0168224995353042	0.00314836797392715	80873803.5	0.61484035220249	3.52854631876108e-82	1.34084760112921e-81	99.0965092402464	98.5912364168163
316	PLAG1 (23g)	7	0.0877399154051273	0.017387881914526	84183977.5	0.640005837933744	3.35082823300789e-121	1.53120125584285e-120	99.958932238193	99.4113182398786
317	NFYC (83g)	7	0.0253393944761915	0.00468587828751628	82112810	0.624259857158024	6.91867857318179e-96	2.87085398266509e-95	99.958932238193	99.7426831300098
318	JUNB (94g)	7	0.0333890430039104	0.0106684188197909	97271650	0.73950442488237	0	0	100	99.8611599622355
319	NR1H2_extended (72g)	7	0.0108494311112606	0.00426507905289687	86929232.6987305	0.660876547610125	4.27668702658212e-160	2.33921820696385e-159	93.305954825462	83.0689201947463
320	ZNF467_extended (27g)	7	0.0728313515162837	0.0147128464593092	85876142	0.652870461237439	4.09420990830898e-144	2.08170391112612e-143	99.5893223819302	99.5575630796572
321	ZNF579 (81g)	7	0.0174783416211768	0.00332478260895539	79353994	0.603286051949248	7.84652837741892e-67	2.77705563161591e-66	98.9322381930185	98.3283659453155
322	ATF1_extended (68g)	7	0.0555524007010963	0.00652199330766986	80058646	0.608643144915206	9.55650729876176e-74	3.48474660086161e-73	100	100
323	RCOR1_extended (62g)	7	0.0572687698558382	0.0076814215240967	82319619.5	0.625832119377877	2.8009744746808e-98	1.18959033571737e-97	100	99.9981487994965
324	KLF6_extended (27g)	9	0.312708223423112	0.0413335615640784	56473300	0.71723135460804	8.98374535455888e-174	8.53455808683093e-173	100	100
325	BHLHE41 (74g)	9	0.15993510162031	0.0140214757118917	50097949	0.636262088887217	1.49825871884553e-69	8.45111558598808e-69	100	100
326	RUNX3 (166g)	9	0.315281010304379	0.022869133637144	52763328.5	0.670113373464699	2.44331749366907e-107	1.66422191549912e-106	100	100
327	IKZF1 (393g)	9	0.177578784663072	0.00931925715344051	47454823.5	0.602693438166186	2.81419969665521e-40	1.16773113849716e-39	100	100
328	HCFC1 (235g)	9	0.083833520917558	0.00943171978420992	56590294	0.718717220762506	3.94790905228358e-176	3.85187883209289e-175	100	100
329	SREBF2 (150g)	9	0.168935915844283	0.0167077135091476	49982529	0.634796213102575	4.21004386543996e-68	2.26839676928929e-67	100	100
330	PPARD_extended (73g)	9	0.125892452237589	0.0149507935048041	51344017.5	0.652087609942113	3.49895768329775e-86	2.14088766723811e-85	100	100
331	SMARCA4_extended (1042g)	9	0.105370011381861	0.0101923605919767	59508598.5	0.755780744404541	4.11357008204961e-240	5.71153384469196e-239	100	100
332	MYBL1 (703g)	9	0.185807008382315	0.0513535219541037	73805610	0.937357966295093	0	0	100	100
333	BRCA1 (2198g)	9	0.247679241035463	0.0493510854002576	73537750.5	0.933956053673914	0	0	100	100
334	E2F1 (2552g)	9	0.242890044702114	0.0462988274234987	71129851	0.903374858309999	0	0	100	100
335	E2F2 (1998g)	9	0.228964926002699	0.0513950086774068	72545124.5	0.921349344120919	0	0	100	100
336	EZH2_extended (3258g)	9	0.340969451498182	0.0654736173249072	72850372.5	0.925226104227578	0	0	100	100
337	HDAC2_extended (2291g)	9	0.236760195723896	0.0497816055869121	73137228.5	0.928869279275919	0	0	100	100
338	TFDP1 (2763g)	9	0.266616094985377	0.0510513687097373	72792168	0.924486886006237	0	0	100	100
339	MYBL2 (1476g)	9	0.23282637364056	0.0521476152224117	74070512.5	0.940722323945772	0	0	100	100
340	E2F8 (1273g)	9	0.194152809890444	0.0477862119598926	73153367.5	0.929074250418601	0	0	100	100
341	YBX1 (1061g)	9	0.22597352065358	0.0532238090085973	74078259.5	0.940820713650361	0	0	100	100
342	POLE3 (1140g)	9	0.194395172439356	0.0570910892719091	74213107.5	0.942533332068377	0	0	100	100
343	POLE4 (767g)	9	0.172056056979715	0.0465971111269372	72499669.5	0.920772049165184	0	0	100	100
344	YY1 (750g)	9	0.207248900398734	0.0471210479183489	75102220.5	0.953825389047332	0	0	100	100
345	HIST1H2BN_extended (773g)	9	0.223059279869063	0.0575299081979411	74875505	0.950946020121209	0	0	100	100
346	SMARCB1_extended (685g)	9	0.228395141133103	0.0370542118264616	70172066.5	0.891210648420412	0	0	100	100
347	E2F7 (1812g)	9	0.237913786336931	0.0478636032446159	71306066.5	0.905612858953983	0	0	100	100
348	RAD21_extended (2800g)	9	0.313312627076893	0.0651606595724099	75319209.5	0.956581227902243	0	0	100	100
349	MAZ (13g)	9	0.101702791188631	0.0365728319311317	57513571.5	0.730443179259781	2.55861482781711e-195	2.97954823497412e-194	99.1614255765199	94.8585137124475
350	CTCF_extended (1947g)	9	0.229374097594046	0.055872511208775	74760630.5	0.94948707238405	0	0	100	100
351	HMGB1 (20g)	9	0.426176249009534	0.324899691659229	76601573.5	0.972867714946928	0	0	100	99.9436599240318
352	NFYB (522g)	9	0.124256616553917	0.0623536419207557	75313102.5	0.956503666791372	0	0	100	100
353	PBX3 (625g)	9	0.116072787117583	0.0507604756461786	74264391	0.943184651084161	0	0	100	100
354	SAP30 (768g)	9	0.152942276190301	0.0324870280418681	74448571.5	0.945523810111655	0	0	100	100
355	CREB1_extended (181g)	9	0.0660308964109914	0.00454263268885703	47993786	0.609538457032764	1.38677239453517e-45	6.50162122632721e-45	100	100
356	XRCC4_extended (414g)	9	0.115557542531606	0.0365627917697538	76420690	0.970570429013022	0	0	100	100
357	POLR2A (1178g)	9	0.154389402863447	0.0503711782615072	76458994.5	0.971056910030115	0	0	100	100
358	BCLAF1 (523g)	9	0.110685957040654	0.00868506508501315	55729004.5	0.707778532306286	3.74593899319498e-159	3.21972375367474e-158	100	100
359	RCOR1_extended (62g)	9	0.0560905404592046	0.00633238730989997	47715602	0.606005419523883	8.38851781644517e-43	3.73858633547742e-42	100	99.9981825781946
360	SPI1 (902g)	11	0.209412055007276	0.00878696012942007	19942521.5	0.600025830343237	4.19554620436377e-17	5.04864059925107e-16	100	100
361	RFX5 (64g)	11	0.0989942112041622	0.0112876194287476	20623629.5	0.620518845394188	4.07626179200725e-24	9.19706566821636e-23	100	100
362	ETS2 (236g)	11	0.168918628147684	0.00836874509314992	20195992	0.607652190291251	1.45203125363059e-19	2.18409701066935e-18	100	100
363	REL (791g)	11	0.125542368256772	0.00743010672314477	19949661.5	0.600240656960255	3.59651644732551e-17	4.47704288787762e-16	100	100
364	IRF7 (287g)	11	0.132018766552709	0.0563218750787844	32986613.5	0.992493359254943	0	0	100	100
365	IRF1 (195g)	11	0.0577656148262737	0.0186871077378349	28731140	0.864455687572295	4.45479730068562e-206	4.02045456386877e-204	100	100
366	VDR (22g)	11	0.070872079860395	0.0100705599200497	19982928	0.601241571477765	1.74691637437958e-17	2.33569189315196e-16	99.8319327731092	98.651962978213
367	STAT4_extended (19g)	11	0.0699291147752266	0.0244368649370554	22889197	0.688684699967099	1.08919409767837e-56	4.36887854735436e-55	98.4873949579832	90.4008306629191
368	STAT2 (1271g)	11	0.15816105221963	0.0178700259602466	22280323	0.670365044279406	1.65537670915949e-46	5.43264538187796e-45	100	100
369	STAT1 (1439g)	11	0.148282791573533	0.0182301668626092	23041475	0.693266404110831	2.45151856980063e-59	1.10624775462253e-57	100	100
370	ETV6_extended (119g)	11	0.067399366492539	0.00722647255503585	20350205	0.61229211425346	3.78883879452759e-21	7.19879370960243e-20	100	100
371	ETV7_extended (67g)	11	0.0639488944899844	0.0556234005399432	32341764.5	0.973091296347752	0	0	100	85.4490771406577
372	IRF9 (197g)	11	0.129022442410975	0.0869295409312364	33148666	0.99736915622333	0	0	100	100
373	PML_extended (225g)	11	0.0575553438323151	0.00723358157239629	22836374.5	0.687095389185947	1.00972020657547e-55	3.64508994573745e-54	100	100
374	ASCL2_extended (18g)	11	0.0342516045060814	0.0241381358833857	26538509.0683594	0.798484331071868	1.22432622575001e-158	8.83963534991504e-157	86.3865546218487	49.472779677402
375	IRF2 (16g)	11	0.0396412776529492	0.0212115319359268	23025556.0546875	0.692787438681142	4.9224712269764e-61	2.53858873276926e-59	84.2016806722689	67.5969852664745
376	KLF6_extended (27g)	8	0.303467637213295	0.0320296150158305	63676266	0.670717993154757	6.3849764150719e-130	3.54611767052455e-129	100	100
377	PPARD_extended (73g)	8	0.120875566358556	0.00985789644547407	57495166	0.605610925044186	7.05792851442449e-51	2.62671360176004e-50	100	100
378	EGR2 (13g)	8	0.0277254386744935	0.0245356959245137	67306352.6640625	0.708954601474376	0	0	51.0086455331412	11.8953197244102
379	JUN (54g)	8	0.0422546859420028	0.0170791516766229	71898140.5	0.757321048123625	1.54377654650822e-292	1.50622522510667e-291	99.8847262247839	98.5105721961293
380	PPARG (27g)	8	0.110692805127406	0.0532835728084568	84133738.5	0.886201653899227	0	0	100	99.1227909866774
381	DDIT3_extended (78g)	8	0.0349200503208025	0.0130698065295251	73549743.5	0.774717794497673	0	0	100	99.6966318828926
382	ATF3 (211g)	8	0.153365653918381	0.0459065466292897	86291743.5	0.908932458855943	0	0	100	100
383	TGIF1 (13g)	8	0.0761901040394666	0.0566302544845823	76341242.515625	0.804121349939405	0	0	87.7809798270893	53.4987847000128
384	NFKB1 (310g)	8	0.0399765725781184	0.0130942792660379	73211845.5	0.77115863057856	0	0	100	100
385	HIVEP2 (137g)	8	0.060626261376303	0.0109566737191202	61738036	0.650302133093611	3.79624576002026e-101	1.75698040944527e-100	100	100
386	RELB (439g)	8	0.0789110189666865	0.0180683393441327	75286491	0.793011389128623	0	0	100	100
387	NFKB2 (325g)	8	0.0601558170596992	0.0162518221120329	73729422	0.77661039295709	0	0	100	100
388	CREM (136g)	8	0.0989342888563097	0.0223969446319361	64786741.5	0.682414908592725	4.7467695664071e-148	2.95445485081546e-147	100	100
389	STAT4_extended (19g)	8	0.0581014097176516	0.0127432441601388	57209316.5	0.602600000958526	3.70066214206401e-48	1.36320309518889e-47	93.7175792507205	90.3835961914509
390	NR4A1_extended (24g)	8	0.0204243491830242	0.0125947943582869	59926262.21875	0.631218267927735	1.16949667433573e-97	5.34415568905312e-97	58.0403458213256	40.0025585262889
391	OLIG1 (190g)	8	0.175674126036006	0.0412813003513584	79613440	0.838588222257672	0	0	100	100
392	ID1 (281g)	8	0.148168667571978	0.0189654437244039	70170133.5	0.739119519359401	6.55829815391115e-253	5.77450154527299e-252	100	100
393	NR1D2_extended (28g)	8	0.158529485742587	0.0211966715695455	59248657	0.624080883137126	1.54555083346065e-69	5.93557288169463e-69	100	99.9981724812222
394	MAF (123g)	8	0.200119199139232	0.0267759160576361	65805688.5	0.693147731509368	9.73936931409641e-166	6.89394573017413e-165	100	100
395	NR1H3 (254g)	8	0.0790327875911483	0.0284237457759947	78050996	0.822130609870403	0	0	100	100
396	ARID3A (10g)	8	0.289436828051037	0.138512573586084	80625410	0.849247554692976	0	0	99.9423631123919	96.0178365832709
397	CEBPB (1241g)	8	0.207418738635003	0.0349731223208179	76259893	0.803264475199543	0	0	100	100
398	CEBPD (324g)	8	0.154835447823902	0.02867766429967	75172822.5	0.791814090464708	0	0	100	100
399	STAT2 (1271g)	8	0.170407162598552	0.0308767282926416	73452996	0.773698728947524	0	0	100	100
400	STAT1 (1439g)	8	0.154199311149869	0.024714086276082	71887340.5	0.757207289029679	2.79354155950729e-292	2.65386448153193e-291	100	100
401	MXD1_extended (966g)	8	0.169756433658752	0.0349892533425251	79003056.5	0.83215890059841	0	0	100	100
402	CREB3L2 (425g)	8	0.130444799697868	0.0236331547970279	74301767	0.782639045607548	0	0	100	100
403	TFEC (1664g)	8	0.211768790377219	0.0416126340375209	77273042	0.813936226335936	0	0	100	100
404	MITF (1779g)	8	0.196360896292338	0.0431955389633244	80264809	0.845449254411838	0	0	100	100
405	MAFB_extended (176g)	8	0.194939996739302	0.0498971204267198	78465090	0.826492365263808	0	0	100	100
406	NFE2L2 (340g)	8	0.239228100069819	0.0673912617315744	82153438.5	0.86534266003416	0	0	100	100
407	EPAS1 (41g)	8	0.113391236011054	0.0516306830497284	82158523.5	0.86539622160756	0	0	100	99.9122790986677
408	HIF1A (815g)	8	0.149882641487631	0.0275208114941894	77000367.5	0.811064077811642	0	0	100	100
409	ELF1_extended (784g)	8	0.143042916418583	0.0273002881009352	78373376	0.825526318824713	0	0	100	100
410	MXI1 (630g)	8	0.116908872928255	0.0340760099906427	81530629.5	0.858782457483987	0	0	100	100
411	MAFF (27g)	8	0.0567587505751919	0.0169666129331443	67657492	0.71265323968783	1.82044244365311e-200	1.52832493525296e-199	99.8847262247839	97.900180924359
412	CREBL2_extended (143g)	8	0.106254466773199	0.0199775236183886	66051859	0.695740706790517	3.66486232911666e-170	2.70003122614513e-169	100	100
413	USF2 (501g)	8	0.140553724737774	0.026440166926645	87455769	0.921193429801396	0	0	100	100
