# Supplementary material for: Exposure of iPSC-derived human microglia to brain substrates enables the generation and manipulation of diverse transcriptional states in vitro
Source: Nat Immunol. 2023 Jul 27;24(8):1382–90. doi: 10.1038/s41590-023-01558-2 (PMC10382323; doi:10.1038/s41590-023-01558-2)
Supplement: Supplementary file 9 — Differentially expressed genes between control and lentivirus treated iMGLs, significant differences are listed as threshold = TRUE. [file 41590_2023_1558_MOESM9_ESM.xlsx]

## Sheet: deseq2_result_ctrl_vs_lenti_no_
gene	baseMean	log2FoldChange	lfcSE	stat	pvalue	padj	threshold
IFI27	2146.38	4.89606	0.274595	17.8301	4.12678e-71	7.02542e-67	TRUE
IFI44L	1574.93	4.6751	0.320187	14.6011	2.76172e-48	2.35078e-44	TRUE
LY6E	7242.85	2.94508	0.25727	11.4474	2.42239e-30	1.37462e-26	TRUE
IFI6	48236	2.79139	0.266788	10.4629	1.27814e-25	5.43975e-22	TRUE
IFI44	1669.89	2.96244	0.285437	10.3786	3.10246e-25	1.05633e-21	TRUE
MX2	2350.73	2.91087	0.281068	10.3565	3.91209e-25	1.10999e-21	TRUE
OAS2	1856.45	2.85333	0.297597	9.58789	8.99075e-22	2.18655e-18	TRUE
MX1	9593.74	2.35845	0.249197	9.4642	2.95805e-21	6.29474e-18	TRUE
FCRL4	149.623	-5.17337	0.556678	-9.29328	1.49609e-20	2.82994e-17	TRUE
OAS3	3032.29	2.51687	0.271237	9.27925	1.70677e-20	2.9056e-17	TRUE
SLPI	380.287	-3.77728	0.409007	-9.23525	2.57695e-20	3.98818e-17	TRUE
IFIT3	3787.48	3.04544	0.333798	9.12359	7.2673e-20	1.03099e-16	TRUE
SDC2	2698.62	2.25705	0.253343	8.90907	5.14601e-19	6.7389e-16	TRUE
MB	212.331	-5.69403	0.662363	-8.59654	8.2154e-18	9.98992e-15	TRUE
ENHO	422.387	-2.83208	0.343385	-8.24752	1.61715e-16	1.83536e-13	TRUE
PCLAF	420.27	-3.46348	0.420358	-8.23935	1.73143e-16	1.84224e-13	TRUE
IFIT1	3675.27	2.52391	0.318362	7.92779	2.23085e-15	2.234e-12	TRUE
USP18	420.811	2.76414	0.349912	7.89954	2.7994e-15	2.64761e-12	TRUE
LGALS3BP	1545.09	2.21649	0.281171	7.88309	3.19391e-15	2.86174e-12	TRUE
IFITM3	11288	2.27513	0.297022	7.6598	1.8623e-14	1.58519e-11	TRUE
ISG15	18524.3	1.86553	0.246319	7.57362	3.62961e-14	2.94241e-11	TRUE
TDO2	407.951	2.72685	0.368151	7.40686	1.29322e-13	1.00072e-10	TRUE
IFIT5	947.133	1.96921	0.267743	7.35485	1.91143e-13	1.41479e-10	TRUE
NAT2	105.153	4.0016	0.549873	7.27732	3.40512e-13	2.41536e-10	TRUE
EDN1	417.482	2.45033	0.340454	7.19722	6.14509e-13	4.18456e-10	TRUE
CLNK	983.462	-1.91067	0.268107	-7.12653	1.02934e-12	6.73981e-10	TRUE
SAMD9L	3908.86	2.40986	0.340099	7.08578	1.38261e-12	8.7176e-10	TRUE
FAM177B	393.293	-2.17085	0.307493	-7.05983	1.66711e-12	1.0136e-09	TRUE
SIGLEC1	2380.79	2.5515	0.362093	7.04654	1.83423e-12	1.07676e-09	TRUE
LYPD1	553.546	2.94278	0.423437	6.94976	3.65916e-12	2.07645e-09	TRUE
FBLN1	688.662	-2.06637	0.29943	-6.901	5.16373e-12	2.83572e-09	TRUE
LRP5	659.347	2.42883	0.35489	6.84391	7.70615e-12	4.09967e-09	TRUE
CTLA4	181.318	2.61469	0.384006	6.80899	9.82837e-12	5.07025e-09	TRUE
STAT1	9679.01	1.7297	0.254599	6.79382	1.092e-11	5.39033e-09	TRUE
C15orf48	1270.41	1.87444	0.27599	6.7917	1.10821e-11	5.39033e-09	TRUE
COLEC12	580.733	-2.08982	0.308465	-6.77491	1.24483e-11	5.88665e-09	TRUE
BIK	654.981	-2.06909	0.30614	-6.75864	1.39293e-11	6.40897e-09	TRUE
PARP9	4096.59	1.6636	0.249236	6.67481	2.47545e-11	1.109e-08	TRUE
AKAP12	357.183	2.19505	0.32983	6.6551	2.831e-11	1.23577e-08	TRUE
EPSTI1	5746.21	1.6194	0.245174	6.60511	3.97217e-11	1.69056e-08	TRUE
OASL	469.82	2.07038	0.314245	6.58842	4.44533e-11	1.84579e-08	TRUE
HERC6	1221.09	1.80915	0.277632	6.51635	7.20367e-11	2.91989e-08	TRUE
HIST1H2BD	571.179	2.11055	0.330115	6.39339	1.62251e-10	6.42364e-08	TRUE
RSAD2	908.989	1.88989	0.298214	6.33734	2.33761e-10	8.9921e-08	TRUE
ACY3	7262.76	-2.64157	0.416995	-6.33477	2.37691e-10	8.9921e-08	TRUE
TACSTD2	300.746	-3.15715	0.500157	-6.31232	2.74881e-10	9.74911e-08	TRUE
ADAMDEC1	9830.82	2.42074	0.383362	6.3145	2.71042e-10	9.74911e-08	TRUE
XAF1	3776.76	2.20882	0.349564	6.31877	2.63647e-10	9.74911e-08	TRUE
TLR8	875.732	1.7597	0.279014	6.30686	2.84755e-10	9.89321e-08	TRUE
HERC5	2035.2	2.03206	0.32259	6.2992	2.99185e-10	1.01866e-07	TRUE
CCR7	166.371	-2.68066	0.426289	-6.28835	3.20861e-10	1.07105e-07	TRUE
RGS16	8152.99	-2.02155	0.327002	-6.18206	6.32695e-10	2.07135e-07	TRUE
MEP1A	80.9419	5.08193	0.829087	6.12955	8.81268e-10	2.8307e-07	TRUE
PTCHD4	321.49	2.45516	0.404101	6.07562	1.23513e-09	3.89386e-07	TRUE
RBP7	442.658	-1.8152	0.302888	-5.99299	2.06014e-09	6.26284e-07	TRUE
IGSF21	893.441	2.12395	0.354403	5.99303	2.05964e-09	6.26284e-07	TRUE
TSPEAR-AS2	236.275	2.64848	0.447043	5.92443	3.13383e-09	9.35969e-07	TRUE
CD80	340.49	2.06082	0.348177	5.91887	3.24156e-09	9.51455e-07	TRUE
MPEG1	3975.93	1.50438	0.255277	5.89313	3.78949e-09	1.0752e-06	TRUE
SEMA6B	1387.7	1.62946	0.276479	5.89364	3.7779e-09	1.0752e-06	TRUE
PLSCR1	8684.77	1.43043	0.243117	5.88368	4.01248e-09	1.11981e-06	FALSE
CLIC3	78.8694	-3.02256	0.514656	-5.87298	4.28039e-09	1.17531e-06	TRUE
IFIT2	1611.32	2.32575	0.403426	5.76499	8.16609e-09	2.20666e-06	TRUE
HELZ2	406.487	1.89011	0.3282	5.75904	8.45942e-09	2.25021e-06	TRUE
APOBEC3H	596.182	2.4732	0.430164	5.74943	8.95455e-09	2.34527e-06	TRUE
TMEM176B	1521.7	1.69367	0.296069	5.72054	1.06187e-08	2.73897e-06	TRUE
CYP27A1	380.34	1.96732	0.349559	5.62801	1.82297e-08	4.63197e-06	TRUE
SP110	5272.66	1.36437	0.243436	5.60464	2.08683e-08	5.22444e-06	FALSE
CMPK2	2566.73	1.5744	0.283464	5.55415	2.7896e-08	6.88262e-06	TRUE
SERPING1	439.84	2.35012	0.423506	5.5492	2.86984e-08	6.97944e-06	TRUE
TMEM176A	755.216	1.70888	0.310677	5.50048	3.78748e-08	9.08143e-06	TRUE
SPATA18	543.943	1.95794	0.357357	5.47893	4.27895e-08	1.01173e-05	TRUE
TNFSF9	383.608	2.03707	0.3724	5.47011	4.49762e-08	1.04887e-05	TRUE
EEF1B2	73172.6	-1.26993	0.232378	-5.46492	4.63124e-08	1.06543e-05	FALSE
SOCS3	238.877	2.18578	0.400384	5.45922	4.78236e-08	1.08553e-05	TRUE
TSPO	6767.35	-1.70675	0.315195	-5.41491	6.13207e-08	1.37358e-05	TRUE
DDX60	1574.43	1.74543	0.322857	5.4062	6.43742e-08	1.42325e-05	TRUE
ADARB1	540.545	1.65313	0.311229	5.31163	1.08649e-07	2.37134e-05	TRUE
ADGRG1	2974.24	-1.40708	0.266747	-5.27496	1.32787e-07	2.86148e-05	FALSE
HIST1H4H	386.193	1.61319	0.306464	5.26389	1.41037e-07	3.00128e-05	TRUE
CLEC9A	41.974	-3.64142	0.704047	-5.17212	2.31457e-07	4.86459e-05	TRUE
TNIP3	54.0819	5.4523	1.05734	5.15661	2.51457e-07	5.22049e-05	TRUE
HIST1H2BJ	262.375	1.79616	0.348545	5.15331	2.55929e-07	5.24932e-05	TRUE
PCED1B	331.802	-2.23956	0.436954	-5.12538	2.96936e-07	5.9471e-05	TRUE
CST7	1655.82	1.28175	0.24999	5.12721	2.94071e-07	5.9471e-05	FALSE
LTC4S	4508.55	-1.51922	0.297209	-5.11162	3.19405e-07	6.32273e-05	TRUE
C2orf91	319.761	-1.68163	0.329986	-5.09606	3.46795e-07	6.78601e-05	TRUE
C2	391.024	1.682	0.330986	5.08178	3.73921e-07	7.23367e-05	TRUE
KCNMA1	131.087	2.34196	0.462828	5.0601	4.1903e-07	8.01525e-05	TRUE
SMPDL3A	642.613	2.18024	0.431667	5.05073	4.40128e-07	8.32527e-05	TRUE
TCEAL9	1287.9	1.3341	0.264543	5.04305	4.58171e-07	8.47815e-05	FALSE
APOL6	2562.48	1.23557	0.244942	5.04431	4.55153e-07	8.47815e-05	FALSE
SYTL1	211.295	-1.87628	0.373632	-5.02172	5.12105e-07	9.37428e-05	TRUE
NCAM1	48.5916	3.70478	0.742216	4.99152	5.99074e-07	0.000108496	TRUE
HOPX	234.568	-2.6961	0.540992	-4.98362	6.24046e-07	0.000111829	TRUE
SERPINI1	315.138	1.67553	0.338258	4.95341	7.29234e-07	0.000129317	TRUE
LBX2-AS1	117.462	2.31483	0.46764	4.95002	7.42054e-07	0.000130234	TRUE
TNFRSF12A	933.002	-1.49373	0.304655	-4.90301	9.43794e-07	0.000163951	FALSE
PAQR5	255.048	-1.73841	0.35492	-4.89802	9.68055e-07	0.000166466	TRUE
PURPL	2922.19	1.54044	0.315563	4.88156	1.05251e-06	0.00017918	TRUE
FRY	544.76	1.45831	0.29984	4.86364	1.15248e-06	0.000194256	FALSE
COL8A2	460.471	-1.63501	0.336722	-4.85566	1.19988e-06	0.000200262	TRUE
GDF15	128.851	3.44231	0.710041	4.84805	1.24682e-06	0.000206076	TRUE
EIF2AK2	8804.13	1.31968	0.273537	4.82451	1.40349e-06	0.000229546	FALSE
TOP2A	860.789	-1.74204	0.361212	-4.82277	1.41579e-06	0.000229546	TRUE
PLP2	4558.02	-1.22342	0.254854	-4.80048	1.58283e-06	0.000254208	FALSE
AC004130.1	160.2	2.44918	0.511532	4.78794	1.685e-06	0.000268088	TRUE
SHISAL2A	798.037	-1.31843	0.276387	-4.77023	1.84017e-06	0.000290066	FALSE
TK1	73.3865	-3.0664	0.645099	-4.75338	2.00048e-06	0.000312441	TRUE
HESX1	132.945	1.97021	0.41704	4.72428	2.30937e-06	0.000357407	TRUE
ABCB1	85.3676	2.93047	0.621876	4.71231	2.44928e-06	0.000375645	TRUE
FCAMR	220.811	1.65013	0.350366	4.70974	2.48031e-06	0.000377008	TRUE
OMG	98.7306	2.28427	0.485813	4.70195	2.57691e-06	0.000388224	TRUE
APOE	17272.6	1.16687	0.248424	4.69711	2.63866e-06	0.000394039	FALSE
UTF1	413.039	-2.0052	0.427464	-4.69093	2.71972e-06	0.000402613	TRUE
BIN1	3876.68	-1.20082	0.256309	-4.68504	2.79907e-06	0.000410788	FALSE
LMNA	2922.4	1.61064	0.346675	4.64597	3.38484e-06	0.000492508	TRUE
MKI67	90.2522	-2.68211	0.578098	-4.63954	3.49193e-06	0.000503785	TRUE
CYP51A1	1075.54	-1.79453	0.388308	-4.6214	3.81157e-06	0.000536266	TRUE
CENPM	135.536	-1.85733	0.401821	-4.62229	3.79522e-06	0.000536266	TRUE
ODF3B	1479.7	1.35625	0.293448	4.62176	3.805e-06	0.000536266	FALSE
IL18	5544.72	-1.08514	0.23601	-4.59786	4.26851e-06	0.00059079	FALSE
PATL2	376.225	1.44046	0.313189	4.59933	4.23854e-06	0.00059079	FALSE
ASIC1	60.079	2.64259	0.574963	4.59611	4.30452e-06	0.000590969	TRUE
AC023157.3	797.951	1.61171	0.350992	4.59187	4.39295e-06	0.000598285	TRUE
PTGER4	1249.52	1.39125	0.303207	4.58846	4.46528e-06	0.000603309	FALSE
BCL3	809.67	1.2247	0.267034	4.58631	4.51152e-06	0.000604757	FALSE
RPLP0	70609.3	-1.12662	0.246439	-4.57158	4.84057e-06	0.000643796	FALSE
PLTP	470.997	2.2278	0.487773	4.56729	4.94079e-06	0.000652031	TRUE
PYCR1	211.841	-1.70933	0.377661	-4.52609	6.0086e-06	0.000786849	TRUE
RHEX	59.0552	-2.89017	0.640292	-4.51382	6.36689e-06	0.000802889	TRUE
HLA-B	18615.9	1.0978	0.24307	4.51639	6.29032e-06	0.000802889	FALSE
RARRES2	23.836	-4.44578	0.984319	-4.51661	6.28383e-06	0.000802889	TRUE
ARHGEF10	38.0352	3.2628	0.722815	4.51402	6.36095e-06	0.000802889	TRUE
FAM111B	28.0551	-4.88393	1.08142	-4.51622	6.29519e-06	0.000802889	TRUE
RTP4	187.29	1.83283	0.406395	4.50997	6.48367e-06	0.000811603	TRUE
FZD7	97.5979	2.05268	0.456007	4.50141	6.75029e-06	0.00083881	TRUE
UPK3A	137.847	-2.37274	0.527305	-4.49976	6.80306e-06	0.000839241	TRUE
IFIH1	2010.11	1.40897	0.314139	4.48518	7.28525e-06	0.00089226	FALSE
SUSD3	8493.51	-1.05191	0.234767	-4.48065	7.4415e-06	0.000904886	FALSE
RAC3	330.763	-1.75369	0.392279	-4.47052	7.80293e-06	0.000942107	TRUE
CDKN2C	212.314	-1.61391	0.361558	-4.46377	8.05303e-06	0.000952048	TRUE
RNASET2	46013.9	-1.09893	0.246113	-4.46515	8.0012e-06	0.000952048	FALSE
TNFSF13B	2778.52	1.14399	0.256211	4.46504	8.00543e-06	0.000952048	FALSE
ACTA2	387.201	1.64502	0.368864	4.4597	8.20732e-06	0.000963596	TRUE
TRIM69	1383.63	1.12304	0.252035	4.45589	8.3547e-06	0.000967554	FALSE
RPS2	204781	-1.0538	0.236442	-4.45693	8.31403e-06	0.000967554	FALSE
FCGR3A	8341.05	1.35694	0.305944	4.43526	9.19611e-06	0.0010578	FALSE
TROAP	34.7078	-3.33148	0.752508	-4.42716	9.54802e-06	0.00109091	TRUE
2022-03-01	179.717	-2.26993	0.514728	-4.40996	1.03392e-05	0.00117343	TRUE
PRDX4	4697.28	-1.11369	0.254181	-4.38148	1.17875e-05	0.00132894	FALSE
MYBL2	22.8839	-4.79369	1.09644	-4.37206	1.23082e-05	0.00137852	TRUE
PPP1R14B	10886.9	-1.02655	0.234967	-4.36892	1.2486e-05	0.00138929	FALSE
MAP10	347.066	1.56274	0.359081	4.35205	1.34873e-05	0.00149095	TRUE
RPL10A	63766.5	-1.05245	0.242124	-4.34674	1.38178e-05	0.00151764	FALSE
IRF7	1655.75	1.36308	0.314354	4.33613	1.45016e-05	0.00158254	FALSE
RPL5	105907	-1.03275	0.238416	-4.33171	1.47957e-05	0.00158417	FALSE
MAFF	1162.21	1.43842	0.332018	4.33234	1.4753e-05	0.00158417	FALSE
RPL3	116205	-1.00291	0.231503	-4.33217	1.47647e-05	0.00158417	FALSE
NUDT8	2084.86	-1.60553	0.372019	-4.31571	1.59092e-05	0.00169274	TRUE
RPS18	181753	-1.01781	0.236103	-4.31089	1.62602e-05	0.00171934	FALSE
FCGBP	38786.8	-1.64952	0.384012	-4.29549	1.74308e-05	0.00183174	TRUE
FAM20A	347.384	1.69395	0.394804	4.29062	1.78176e-05	0.0018609	TRUE
NKG7	307.722	1.8937	0.441848	4.28586	1.82036e-05	0.00188962	TRUE
RPL7A	141180	-1.08197	0.253306	-4.27138	1.94267e-05	0.00200437	FALSE
MS4A14	724.456	1.2537	0.293917	4.2655	1.99455e-05	0.00204549	FALSE
ICAM3	9457.77	-1.09883	0.25795	-4.25986	2.04556e-05	0.00208524	FALSE
PIM1	2026.07	1.16214	0.273794	4.24458	2.19007e-05	0.00221928	FALSE
NAALAD2	188.162	1.61966	0.384086	4.21693	2.47653e-05	0.00249471	TRUE
CXCL1	986.874	1.26029	0.299788	4.20394	2.62305e-05	0.00262675	FALSE
EDA2R	847.451	1.4239	0.340495	4.18185	2.89151e-05	0.00287866	FALSE
AC002091.1	91.4271	2.00918	0.480931	4.17769	2.94484e-05	0.00291471	TRUE
TRPM4	4216.03	-1.24247	0.297966	-4.16984	3.04813e-05	0.0029995	FALSE
ERV3-1	1409.73	1.12556	0.270495	4.16112	3.16695e-05	0.00309851	FALSE
SYNDIG1	51.3496	-2.53651	0.609931	-4.15869	3.20083e-05	0.00311376	TRUE
GPA33	339.231	-1.56132	0.376061	-4.15179	3.29889e-05	0.00319093	TRUE
SYNE2	431.305	-1.73952	0.419385	-4.14779	3.35695e-05	0.00322874	TRUE
COL23A1	461.861	1.22964	0.297369	4.13507	3.54853e-05	0.00339383	FALSE
TAP1	816.373	1.14339	0.278772	4.10154	4.10408e-05	0.00388792	FALSE
DDX58	1173.33	1.40947	0.343677	4.10116	4.11082e-05	0.00388792	FALSE
CRIP3	119.254	-1.86973	0.45637	-4.09696	4.18611e-05	0.00393725	TRUE
HIST1H2AC	1926.34	1.01633	0.24907	4.08052	4.49352e-05	0.00420317	FALSE
KCNMB3	201.466	1.43135	0.351417	4.07309	4.63929e-05	0.00429639	FALSE
PDCD1LG2	257.555	1.40113	0.344016	4.07287	4.64365e-05	0.00429639	FALSE
CD3D	41.6658	-2.90973	0.714668	-4.07145	4.67215e-05	0.00429939	TRUE
SAMD9	3389.42	1.49426	0.367333	4.06785	4.74481e-05	0.00434277	FALSE
HACD1	127.387	-1.66261	0.408896	-4.06609	4.7808e-05	0.00435232	TRUE
SESN3	3232.28	-1.08928	0.268249	-4.06069	4.89288e-05	0.00443066	FALSE
SLAMF7	6622.83	1.0236	0.25227	4.05756	4.95879e-05	0.00444784	FALSE
DUSP4	2758.99	1.22178	0.301131	4.05731	4.9641e-05	0.00444784	FALSE
PGA5	10971.2	-1.15625	0.286296	-4.03865	5.37592e-05	0.00478055	FALSE
MAP2K6	414.412	-1.2234	0.302974	-4.03797	5.39159e-05	0.00478055	FALSE
TTC7B	177.087	1.50222	0.372406	4.03383	5.4876e-05	0.00484046	TRUE
TTC30A	101.347	1.77783	0.442696	4.01591	5.92172e-05	0.00519646	TRUE
LINC01480	4014.96	-1.16363	0.290294	-4.00847	6.11133e-05	0.00533535	FALSE
RPS14	182327	-0.977629	0.24436	-4.00077	6.3137e-05	0.0054839	FALSE
SH3BGRL2	49.3693	2.46842	0.617837	3.99527	6.4621e-05	0.0055843	TRUE
EPHB2	606.089	1.12873	0.282885	3.99007	6.60548e-05	0.00567938	FALSE
RAB3C	78.8944	2.27909	0.571748	3.98619	6.71428e-05	0.00574392	TRUE
PIEZO2	418.484	-1.71616	0.431674	-3.97559	7.02043e-05	0.00597579	TRUE
FCGR2B	1332.4	1.59592	0.402263	3.96736	7.26728e-05	0.00612466	TRUE
RPL4	53899	-0.929154	0.234146	-3.96826	7.23983e-05	0.00612466	FALSE
PROX1	298.776	1.42047	0.360412	3.94124	8.10619e-05	0.0067317	FALSE
CYSTM1	2734.31	1.00462	0.254863	3.94182	8.08673e-05	0.0067317	FALSE
PDK4	989.297	1.11097	0.281858	3.94159	8.09431e-05	0.0067317	FALSE
FGF2	76.0144	2.21802	0.563654	3.93508	8.31684e-05	0.0068399	TRUE
NRG1	29.8771	4.84066	1.23007	3.93527	8.31037e-05	0.0068399	TRUE
VWCE	335.6	1.42214	0.36165	3.93237	8.4113e-05	0.00688433	FALSE
CDKN1A	16326.5	1.02801	0.26167	3.92866	8.54199e-05	0.00695784	FALSE
NACC2	408.448	1.19041	0.303153	3.92678	8.60891e-05	0.00697896	FALSE
KCNMB1	1057.89	-1.12371	0.286359	-3.92414	8.70388e-05	0.0070225	FALSE
ATF3	244.258	1.51558	0.388309	3.90302	9.49992e-05	0.00762194	TRUE
BIRC5	50.5632	-2.27483	0.582975	-3.90209	9.53638e-05	0.00762194	TRUE
CD36	17894.9	0.917263	0.235523	3.89458	9.8367e-05	0.00782523	FALSE
TMEM51-AS1	123.986	1.69608	0.436479	3.88583	0.00010198	0.0080375	TRUE
PHLDA3	1355.07	1.05495	0.271479	3.88593	0.000101937	0.0080375	FALSE
BEX3	3166.47	1.21028	0.311817	3.88138	0.000103867	0.00814849	FALSE
CHI3L2	57.5493	2.43443	0.628466	3.87361	0.000107234	0.00829798	TRUE
NME4	2134.75	-1.10324	0.284803	-3.87368	0.000107203	0.00829798	FALSE
DSC2	1281.8	1.62456	0.419182	3.87555	0.000106384	0.00829798	TRUE
AFF3	99.3779	-1.9321	0.499894	-3.86502	0.000111082	0.00855681	TRUE
AMOT	123.429	-1.74201	0.45101	-3.86248	0.000112243	0.00860734	TRUE
EMP1	156.637	-1.88262	0.487588	-3.8611	0.000112879	0.00861727	TRUE
PIEZO1	1058.13	-0.998512	0.259334	-3.85029	0.000117976	0.00896618	FALSE
MT-CO3	1.28741e+06	-0.970966	0.252419	-3.84665	0.000119744	0.00906012	FALSE
KIAA1217	53.9836	2.489	0.647306	3.84517	0.000120468	0.00907457	TRUE
AGRN	152.058	1.62688	0.423438	3.84208	0.000121997	0.0090886	TRUE
TMEM106B	367.432	1.20676	0.314081	3.84219	0.00012194	0.0090886	FALSE
CD226	430.458	1.92829	0.501954	3.84156	0.000122256	0.0090886	TRUE
FAS	1315.47	1.41907	0.37013	3.83398	0.000126084	0.00933242	FALSE
AC026116.1	14.6918	5.24826	1.36963	3.83188	0.000127168	0.00937191	TRUE
STAT2	4036.46	0.948562	0.248224	3.8214	0.000132697	0.00973718	FALSE
RPS4X	128154	-0.995792	0.260682	-3.81995	0.000133481	0.00975268	FALSE
DENND2D	902.511	1.02677	0.269106	3.81549	0.000135913	0.00988793	FALSE
METTL7A	6579.99	0.970287	0.254774	3.80842	0.000139858	0.0100888	FALSE
C1QBP	11489.2	-0.889962	0.233634	-3.80922	0.000139407	0.0100888	FALSE
TGM5	334.469	1.6505	0.435327	3.79141	0.000149796	0.0107601	FALSE
SLC7A11	78.8604	2.04804	0.542462	3.77546	0.000159712	0.0114241	FALSE
AL445471.2	124.044	1.92027	0.510241	3.76345	0.000167583	0.011937	FALSE
SLC16A10	307.564	1.74035	0.462921	3.7595	0.000170253	0.0120766	FALSE
TRIM6	531.009	1.23901	0.330889	3.7445	0.000180753	0.0127682	FALSE
PTGFRN	1210.48	1.09932	0.293926	3.74012	0.000183929	0.0128857	FALSE
CCDC170	1404.18	-0.950743	0.254198	-3.74017	0.000183895	0.0128857	FALSE
MIR34AHG	1166.69	1.03397	0.276834	3.73498	0.000187729	0.0130445	FALSE
ATP9A	33.9264	3.25089	0.870243	3.73561	0.000187262	0.0130445	FALSE
RPS23	237130	-0.982265	0.263145	-3.73279	0.000189372	0.0131051	FALSE
HSPB7	82.139	-1.83903	0.493381	-3.7274	0.000193467	0.0133344	FALSE
MEIS2	436.383	1.16447	0.313373	3.71591	0.000202475	0.0138431	FALSE
RPS5	76239.4	-1.0052	0.270465	-3.71657	0.000201944	0.0138431	FALSE
GPR39	141.539	1.95676	0.527782	3.70751	0.000209305	0.0142529	FALSE
PARP14	9299.08	0.946839	0.255806	3.7014	0.000214415	0.0145426	FALSE
TGM1	189.452	1.43345	0.387984	3.69463	0.000220211	0.0148764	FALSE
CCL3	6057.17	1.27199	0.344469	3.69261	0.00022196	0.0149354	FALSE
DTX3L	3708.33	1.08774	0.294763	3.69022	0.000224061	0.0150174	FALSE
MANF	6175.56	-0.893215	0.242557	-3.6825	0.000230956	0.0154188	FALSE
STXBP5	1045.74	1.01846	0.276792	3.67951	0.000233681	0.0155398	FALSE
GCAT	173.289	-1.37944	0.375119	-3.67734	0.000235676	0.0156115	FALSE
BATF2	242.875	1.27333	0.346426	3.67563	0.000237266	0.0156559	FALSE
RFC2	1987.56	-0.903194	0.245833	-3.67402	0.000238768	0.0156942	FALSE
NRIR	54.534	2.30228	0.62684	3.67283	0.000239876	0.0157064	FALSE
RXFP1	72.8752	-1.83917	0.501151	-3.66989	0.000242655	0.0158274	FALSE
CITED4	1447.85	-1.66672	0.454638	-3.66604	0.000246333	0.0159742	FALSE
RPS3	154705	-0.958768	0.26156	-3.66558	0.000246781	0.0159742	FALSE
AC243960.1	201.647	-1.3366	0.365116	-3.66075	0.000251482	0.0162168	FALSE
DKK4	45.6559	-2.29028	0.626061	-3.65824	0.000253953	0.0162802	FALSE
ANPEP	672.89	1.12612	0.307866	3.65781	0.000254378	0.0162802	FALSE
NEFM	15.5151	5.99051	1.63934	3.65423	0.000257958	0.0164475	FALSE
RPL18A	118659	-0.94268	0.258247	-3.6503	0.000261933	0.0166386	FALSE
GRIN3A	459.997	1.13769	0.31201	3.64632	0.000266024	0.0168356	FALSE
AP1S2	6556.17	-0.879696	0.241427	-3.64373	0.000268716	0.016943	FALSE
RPS9	110780	-0.881279	0.242467	-3.63464	0.000278366	0.0174867	FALSE
SLITRK4	528.013	1.03009	0.28351	3.63335	0.00027976	0.0175097	FALSE
RPL10	251443	-0.974717	0.268583	-3.62911	0.000284398	0.0177348	FALSE
PCNA	4271.63	1.00019	0.275733	3.6274	0.000286285	0.0177873	FALSE
RPS3A	194621	-0.964259	0.265928	-3.62602	0.00028782	0.0178176	FALSE
PGP	5480.01	-0.914095	0.252336	-3.62253	0.000291737	0.0179947	FALSE
TSPEAR-AS1	190.584	1.84822	0.510547	3.62007	0.000294519	0.0181007	FALSE
FILIP1L	7132.74	-0.901668	0.249263	-3.61734	0.000297648	0.0182272	FALSE
MARCO	47.7217	3.59182	0.993434	3.61556	0.000299699	0.018287	FALSE
HIVEP2	163.702	1.5716	0.434912	3.6136	0.000301977	0.0182949	FALSE
ZNF154	180.623	1.33179	0.368478	3.6143	0.000301159	0.0182949	FALSE
RACK1	77021.7	-0.940305	0.261019	-3.60243	0.000315252	0.0190314	FALSE
SAPCD2	533.867	-1.10604	0.307907	-3.59212	0.000327993	0.0197306	FALSE
NEAT1	85019.4	0.905127	0.252201	3.5889	0.00033207	0.0199055	FALSE
RPL7	70987.2	-0.944733	0.263596	-3.58402	0.000338345	0.0202105	FALSE
JAK3	685.628	1.76009	0.491361	3.58207	0.000340879	0.0202906	FALSE
ATP6V0D2	731.286	1.33812	0.374052	3.57737	0.000347068	0.0205156	FALSE
CPQ	4117.64	0.877599	0.24528	3.57795	0.000346302	0.0205156	FALSE
LINC02376	255.099	1.36551	0.382072	3.57396	0.000351629	0.0207133	FALSE
SPNS3	363.712	-1.43555	0.402321	-3.56817	0.000359479	0.0211027	FALSE
MND1	24.1623	-3.00476	0.843979	-3.56023	0.000370536	0.021677	FALSE
GCSH	1214.05	-0.940663	0.26461	-3.55491	0.00037811	0.0220444	FALSE
LIPA	31798.4	0.86404	0.243345	3.55067	0.000384248	0.0223257	FALSE
PVT1	591.24	1.19401	0.336919	3.5439	0.000394248	0.0228288	FALSE
CCR1	10884.9	0.873286	0.246706	3.53978	0.000400466	0.0229546	FALSE
CARD11	759.719	-1.04862	0.296164	-3.54066	0.000399129	0.0229546	FALSE
FPR3	144.807	2.05671	0.580945	3.54029	0.000399686	0.0229546	FALSE
RAB32	26195.1	-1.03403	0.292344	-3.53702	0.000404673	0.023118	FALSE
NOP16	943.223	-0.924872	0.261895	-3.53146	0.000413274	0.0235304	FALSE
CDT1	69.9304	-1.82152	0.516556	-3.52628	0.000421435	0.0239151	FALSE
RPL14	85402.6	-0.855024	0.242727	-3.52257	0.00042738	0.0241718	FALSE
AC108206.1	32.5972	2.61922	0.745424	3.51373	0.000441858	0.0249079	FALSE
PLAC8	32872.8	-1.19655	0.340877	-3.51022	0.000447742	0.025125	FALSE
VARS	3113.9	-0.845468	0.240953	-3.50884	0.000450061	0.025125	FALSE
RPS6	145886	-0.840785	0.239672	-3.50807	0.000451375	0.025125	FALSE
SDF2L1	7212.58	-0.826939	0.235734	-3.50793	0.000451612	0.025125	FALSE
RPL23A	106149	-0.89533	0.255452	-3.50489	0.000456793	0.0253305	FALSE
TMTC4	464.116	-1.15163	0.329209	-3.49819	0.000468432	0.0258915	FALSE
TLR10	4639.87	-0.845172	0.242418	-3.48642	0.000489534	0.0268833	FALSE
TOR1B	1040.3	0.94426	0.270785	3.48712	0.000488248	0.0268833	FALSE
DLGAP3	318.596	-1.1513	0.33049	-3.48361	0.000494691	0.0269924	FALSE
IKZF2	62.6982	1.91074	0.548425	3.48406	0.000493869	0.0269924	FALSE
RPL24	80996.4	-0.856706	0.246648	-3.4734	0.000513905	0.0278405	FALSE
RPL27A	91002.5	-0.854833	0.246154	-3.47276	0.000515141	0.0278405	FALSE
PPA1	6997.37	-0.823769	0.237144	-3.47371	0.000513315	0.0278405	FALSE
MPG	2338.61	-0.966193	0.278351	-3.47113	0.000518272	0.0279211	FALSE
NECTIN3	165.622	2.11739	0.610162	3.47021	0.000520048	0.0279284	FALSE
TIGD7	216.977	1.21032	0.34907	3.46727	0.000525773	0.0281471	FALSE
STAT4	977.273	1.18448	0.341779	3.46563	0.000528991	0.0282305	FALSE
NBL1	225.933	1.21748	0.351584	3.46284	0.000534515	0.0284362	FALSE
RPS16	106539	-0.856976	0.247687	-3.45992	0.00054034	0.0286566	FALSE
ARL4C	6618.46	1.25808	0.363837	3.45782	0.000544575	0.0287914	FALSE
JUN	1690.93	-0.99423	0.287942	-3.45288	0.000554638	0.0291336	FALSE
MS4A7	37051.2	1.16356	0.337056	3.45213	0.00055618	0.0291336	FALSE
OAS1	2966.52	0.84355	0.24428	3.45321	0.000553968	0.0291336	FALSE
B2M	434973	0.852637	0.247228	3.44878	0.000563119	0.0293833	FALSE
ID1	1069.29	-1.27551	0.369979	-3.44752	0.00056575	0.0293833	FALSE
PMM1	908.971	-0.907203	0.26316	-3.44735	0.000566125	0.0293833	FALSE
RPS7	113523	-0.912563	0.265268	-3.44015	0.000581387	0.0299925	FALSE
RBFA	754.785	-0.93843	0.272763	-3.44045	0.000580739	0.0299925	FALSE
TMEM92	284.822	-1.30035	0.378317	-3.43721	0.000587744	0.0302289	FALSE
CXCL16	4580.07	0.814975	0.237191	3.43594	0.000590492	0.0302787	FALSE
PLBD1	5172.32	-0.839822	0.2449	-3.42924	0.000605268	0.0309432	FALSE
DDB2	2404.44	0.938276	0.27377	3.42724	0.000609752	0.0310791	FALSE
PARP10	1173.36	0.897323	0.261982	3.42513	0.000614514	0.0312283	FALSE
AHR	3550.45	0.836212	0.244348	3.42222	0.000621121	0.0314701	FALSE
RPL8	88512.3	-0.909747	0.265946	-3.42079	0.000624391	0.0315419	FALSE
HLA-F	244.411	1.19279	0.349178	3.416	0.000635473	0.0318226	FALSE
RNF122	106.632	1.48685	0.435265	3.41597	0.000635555	0.0318226	FALSE
AC079466.1	1139.56	0.99587	0.291501	3.41635	0.00063466	0.0318226	FALSE
BBS10	726.878	0.918264	0.269121	3.41208	0.000644685	0.0321851	FALSE
EIF3I	5875.17	-0.813032	0.238464	-3.40946	0.000650923	0.0324015	FALSE
BANK1	1504.61	-0.867318	0.254492	-3.40803	0.000654337	0.0324765	FALSE
RPL6	127464	-0.834826	0.245125	-3.40572	0.000659897	0.0325626	FALSE
VSTM1	28.2733	-2.98955	0.877677	-3.40621	0.000658724	0.0325626	FALSE
RPL13	240913	-0.872251	0.256342	-3.40268	0.000667286	0.032832	FALSE
ECHS1	4872.9	-0.809377	0.238048	-3.40007	0.000673697	0.0330519	FALSE
CCNB1IP1	1577.36	-0.961352	0.282827	-3.39908	0.000676135	0.0330762	FALSE
SCN9A	501.54	-1.12957	0.332471	-3.39751	0.000680025	0.0331712	FALSE
MCM10	8.05098	-6.6064	1.94625	-3.39443	0.00068771	0.0334502	FALSE
A4GALT	102.288	2.51871	0.74253	3.39206	0.000693685	0.0336447	FALSE
NACA	98323.4	-0.806489	0.237828	-3.39106	0.000696224	0.0336719	FALSE
RRM2	26.6734	-2.68867	0.794033	-3.38609	0.000708956	0.0341906	FALSE
ADGRE3	853.514	-0.933345	0.275773	-3.38447	0.000713168	0.0342966	FALSE
MRPS12	4937.37	-0.842038	0.249053	-3.38096	0.000722324	0.034639	FALSE
PPIB	22278.3	-0.789602	0.233704	-3.37864	0.000728453	0.0348348	FALSE
PTGER2	576.669	0.959748	0.284144	3.37768	0.000730993	0.0348583	FALSE
ZG16B	359.444	1.70289	0.504616	3.37463	0.000739138	0.0351483	FALSE
FLVCR2	82.9512	1.90669	0.566376	3.36647	0.000761375	0.0361049	FALSE
GPR35	2601.9	0.850431	0.252955	3.36199	0.000773841	0.036571	FALSE
ARRDC3	377.072	1.77594	0.528434	3.36076	0.000777281	0.036571	FALSE
LINC01611	156.855	-1.42112	0.422922	-3.36024	0.000778756	0.036571	FALSE
ROGDI	1274.21	-0.849845	0.25294	-3.35987	0.000779798	0.036571	FALSE
POLR3H	1242.1	-0.85863	0.255705	-3.35789	0.000785399	0.0367325	FALSE
STAP1	85.1089	1.6083	0.48012	3.34979	0.000808726	0.0376698	FALSE
MDM2	10666.8	1.42109	0.424281	3.3494	0.000809866	0.0376698	FALSE
C1orf115	168.853	-1.34087	0.400515	-3.34786	0.000814372	0.0377762	FALSE
CCDC28B	360.316	-1.13533	0.339515	-3.34399	0.000825838	0.038204	FALSE
PHLDA1	5362.45	1.12137	0.335535	3.34203	0.00083168	0.03837	FALSE
LINC01759	315.154	1.09016	0.326668	3.33721	0.000846247	0.0389365	FALSE
ADAMTSL4	901.989	0.94268	0.283097	3.32989	0.000868816	0.0396586	FALSE
PDGFA	348.412	-1.56786	0.470654	-3.33124	0.000864588	0.0396586	FALSE
GSN	27017.7	-0.796569	0.239221	-3.32985	0.00086893	0.0396586	FALSE
CD1C	6331.5	-1.0219	0.307124	-3.32731	0.000876874	0.0399142	FALSE
TNFAIP3	3143.5	0.979448	0.294713	3.3234	0.000889283	0.0403711	FALSE
AC018529.2	342.309	1.09298	0.329141	3.3207	0.000897923	0.0406549	FALSE
ARHGEF10L	392.142	-1.20663	0.363921	-3.31564	0.000914339	0.0410705	FALSE
TAL1	2581.44	-0.848197	0.255723	-3.31685	0.00091037	0.0410705	FALSE
SRC	557.682	0.927541	0.279704	3.31615	0.000912663	0.0410705	FALSE
BTN2A2	98.5797	-1.56313	0.472382	-3.30903	0.000936194	0.0419415	FALSE
ARSB	1700.4	0.837395	0.253265	3.3064	0.000945037	0.0422265	FALSE
ODC1	2614.51	-0.817507	0.247404	-3.30434	0.000952019	0.0423164	FALSE
AC007920.2	21.8235	3.03709	0.919083	3.30448	0.000951522	0.0423164	FALSE
NANS	4932.29	-0.789461	0.23935	-3.29835	0.000972537	0.0431153	FALSE
DCPS	892.943	-0.969334	0.293949	-3.29763	0.000975059	0.0431153	FALSE
TRIM22	8396.33	0.849325	0.257916	3.29303	0.000991132	0.0435995	FALSE
FASN	2227.07	-1.15964	0.352108	-3.29342	0.000989778	0.0435995	FALSE
RPL18	118042	-0.885993	0.269144	-3.29189	0.000995168	0.0436643	FALSE
MCUR1	4542.15	-0.780976	0.237415	-3.2895	0.00100365	0.0438798	FALSE
ASTN2	147.41	1.36704	0.415645	3.28897	0.00100556	0.0438798	FALSE
TNFRSF13C	296.328	-1.05389	0.320492	-3.28834	0.00100781	0.0438798	FALSE
REC8	229.949	1.16733	0.355669	3.28208	0.00103045	0.0447509	FALSE
SYT11	460.389	0.946889	0.288621	3.28073	0.00103538	0.0448339	FALSE
BATF3	471.973	-1.2757	0.388917	-3.28012	0.00103763	0.0448339	FALSE
NCF2	5266.14	-0.832544	0.254229	-3.27478	0.00105745	0.0455441	FALSE
TMEM223	2745.05	-0.828042	0.252905	-3.27412	0.00105991	0.0455441	FALSE
ACTG1	64060.8	-0.778325	0.237762	-3.27354	0.00106209	0.0455441	FALSE
N4BP2L1	338.734	1.06469	0.325408	3.27185	0.00106846	0.0457021	FALSE
DDIT4L	283.783	1.29045	0.39468	3.26962	0.00107692	0.0459486	FALSE
ICAM1	2966.85	0.792958	0.242927	3.26418	0.00109781	0.0467227	FALSE
TRIM14	2318.39	0.84043	0.257546	3.26323	0.00110151	0.0467634	FALSE
ADA	1782.47	0.967062	0.29661	3.26038	0.00111262	0.0471176	FALSE
SERPINF2	257.98	-1.2485	0.383328	-3.257	0.00112598	0.047565	FALSE
MARCKSL1	8248.08	-1.09861	0.337738	-3.25285	0.00114255	0.0481456	FALSE
CRIM1	152.89	1.23496	0.380339	3.24699	0.00116632	0.0490259	FALSE
EBP	5544.01	-1.18143	0.364131	-3.24453	0.00117644	0.049208	FALSE
QPRT	19178.5	-0.849464	0.261778	-3.24497	0.00117462	0.049208	FALSE
NME1	6745.95	-0.821948	0.253443	-3.24313	0.00118223	0.0493293	FALSE
IMPDH2	2557.71	-0.846044	0.261033	-3.24114	0.00119052	0.0495538	FALSE
ANKRD28	476.381	0.957354	0.295453	3.24029	0.00119408	0.0495803	FALSE
RPL29	139051	-0.865343	0.267283	-3.23755	0.0012056	0.0497662	FALSE
SMCR8	1804.72	0.800012	0.247135	3.23714	0.00120732	0.0497662	FALSE
UBE2C	36.9089	-2.34707	0.724934	-3.23763	0.00120525	0.0497662	FALSE
PARP12	1193.98	0.851226	0.263136	3.23493	0.00121673	0.0500329	FALSE
AIMP2	1477.79	-0.820494	0.254355	-3.22578	0.0012563	0.0515188	FALSE
FUT7	1149.48	-1.26194	0.391278	-3.22518	0.00125892	0.0515188	FALSE
LILRB2	2616.34	1.03638	0.321425	3.22433	0.00126268	0.0515489	FALSE
ARMT1	4204.41	-0.795468	0.246886	-3.22201	0.00127294	0.0518436	FALSE
DGKH	1095.8	0.864947	0.268633	3.21981	0.00128276	0.0521184	FALSE
TPT1	401678	-0.810976	0.252045	-3.21758	0.00129275	0.0523996	FALSE
LINC00671	20.4303	-3.28487	1.02125	-3.21653	0.00129751	0.0524674	FALSE
PLEKHG5	537.851	1.09607	0.341211	3.2123	0.00131677	0.0526884	FALSE
RASGEF1B	1141.93	1.27706	0.397407	3.21348	0.00131137	0.0526884	FALSE
AF111167.2	127.413	1.32503	0.412534	3.21193	0.00131844	0.0526884	FALSE
GADD45B	952.04	1.3798	0.429587	3.21193	0.00131845	0.0526884	FALSE
HSH2D	126.277	1.69361	0.527141	3.21283	0.00131434	0.0526884	FALSE
LILRA1	82.7577	2.42666	0.756073	3.20956	0.00132938	0.0530009	FALSE
CYP1B1	7334.37	1.13804	0.35483	3.20728	0.00133999	0.0532748	FALSE
HEG1	1066.42	1.11198	0.346765	3.20673	0.00134251	0.0532748	FALSE
ADAMTS12	111.112	1.36712	0.426504	3.2054	0.00134876	0.0533985	FALSE
TRPC5OS	154.384	-1.21953	0.3806	-3.20424	0.00135422	0.0534899	FALSE
RPL15	185472	-0.767143	0.239593	-3.20186	0.00136542	0.0538077	FALSE
RPSA	80208.1	-0.795743	0.249022	-3.19547	0.00139604	0.0548871	FALSE
UQCRH	43973.5	-0.837787	0.262513	-3.19141	0.0014158	0.0550686	FALSE
HIST1H2AE	134.359	1.2748	0.399463	3.19128	0.00141645	0.0550686	FALSE
RNF217	203.459	1.16148	0.363962	3.1912	0.00141683	0.0550686	FALSE
NAMPT	5675.46	0.939977	0.294386	3.193	0.00140801	0.0550686	FALSE
AC025048.4	232.691	1.60635	0.503304	3.19161	0.00141481	0.0550686	FALSE
IGSF3	143.832	1.25881	0.395204	3.18521	0.0014465	0.0558963	FALSE
MRPL3	3934.61	-0.777076	0.244067	-3.18386	0.00145325	0.0558963	FALSE
CD82	1073.85	0.924829	0.290497	3.1836	0.00145454	0.0558963	FALSE
VIM	51856.6	-0.805421	0.252897	-3.18478	0.00144866	0.0558963	FALSE
RPLP1	339895	-0.8337	0.261702	-3.18568	0.00144414	0.0558963	FALSE
CYGB	24.8208	3.01671	0.948263	3.1813	0.00146617	0.0562164	FALSE
RPP40	219.368	-1.12073	0.352562	-3.17881	0.00147881	0.0565734	FALSE
ADGRD1	66.5295	-1.7305	0.545298	-3.1735	0.00150611	0.0574887	FALSE
DCTPP1	3471	-0.807179	0.25457	-3.17076	0.00152042	0.0579053	FALSE
DBI	38458.3	-0.932875	0.294491	-3.16775	0.00153621	0.0583761	FALSE
CEACAM6	22.9655	-3.54669	1.12052	-3.16522	0.00154966	0.058756	FALSE
HMBS	745.583	-0.870108	0.27541	-3.15932	0.00158139	0.0598257	FALSE
MYO10	370.207	-0.964716	0.305423	-3.15863	0.00158514	0.0598347	FALSE
RRM2B	2608.22	0.851943	0.269858	3.15701	0.00159398	0.0600282	FALSE
C19orf66	2070.71	0.816946	0.258822	3.1564	0.00159732	0.0600282	FALSE
INKA1	738.295	-1.40157	0.444232	-3.15505	0.00160472	0.0600627	FALSE
TMEM30A	15911.8	0.968502	0.307017	3.15455	0.00160745	0.0600627	FALSE
RPL13A	132370	-0.76136	0.241372	-3.1543	0.00160882	0.0600627	FALSE
HDDC2	2011.75	-0.81901	0.25972	-3.15343	0.00161364	0.0601108	FALSE
STN1	2099.34	-0.788177	0.250277	-3.14922	0.00163706	0.0608499	FALSE
PPM1J	63.2601	-1.82918	0.581273	-3.14686	0.00165035	0.0610775	FALSE
SLC25A6	37447.5	-0.794556	0.252454	-3.14733	0.00164768	0.0610775	FALSE
ASB2	1717.19	0.782966	0.249394	3.13947	0.00169252	0.062502	FALSE
SRPX	81.497	2.1486	0.68485	3.13733	0.00170492	0.0628237	FALSE
AC025423.1	229.611	1.51188	0.482245	3.13509	0.00171799	0.0631687	FALSE
VNN2	43.3158	2.8175	0.899465	3.13242	0.00173373	0.0636098	FALSE
TMEM141	3047.22	-0.763993	0.244086	-3.13002	0.00174795	0.0639937	FALSE
STON2	205.195	1.31346	0.419954	3.12763	0.0017622	0.0643772	FALSE
PECAM1	8126.19	0.800108	0.256413	3.12038	0.00180615	0.0658414	FALSE
CD200R1	271.785	-1.02276	0.328204	-3.11624	0.00183172	0.0666307	FALSE
LINC00504	139.782	-1.26242	0.405768	-3.11118	0.00186344	0.06764	FALSE
SMPDL3B	163.883	-1.22183	0.392946	-3.10942	0.00187456	0.0677548	FALSE
HIST1H4C	3903.12	-0.889371	0.285969	-3.11003	0.00187067	0.0677548	FALSE
FAM8A1	999.301	0.825578	0.265724	3.1069	0.00189058	0.0680448	FALSE
VSIG4	19790.2	0.72995	0.23491	3.10736	0.00188767	0.0680448	FALSE
BCAR3	672.414	-0.982081	0.316163	-3.10624	0.0018948	0.0680528	FALSE
RPL19	166440	-0.828105	0.266778	-3.1041	0.00190861	0.0684045	FALSE
RPS8	147958	-0.886599	0.28604	-3.09957	0.00193804	0.0693134	FALSE
BCO2	529.619	-0.897167	0.289852	-3.09526	0.00196642	0.0701808	FALSE
RILPL2	5976.65	-0.735623	0.237716	-3.09455	0.00197113	0.070202	FALSE
NDRG1	1332.85	-0.790858	0.255787	-3.09186	0.00198906	0.0706925	FALSE
APRT	19759.5	-0.841718	0.272368	-3.09037	0.00199909	0.070901	FALSE
ADAR	9251.16	0.810036	0.262602	3.08466	0.00203788	0.0721265	FALSE
ITPA	3619.66	-0.817746	0.265414	-3.08102	0.00206293	0.0728618	FALSE
UBASH3B	3233.16	0.771501	0.25067	3.07776	0.00208562	0.0734754	FALSE
DHTKD1	2571.24	-0.76266	0.247835	-3.07729	0.00208894	0.0734754	FALSE
AC099518.5	462.432	0.921419	0.299585	3.07565	0.00210045	0.0737279	FALSE
CD7	338.727	-1.03568	0.336853	-3.07459	0.00210794	0.0738387	FALSE
CCDC51	750.868	-0.844229	0.275044	-3.06943	0.00214468	0.0747789	FALSE
TIPARP	3555.63	1.03367	0.336812	3.06897	0.00214796	0.0747789	FALSE
MRPL58	2573.05	-0.7863	0.25618	-3.06933	0.00214543	0.0747789	FALSE
AC079015.1	204.905	1.10829	0.361646	3.06458	0.00217977	0.0757313	FALSE
HSPA6	742.688	0.826815	0.270089	3.06127	0.00220399	0.0762915	FALSE
CD28	681.703	1.17368	0.383412	3.06114	0.00220499	0.0762915	FALSE
POLD2	1021.73	-0.865353	0.282801	-3.05994	0.00221382	0.0762915	FALSE
VCL	698.108	-1.13747	0.371704	-3.06015	0.00221228	0.0762915	FALSE
CENPX	2553.45	-0.759086	0.248142	-3.05908	0.00222016	0.0763557	FALSE
FCMR	4374.12	0.752371	0.246485	3.0524	0.0022702	0.0779191	FALSE
RBP1	48.571	1.91217	0.627358	3.04798	0.00230387	0.0789156	FALSE
HNRNPA1	22357.8	-0.709145	0.232815	-3.04596	0.00231938	0.0791286	FALSE
ALDH2	13367.8	-0.771397	0.253218	-3.04638	0.00231616	0.0791286	FALSE
HMMR	92.8393	-1.46669	0.481828	-3.04402	0.00233441	0.0793234	FALSE
TM7SF2	2428.22	-1.0091	0.331494	-3.04408	0.0023339	0.0793234	FALSE
BICD1	1053.57	-0.797259	0.262106	-3.04175	0.00235211	0.0797654	FALSE
CEACAM4	400.469	1.40557	0.462583	3.03852	0.00237742	0.0804637	FALSE
HMGCR	3710.11	-1.03183	0.339744	-3.03707	0.00238887	0.0804843	FALSE
LCA5	79.0823	1.61427	0.531426	3.03761	0.00238459	0.0804843	FALSE
EEPD1	1744.47	0.936408	0.308368	3.03665	0.00239221	0.0804843	FALSE
BTF3	42707.4	-0.75719	0.249571	-3.03397	0.00241358	0.081043	FALSE
MRAS	487.488	0.95112	0.313979	3.02925	0.00245164	0.0821589	FALSE
RPS24	212655	-0.732695	0.242289	-3.02405	0.00249415	0.0834194	FALSE
BMT2	1793.92	0.873656	0.289159	3.02137	0.00251632	0.0839958	FALSE
EEF2KMT	679.522	-0.818592	0.271023	-3.02038	0.00252457	0.0841061	FALSE
NDUFS4	3393.82	-0.721482	0.239041	-3.01823	0.00254253	0.0845392	FALSE
SLC25A5	34222.1	-0.786074	0.2606	-3.0164	0.00255793	0.0848855	FALSE
HMGA2	73.2348	-1.82636	0.605924	-3.01417	0.00257684	0.0851809	FALSE
EBPL	2531.55	-0.810455	0.268863	-3.01438	0.00257506	0.0851809	FALSE
CDKN2A	1789.66	-0.847803	0.281625	-3.01039	0.00260909	0.0860798	FALSE
CCDC85B	9975.35	-0.758156	0.251964	-3.00899	0.00262121	0.0863123	FALSE
TCN2	583.294	0.997699	0.332008	3.00504	0.00265545	0.0872711	FALSE
CLN8	2746.1	0.802612	0.267216	3.00361	0.00266798	0.0875137	FALSE
PLIN2	2536.01	0.763447	0.254673	2.99776	0.00271975	0.0889301	FALSE
KCNE1	150.345	1.1654	0.388785	2.99755	0.0027216	0.0889301	FALSE
PLBD2	1604.85	0.798742	0.266636	2.99563	0.00273876	0.0891835	FALSE
CKLF	30119.6	-0.782048	0.261073	-2.99551	0.00273984	0.0891835	FALSE
FRY-AS1	81.3029	1.58354	0.529166	2.99252	0.00276689	0.0898923	FALSE
FSCN1	5326.48	-1.10376	0.369425	-2.98777	0.00281022	0.0911261	FALSE
PAOX	545.506	-0.838775	0.280946	-2.98554	0.00283078	0.0916182	FALSE
CENPN	156.062	-1.1905	0.399108	-2.9829	0.00285527	0.0922356	FALSE
PSTPIP1	1588.48	-1.16874	0.392019	-2.98133	0.00287003	0.0925366	FALSE
CPT1A	484.641	1.16694	0.391634	2.97968	0.00288548	0.0926839	FALSE
ISOC2	2744.12	-0.791005	0.265418	-2.98022	0.00288037	0.0926839	FALSE
GHRL	1380.17	-0.819547	0.275297	-2.97695	0.00291129	0.0933367	FALSE
C19orf48	902.785	-0.803776	0.27027	-2.97397	0.00293971	0.0940707	FALSE
SCD	10976.1	-1.09839	0.369521	-2.97247	0.00295414	0.0943552	FALSE
GPATCH4	1794.34	-0.866693	0.291739	-2.97079	0.00297037	0.094696	FALSE
MMRN1	550.099	-0.960204	0.323288	-2.97012	0.00297687	0.0947257	FALSE
NFKBIZ	3072.22	0.880633	0.29659	2.96919	0.00298588	0.094835	FALSE
RPL21	142777	-0.780106	0.262806	-2.96837	0.00299381	0.09491	FALSE
EIF3L	15856.6	-0.733723	0.247426	-2.96542	0.00302268	0.0956469	FALSE
PAICS	1598.91	-0.803216	0.270954	-2.96441	0.00303268	0.0957854	FALSE
MRPS26	2307.54	-0.734267	0.248093	-2.95964	0.00307995	0.0970984	FALSE
AC093627.1	22.7378	2.66938	0.902983	2.95618	0.00311472	0.0979058	FALSE
GAS6	1660.85	0.826651	0.279657	2.95595	0.00311707	0.0979058	FALSE
MAFB	14781.4	0.920538	0.311731	2.95298	0.0031472	0.0986701	FALSE
AHRR	1885.69	0.895217	0.303263	2.95195	0.00315777	0.0988197	FALSE
SHCBP1	383.398	-0.904396	0.306666	-2.94912	0.00318679	0.0993625	FALSE
CTSA	11497.8	0.710436	0.240856	2.94963	0.00318158	0.0993625	FALSE
MRPS15	5787.35	-0.698215	0.236996	-2.94611	0.00321799	0.100152	FALSE
PIK3AP1	9025.89	0.747341	0.253743	2.94527	0.0032267	0.10024	FALSE
KMO	994.518	0.870861	0.295945	2.94265	0.00325418	0.100909	FALSE
SH3PXD2B	997.805	0.883726	0.30054	2.94046	0.0032773	0.101292	FALSE
CRELD2	2164.32	-0.718569	0.244382	-2.94035	0.00327843	0.101292	FALSE
AL713998.1	28.0982	2.57715	0.877305	2.93757	0.00330794	0.102019	FALSE
FDPS	9364.68	-1.21438	0.413516	-2.93673	0.0033169	0.10211	FALSE
MT1X	2229.53	-0.818491	0.278816	-2.93559	0.00332909	0.1023	FALSE
PTPRG	340.319	0.900834	0.307396	2.93053	0.0033838	0.103794	FALSE
ZFP36L2	24896.3	-0.82118	0.28032	-2.92943	0.00339582	0.103976	FALSE
ABCG2	1085.06	-1.07554	0.367526	-2.92645	0.00342858	0.104472	FALSE
RPS13	164461	-0.810888	0.277106	-2.92628	0.00343044	0.104472	FALSE
GNS	6443.19	0.688564	0.235292	2.92643	0.0034288	0.104472	FALSE
RPL11	177172	-0.759275	0.259756	-2.92303	0.00346647	0.105193	FALSE
AL139158.2	16.1394	3.59389	1.22936	2.92338	0.00346257	0.105193	FALSE
RAB33A	296.307	-1.00413	0.343818	-2.92053	0.00349441	0.105852	FALSE
DHCR7	1566.61	-1.31237	0.450073	-2.9159	0.00354662	0.107243	FALSE
AC005224.3	296.326	0.986091	0.338468	2.91339	0.00357524	0.107916	FALSE
AC104958.1	56.7639	1.63435	0.5614	2.9112	0.00360041	0.108292	FALSE
SLC27A5	1106.03	-0.952969	0.327285	-2.91174	0.00359417	0.108292	FALSE
PYCARD	28571.4	-0.778445	0.2677	-2.9079	0.00363865	0.109249	FALSE
WWC3	277.655	0.981864	0.338015	2.90479	0.00367501	0.110147	FALSE
NIFK	4420.64	-0.690024	0.237645	-2.9036	0.00368904	0.110179	FALSE
TMEM238	562.525	-0.841626	0.289851	-2.90365	0.00368837	0.110179	FALSE
ZNF117	1424.54	1.20486	0.416111	2.89552	0.00378533	0.112857	FALSE
CD3G	24.5204	-2.7137	0.938166	-2.89255	0.00382123	0.113728	FALSE
ADORA2B	156.66	1.10795	0.383225	2.89111	0.00383879	0.11401	FALSE
RPS11	132925	-0.816522	0.282467	-2.89068	0.0038441	0.11401	FALSE
EIF3K	26251.4	-0.728481	0.252159	-2.88897	0.00386504	0.114432	FALSE
GLO1	41719.8	0.818724	0.283548	2.88743	0.003884	0.114794	FALSE
EEF2	32584.5	-0.667734	0.231335	-2.88644	0.00389622	0.114955	FALSE
NOP53	10431.6	-0.685903	0.237697	-2.88562	0.0039064	0.115056	FALSE
HSD17B8	538.862	-0.911684	0.3161	-2.88417	0.0039245	0.11539	FALSE
RAP2B	4832.6	0.689746	0.239242	2.88305	0.00393844	0.1156	FALSE
FUT4	367.179	0.86903	0.301753	2.87993	0.00397759	0.116354	FALSE
GABARAPL1	1893.07	0.744346	0.258509	2.87938	0.00398462	0.116354	FALSE
CRYBB1	3698.61	-1.12837	0.391839	-2.87967	0.00398096	0.116354	FALSE
LINC00877	331.193	1.02319	0.356171	2.87276	0.00406908	0.118617	FALSE
ZDHHC18	1254.69	0.776755	0.270693	2.86951	0.00411112	0.119637	FALSE
CD320	1274.17	-0.92425	0.322154	-2.86897	0.00411814	0.119637	FALSE
CALD1	33.5934	2.56181	0.893275	2.86789	0.00413224	0.11974	FALSE
CXCR3	661.798	-1.10906	0.386826	-2.86708	0.0041428	0.11974	FALSE
GALK1	2106.31	-0.723011	0.252152	-2.86736	0.00413914	0.11974	FALSE
MITF	1243.94	0.827517	0.288774	2.86562	0.00416195	0.12009	FALSE
DDX60L	2039.78	0.866055	0.302366	2.86426	0.00417987	0.120403	FALSE
PKDCC	438.062	-0.924213	0.322792	-2.86318	0.0041941	0.120609	FALSE
SLC2A5	1780.04	-0.960399	0.335767	-2.86031	0.00423221	0.121407	FALSE
AC092683.1	311.795	-1.20972	0.422977	-2.86002	0.00423612	0.121407	FALSE
NCF1	67100.2	0.848233	0.296715	2.85875	0.00425317	0.121691	FALSE
FGR	1384.7	-0.73027	0.255656	-2.85645	0.00428406	0.122369	FALSE
LINC00954	74.1365	1.55491	0.544824	2.85398	0.00431755	0.122913	FALSE
EEF1A1	339703	-0.723046	0.2533	-2.8545	0.00431045	0.122913	FALSE
TMEM184B	2135.44	0.811711	0.284771	2.8504	0.00436646	0.124098	FALSE
AC018647.2	435.913	0.878442	0.308557	2.84694	0.0044142	0.125246	FALSE
TMEM200A	56.0382	-1.59239	0.559684	-2.84515	0.00443902	0.12574	FALSE
TBC1D10C	1531.81	-0.771226	0.271218	-2.84357	0.00446114	0.126157	FALSE
IGBP1	4102.5	-0.675433	0.237801	-2.84033	0.00450665	0.127022	FALSE
PDLIM2	1513.03	-0.805586	0.283602	-2.84055	0.00450356	0.127022	FALSE
OTUD1	710.249	0.891978	0.314999	2.83169	0.00463028	0.129861	FALSE
CCT2	5012.1	-0.750054	0.264831	-2.8322	0.00462294	0.129861	FALSE
RPL27	65703.8	-0.670156	0.236655	-2.83179	0.00462886	0.129861	FALSE
AC021092.1	101.635	1.8738	0.662422	2.82872	0.00467351	0.130858	FALSE
IL2RG	1559.3	1.08714	0.384465	2.82766	0.00468901	0.131059	FALSE
POU2F2	16857.6	0.977069	0.345599	2.82717	0.00469607	0.131059	FALSE
BZW2	2709.19	-0.691481	0.244749	-2.82527	0.00472407	0.131429	FALSE
SEC11A	16249.1	-0.735811	0.260443	-2.82522	0.00472478	0.131429	FALSE
EIF3H	13277	-0.661553	0.234547	-2.82056	0.00479404	0.132922	FALSE
MMP14	12565.3	0.702353	0.248978	2.82095	0.0047882	0.132922	FALSE
FAM173A	3821.84	-0.737369	0.261738	-2.8172	0.00484438	0.134099	FALSE
DCXR	5242.87	-0.827325	0.293771	-2.81623	0.0048591	0.134288	FALSE
VMP1	4540.25	0.7465	0.26519	2.81496	0.00487826	0.134599	FALSE
POLR1E	430.244	-0.821344	0.291935	-2.81345	0.00490136	0.135017	FALSE
RGL1	3962.57	0.743914	0.264527	2.81224	0.00491981	0.135307	FALSE
NOA1	840.859	-0.752141	0.267791	-2.80869	0.00497438	0.136587	FALSE
MAST4	174.718	1.22335	0.435779	2.80727	0.0049964	0.136971	FALSE
CCR5	1153.51	0.766943	0.273255	2.8067	0.00500522	0.136992	FALSE
LTB	3744.09	-0.89257	0.318401	-2.80329	0.00505842	0.138225	FALSE
MXD1	3673.31	0.767695	0.274067	2.80112	0.00509263	0.138493	FALSE
ASRGL1	638.908	-0.900228	0.321333	-2.80154	0.00508591	0.138493	FALSE
AC021054.1	565.958	0.900076	0.321217	2.80208	0.00507743	0.138493	FALSE
TCHH	57.0545	2.19122	0.782694	2.79959	0.00511681	0.138929	FALSE
MYOM1	196.769	1.06842	0.381953	2.79726	0.00515376	0.139709	FALSE
SSPN	1000.97	-0.777894	0.278458	-2.79358	0.00521289	0.141088	FALSE
CD1E	2692.87	-0.980401	0.35144	-2.78967	0.00527624	0.142576	FALSE
MZT2B	11085	-0.712736	0.255677	-2.78764	0.00530935	0.14304	FALSE
AVEN	993.859	-0.73678	0.264307	-2.78759	0.00531021	0.14304	FALSE
SCFD2	481.607	-0.790371	0.284015	-2.78285	0.00538845	0.144918	FALSE
POLR3G	115.615	-1.14286	0.411445	-2.77768	0.00547488	0.14701	FALSE
SUCLG1	3978.94	-0.666917	0.240496	-2.77308	0.0055528	0.148633	FALSE
TPRG1-AS1	61.371	1.70049	0.613169	2.77329	0.00554929	0.148633	FALSE
MRPL12	3624.65	-0.721498	0.260343	-2.77133	0.0055827	0.149199	FALSE
CTSD	45929	0.726263	0.262289	2.76895	0.00562379	0.150062	FALSE
RHPN2	120.062	-1.12576	0.406889	-2.76675	0.00566176	0.150839	FALSE
PLA2G4C	234.535	0.945361	0.342146	2.76304	0.00572664	0.152329	FALSE
PRKCE	28.0579	2.25753	0.817734	2.76072	0.00576746	0.153175	FALSE
SRSF7	7814.94	-0.727629	0.263738	-2.75891	0.00579943	0.153784	FALSE
OSTC	9204.83	-0.730675	0.265069	-2.75655	0.00584154	0.15466	FALSE
CDK2AP2	6031.78	-0.736485	0.267669	-2.75148	0.00593268	0.156829	FALSE
NDUFA2	14263.9	-0.651389	0.236909	-2.74953	0.00596809	0.157277	FALSE
SLC25A3	30594.6	-0.809883	0.294508	-2.74995	0.00596035	0.157277	FALSE
SCARB2	7794.77	0.762045	0.277354	2.74756	0.00600413	0.157982	FALSE
CASP5	494.399	1.22595	0.446402	2.74628	0.00602748	0.158352	FALSE
MRPL11	3656.19	-0.669266	0.243787	-2.74529	0.00604571	0.158586	FALSE
LINC01736	39.1595	-2.11284	0.770147	-2.74343	0.00608013	0.159023	FALSE
YDJC	1965.32	-0.775244	0.282587	-2.74338	0.00608105	0.159023	FALSE
CDC20	29.1764	-2.03374	0.742413	-2.73937	0.00615571	0.160482	FALSE
HLX	650.947	0.907713	0.33135	2.73944	0.00615443	0.160482	FALSE
PLK2	844.4	0.978502	0.357428	2.73762	0.00618851	0.16109	FALSE
TMEM173	828.206	-0.938238	0.342944	-2.73584	0.00622221	0.161527	FALSE
ST8SIA5	27.7658	2.36094	0.863004	2.73573	0.00622424	0.161527	FALSE
OPTN	122.791	1.17715	0.430564	2.73397	0.00625766	0.162147	FALSE
RPL22L1	7913.22	-0.766826	0.280765	-2.7312	0.0063104	0.163265	FALSE
ABCD1	775.109	0.879023	0.322313	2.72724	0.0063867	0.164738	FALSE
SMDT1	10208.1	-0.738075	0.27059	-2.72765	0.00637863	0.164738	FALSE
IER3	5833.03	-1.03515	0.379825	-2.72534	0.00642353	0.165188	FALSE
UBE2L6	4121.68	0.668406	0.245234	2.72559	0.00641873	0.165188	FALSE
LPAR6	15593.6	0.639488	0.235	2.72123	0.006504	0.167005	FALSE
AC010173.1	60.0745	-1.67802	0.616946	-2.71988	0.0065305	0.167433	FALSE
FAM136A	3480.01	-0.669437	0.246223	-2.71882	0.00655147	0.167718	FALSE
AL365226.2	124.328	1.10856	0.408286	2.71515	0.00662448	0.169332	FALSE
SLC25A1	2974.88	-0.918481	0.338419	-2.71403	0.00664696	0.169398	FALSE
PAXBP1-AS1	470.241	0.842619	0.310437	2.7143	0.00664164	0.169398	FALSE
ARHGEF3	4263.72	0.647098	0.23863	2.71173	0.0066934	0.170327	FALSE
NCCRP1	6.54965	-5.02595	1.85476	-2.70976	0.00673323	0.171084	FALSE
LAMC1	490.527	1.03336	0.381768	2.70677	0.00679419	0.171951	FALSE
CMBL	192.524	1.27366	0.470711	2.70581	0.0068137	0.171951	FALSE
CTSB	35534.5	0.719788	0.266035	2.70561	0.00681784	0.171951	FALSE
GCNT1	2461.53	0.701031	0.25907	2.70595	0.00681093	0.171951	FALSE
IVD	4964.46	-0.719749	0.265924	-2.7066	0.00679766	0.171951	FALSE
NDUFA4L2	20.0907	-2.42233	0.895992	-2.70352	0.00686085	0.17278	FALSE
L1TD1	231.973	1.02139	0.377958	2.70239	0.00688432	0.173115	FALSE
LRP12	841.33	0.778222	0.288157	2.70069	0.00691958	0.173745	FALSE
VN1R1	38.7747	1.86964	0.69362	2.69548	0.00702871	0.176225	FALSE
FAM171B	696.077	0.900383	0.334291	2.69341	0.00707251	0.177062	FALSE
TOMM40	2579.36	-0.661373	0.24571	-2.69168	0.00710927	0.177721	FALSE
MCF2L-AS1	51.72	-1.54718	0.575015	-2.69067	0.0071308	0.177998	FALSE
PPARD	1597.6	-0.747403	0.278166	-2.6869	0.00721189	0.179759	FALSE
AEN	1659.34	0.741793	0.276254	2.68518	0.00724897	0.180419	FALSE
RNF19B	1899.25	0.735632	0.274148	2.68334	0.00728898	0.18115	FALSE
ZC3H12C	1772.93	0.667362	0.248828	2.68202	0.00731786	0.181602	FALSE
MMAB	1692.48	-1.16879	0.435866	-2.68154	0.00732852	0.181602	FALSE
PNPLA3	1036.92	-0.959228	0.357861	-2.68045	0.00735242	0.18193	FALSE
CKS2	1774.8	-0.765585	0.285682	-2.67985	0.00736561	0.181991	FALSE
PRMT1	5088.83	-0.696459	0.260158	-2.67706	0.00742707	0.183244	FALSE
AC093627.7	495.885	0.770145	0.287897	2.67507	0.00747144	0.183618	FALSE
ELK3	1317.2	-0.722539	0.270044	-2.67563	0.00745891	0.183618	FALSE
ZNF428	3605.97	-0.832515	0.311229	-2.67493	0.00747456	0.183618	FALSE
MYBPC1	20.7441	-2.31187	0.865692	-2.67054	0.00757286	0.185497	FALSE
PDGFB	143.789	1.03134	0.386172	2.67069	0.00756966	0.185497	FALSE
NIT2	2280.46	-0.667573	0.250066	-2.66959	0.00759435	0.185756	FALSE
CDC123	7267.38	-0.635205	0.23844	-2.664	0.00772165	0.188599	FALSE
MEIKIN	103.022	1.35231	0.507854	2.66278	0.0077497	0.189013	FALSE
AKR7A2	7539.86	-0.633656	0.238546	-2.65633	0.00789968	0.190692	FALSE
CD101	2237.28	0.824571	0.310415	2.65635	0.00789905	0.190692	FALSE
CCT3	9359.93	-0.64016	0.240776	-2.65874	0.00784341	0.190692	FALSE
LINC01914	26.1134	-2.1591	0.812035	-2.65888	0.00784007	0.190692	FALSE
MZT2A	5244.14	-0.655249	0.246709	-2.65597	0.00790816	0.190692	FALSE
EPB41L4A-AS1	2051.06	-0.654034	0.246069	-2.65793	0.00786222	0.190692	FALSE
RAPSN	28.6877	2.21544	0.833842	2.6569	0.00788625	0.190692	FALSE
RASSF3	1273.22	0.734187	0.276402	2.65623	0.00790207	0.190692	FALSE
DENND6B	1469.63	-0.813114	0.306301	-2.65463	0.00793961	0.19118	FALSE
FFAR4	3101.2	-0.673154	0.25379	-2.6524	0.00799218	0.192174	FALSE
GIMAP4	6336.93	-0.653234	0.246396	-2.65116	0.00802161	0.192609	FALSE
TLN1	17742.8	-0.768538	0.290279	-2.64758	0.00810693	0.194384	FALSE
ZFAS1	30303.8	-0.690223	0.260871	-2.64584	0.00814876	0.194838	FALSE
AL118506.1	146.673	1.07976	0.408036	2.64625	0.00813905	0.194838	FALSE
RPL32	155412	-0.719034	0.272139	-2.64216	0.00823803	0.196146	FALSE
PDGFC	832.396	0.842355	0.318728	2.64286	0.0082208	0.196146	FALSE
PLEKHG1	124.202	1.14454	0.433164	2.64227	0.00823518	0.196146	FALSE
LDHB	28212	-0.665128	0.251796	-2.64153	0.00825325	0.196234	FALSE
ZCCHC2	1400.91	0.663033	0.25105	2.64104	0.00826524	0.196245	FALSE
ACAA1	6263.94	-0.681345	0.258229	-2.63852	0.00832678	0.197156	FALSE
ABCA1	3038.4	3.39762	1.28764	2.63864	0.00832399	0.197156	FALSE
MGAT1	6908.66	0.673592	0.255401	2.63739	0.00835459	0.197528	FALSE
AL354733.3	299.812	0.887547	0.336582	2.63694	0.0083657	0.197528	FALSE
EXOSC5	1264.75	-0.735927	0.279187	-2.63596	0.00838991	0.197825	FALSE
BFSP2	64.5922	-1.38337	0.525134	-2.63431	0.00843088	0.198143	FALSE
NPM1	45301.5	-0.679282	0.257841	-2.6345	0.00842621	0.198143	FALSE
RPL12	150434	-0.796136	0.302253	-2.63401	0.00843832	0.198143	FALSE
CAMP	53.234	-1.52281	0.578298	-2.63326	0.00845702	0.198309	FALSE
RNF213	12933.2	0.779925	0.296504	2.6304	0.00852832	0.199706	FALSE
GADD45A	2780.76	0.803139	0.305397	2.62982	0.00854301	0.199775	FALSE
EIF3F	17041.7	-0.675114	0.256786	-2.62909	0.00856133	0.199929	FALSE
ACAP1	1891.18	-0.715914	0.272354	-2.62862	0.00857321	0.199932	FALSE
PLPP6	292.63	0.886875	0.337739	2.62592	0.0086415	0.201249	FALSE
MAN1A1	940.997	0.971827	0.370199	2.62515	0.0086611	0.20143	FALSE
APBB1IP	14216.9	-0.748745	0.285317	-2.62426	0.00868383	0.201453	FALSE
PHC1	235.87	0.965268	0.367836	2.62418	0.00868576	0.201453	FALSE
TMEM134	1961.6	-0.64207	0.244919	-2.62156	0.00875281	0.202732	FALSE
PDE4DIP	3001.32	0.635136	0.242377	2.62045	0.00878138	0.203117	FALSE
HS3ST1	2992.4	0.843423	0.322223	2.61751	0.00885732	0.204496	FALSE
BTG3	944.477	0.748742	0.286083	2.61722	0.00886501	0.204496	FALSE
PABPC4	8278.11	-0.614983	0.23502	-2.61672	0.00887784	0.204515	FALSE
MMRN2	388.261	0.783467	0.299552	2.61546	0.00891071	0.204994	FALSE
AIFM2	49.2357	1.66574	0.637065	2.61471	0.00893034	0.205169	FALSE
AL390729.1	1789.24	-0.954649	0.365227	-2.61385	0.00895289	0.20541	FALSE
ID2	30036.1	-0.641047	0.245424	-2.612	0.00900135	0.206243	FALSE
CCL22	300.97	-1.41255	0.540911	-2.61144	0.00901628	0.206308	FALSE
MOV10	522.402	0.777275	0.298086	2.60756	0.00911913	0.208162	FALSE
NDUFA4	58286.4	-0.65152	0.249912	-2.607	0.00913397	0.208162	FALSE
PAXX	3374.06	-0.66353	0.254513	-2.60705	0.00913254	0.208162	FALSE
AK1	238.928	0.912893	0.350311	2.60595	0.00916191	0.208519	FALSE
MRTO4	1481.89	-0.666981	0.256074	-2.60464	0.009197	0.20876	FALSE
LDHA	6797.56	-0.654774	0.251363	-2.60489	0.00919037	0.20876	FALSE
ERG28	3078.63	-1.00528	0.38607	-2.60387	0.00921766	0.20895	FALSE
ABCB4	1170.57	0.889623	0.341784	2.60288	0.00924451	0.209103	FALSE
PLCG2	6871.03	0.841085	0.323157	2.60271	0.00924895	0.209103	FALSE
LIFR	7.48881	4.26857	1.64113	2.601	0.00929535	0.209873	FALSE
METRN	905.721	-0.705794	0.271489	-2.59971	0.00933015	0.210101	FALSE
SLC9A3R2	159.045	-0.970115	0.373136	-2.59989	0.00932525	0.210101	FALSE
NTNG2	219.489	0.904163	0.347904	2.59888	0.00935276	0.210213	FALSE
MVK	534.253	-1.1786	0.453548	-2.59862	0.00935981	0.210213	FALSE
PSMC4	21895.7	-0.643562	0.247711	-2.59804	0.00937584	0.210296	FALSE
BBC3	650.172	0.981435	0.377885	2.59718	0.00939918	0.210542	FALSE
FCHO1	373.579	-0.776046	0.298855	-2.59673	0.00941163	0.210543	FALSE
PARK7	22272.6	-0.606782	0.234165	-2.59126	0.00956256	0.213369	FALSE
RPS15A	142585	-0.734932	0.283621	-2.59124	0.009563	0.213369	FALSE
ALPK3	191.551	0.955244	0.368832	2.58992	0.00959993	0.213633	FALSE
ZNF532	452.772	0.784081	0.302734	2.59	0.00959753	0.213633	FALSE
IER5	4292.83	0.75267	0.290993	2.58656	0.00969394	0.215443	FALSE
ATP5MC3	32473.8	-0.710893	0.274936	-2.58567	0.00971893	0.215717	FALSE
WNT5A-AS1	79.3396	-1.21395	0.469649	-2.5848	0.00974344	0.21598	FALSE
MB21D2	666.451	0.778795	0.301534	2.58278	0.00980086	0.216883	FALSE
EIF3D	7691.39	-0.610371	0.236352	-2.58247	0.00980966	0.216883	FALSE
NTHL1	457.269	-0.756579	0.293054	-2.58171	0.0098313	0.217079	FALSE
PNP	2025.33	-0.789939	0.306063	-2.58097	0.00985226	0.217122	FALSE
LILRA5	665.913	1.02481	0.397138	2.58049	0.00986603	0.217122	FALSE
TST	2217.5	-0.668001	0.258885	-2.5803	0.00987149	0.217122	FALSE
ACACA	887.541	-0.733666	0.284654	-2.5774	0.00995474	0.21867	FALSE
ANKRD39	1509.34	-0.650823	0.252599	-2.57651	0.00998042	0.218952	FALSE
NALT1	188.931	0.912347	0.354288	2.57515	0.0100195	0.219527	FALSE
NMB	788.298	-0.767811	0.298219	-2.57466	0.0100339	0.21956	FALSE
IL7R	942.521	-1.2334	0.479148	-2.57416	0.0100484	0.219594	FALSE
CDC42EP4	44.0354	1.61159	0.626396	2.5728	0.0100879	0.220174	FALSE
AC020656.1	603.469	0.72809	0.283193	2.571	0.0101404	0.221038	FALSE
WDR63	24.5211	2.39723	0.932583	2.57053	0.0101544	0.22106	FALSE
TSTA3	1532.85	-0.657361	0.255955	-2.56827	0.0102207	0.222218	FALSE
ELL2	1113.01	0.836472	0.325817	2.56731	0.0102492	0.222553	FALSE
POP5	3878.48	-0.635539	0.247724	-2.56552	0.0103022	0.22342	FALSE
PML	1585.56	0.699608	0.272772	2.56481	0.0103233	0.223593	FALSE
MYLIP	337.375	1.29762	0.506228	2.56331	0.010368	0.223991	FALSE
LPCAT3	796.259	0.742908	0.289802	2.5635	0.0103623	0.223991	FALSE
CAMK1D	3807.63	-0.614572	0.239811	-2.56273	0.0103853	0.22408	FALSE
METTL5	2944.58	-0.625105	0.244066	-2.56121	0.0104307	0.224582	FALSE
YPEL4	251.857	0.962309	0.375745	2.56107	0.0104349	0.224582	FALSE
TFB2M	618.871	-0.703196	0.274713	-2.55975	0.0104748	0.224871	FALSE
AC008915.2	553.361	-0.759319	0.296611	-2.55998	0.0104678	0.224871	FALSE
PROS1	476.791	0.797377	0.311607	2.55892	0.0104998	0.225125	FALSE
CARS2	1242.06	-0.648228	0.25343	-2.55782	0.010533	0.225553	FALSE
VMO1	323.444	1.17034	0.457682	2.55711	0.0105547	0.225732	FALSE
RTCA-AS1	91.9436	1.24155	0.485973	2.55477	0.0106257	0.225936	FALSE
NOL7	6397.43	-0.672751	0.263327	-2.55481	0.0106245	0.225936	FALSE
IDI1	7080.84	-1.03808	0.406096	-2.55625	0.0105807	0.225936	FALSE
FUT8-AS1	698.56	-0.745414	0.291788	-2.55464	0.0106296	0.225936	FALSE
C20orf27	6448.41	-0.762861	0.298672	-2.55418	0.0106438	0.225936	FALSE
TPX2	308.925	-0.915329	0.35834	-2.55436	0.0106384	0.225936	FALSE
PTRHD1	4735.12	-0.807468	0.316507	-2.55119	0.0107356	0.2276	FALSE
NR1D2	1355.76	0.768375	0.30141	2.54927	0.010795	0.228316	FALSE
LINC00987	30.0533	2.01538	0.790759	2.54867	0.0108134	0.228316	FALSE
HAGHL	677.283	-0.743284	0.29161	-2.5489	0.0108064	0.228316	FALSE
RPS4Y1	26451.4	-0.639105	0.250791	-2.54836	0.010823	0.228316	FALSE
RMND1	1346.05	-0.762295	0.299215	-2.54765	0.0108451	0.228499	FALSE
GPN3	6006.22	-0.627606	0.246503	-2.54604	0.0108953	0.229273	FALSE
FIBP	4701.02	-0.635781	0.249998	-2.54315	0.0109858	0.230413	FALSE
FBL	2896.49	-0.673875	0.264991	-2.54301	0.0109901	0.230413	FALSE
MPST	2753.11	-0.739219	0.29064	-2.54342	0.0109773	0.230413	FALSE
C11orf24	1316.83	0.679443	0.267252	2.54233	0.0110115	0.230578	FALSE
FNIP2	3103	0.642474	0.252812	2.54131	0.0110439	0.230705	FALSE
SECTM1	686.983	0.745859	0.293497	2.54128	0.0110447	0.230705	FALSE
ADCK2	1187.35	-0.645808	0.254482	-2.53773	0.0111573	0.232772	FALSE
DESI1	1955.53	-0.639922	0.252207	-2.53729	0.0111714	0.232782	FALSE
PIH1D1	2441.59	-0.643109	0.253548	-2.53644	0.0111985	0.233061	FALSE
GIMAP1	4540.75	-0.696051	0.274537	-2.53536	0.011233	0.233493	FALSE
AC074117.1	709.709	0.882021	0.34804	2.53425	0.0112687	0.23395	FALSE
RPS27A	189823	-0.70335	0.277905	-2.5309	0.011377	0.235337	FALSE
GMDS	342.342	-0.770659	0.304417	-2.5316	0.0113545	0.235337	FALSE
MPV17L	339.698	0.808057	0.319226	2.53131	0.0113639	0.235337	FALSE
CCT5	6475.14	-0.668764	0.264339	-2.52994	0.0114081	0.235693	FALSE
S100A4	197612	-0.828762	0.328271	-2.52463	0.011582	0.238802	FALSE
HSPD1	13604.1	-0.784743	0.311009	-2.52322	0.0116287	0.238802	FALSE
TMEM138	3724.4	0.694201	0.275096	2.52349	0.0116197	0.238802	FALSE
AP003774.4	141.96	-0.971014	0.384831	-2.52322	0.0116285	0.238802	FALSE
RGCC	496.479	-1.06955	0.423861	-2.52336	0.011624	0.238802	FALSE
EPS8L2	32.7567	-1.84812	0.732939	-2.52152	0.0116849	0.239668	FALSE
FAM213A	4789.73	-0.662375	0.262901	-2.51949	0.0117526	0.240766	FALSE
OLA1	3800.13	-0.703478	0.279309	-2.51863	0.0117811	0.241059	FALSE
BCL6	1295.37	0.805017	0.319684	2.51816	0.0117969	0.241092	FALSE
LACC1	37683.9	0.601838	0.239164	2.51642	0.0118554	0.241811	FALSE
TMEM97	3636.93	-0.935332	0.371714	-2.51627	0.0118605	0.241811	FALSE
RAE1	4334.83	-1.00088	0.398111	-2.51406	0.0119349	0.243039	FALSE
COX5A	24730.8	-0.657724	0.261694	-2.51333	0.0119596	0.243251	FALSE
LTBP3	440.139	-0.786721	0.313088	-2.51278	0.0119784	0.243288	FALSE
ITGAE	2825.24	-0.722456	0.287552	-2.51244	0.01199	0.243288	FALSE
2022-03-03	714.407	-0.718408	0.286165	-2.51046	0.0120572	0.24436	FALSE
RPL35A	105118	-0.686532	0.273655	-2.50875	0.0121159	0.244578	FALSE
ATP5MC1	10248.6	-0.690986	0.275459	-2.50849	0.012125	0.244578	FALSE
DERL3	668.271	-0.817683	0.325969	-2.50847	0.0121255	0.244578	FALSE
DDT	13481.5	-0.695208	0.277011	-2.50967	0.0120843	0.244578	FALSE
TMEM51	2659.68	0.655518	0.26145	2.50724	0.0121678	0.244853	FALSE
METAP1D	185.647	-0.988801	0.394364	-2.50733	0.0121646	0.244853	FALSE
CHMP5	7212.2	0.622354	0.248401	2.50544	0.0122299	0.245811	FALSE
SMYD3	6891.07	-0.639854	0.255562	-2.50371	0.0122899	0.246726	FALSE
P2RY8	355.504	0.943075	0.376853	2.5025	0.0123319	0.247219	FALSE
CD93	2854.86	0.63266	0.252845	2.50217	0.0123435	0.247219	FALSE
NDUFA8	6314.15	-0.618107	0.247121	-2.50123	0.0123762	0.247582	FALSE
DUSP27	373.286	-1.01621	0.406511	-2.49984	0.0124251	0.248037	FALSE
MAGI1	262.81	0.851328	0.340622	2.49934	0.0124427	0.248037	FALSE
ECI2	2246.66	-0.673401	0.269395	-2.49968	0.0124305	0.248037	FALSE
TRANK1	769.494	0.889172	0.355945	2.49806	0.0124874	0.248348	FALSE
ZNF581	1690.62	-0.662277	0.265083	-2.49837	0.0124766	0.248348	FALSE
AF213884.3	53.2847	1.47006	0.588662	2.4973	0.0125144	0.248594	FALSE
PTAFR	5735.79	-0.60278	0.241712	-2.4938	0.0126384	0.250181	FALSE
RPL31	35285.8	-0.582149	0.233434	-2.49385	0.0126367	0.250181	FALSE
MVD	1769.76	-0.825287	0.330836	-2.49455	0.0126116	0.250181	FALSE
RAN	15649.8	-0.637364	0.255677	-2.49285	0.0126722	0.25056	FALSE
CX3CR1	17441.7	-0.694324	0.278798	-2.49042	0.0127592	0.251987	FALSE
GPR82	10690.2	0.881585	0.354388	2.48762	0.01286	0.253409	FALSE
IGSF6	22188.3	-0.892046	0.358597	-2.4876	0.012861	0.253409	FALSE
GTPBP8	1275.18	-0.642546	0.258588	-2.48483	0.0129613	0.255091	FALSE
AHNAK	54.0947	-1.86321	0.750095	-2.48396	0.0129931	0.255421	FALSE
AC005618.1	5.78799	4.59085	1.84891	2.48301	0.0130277	0.255806	FALSE
TMEM37	432.628	0.84432	0.34034	2.48081	0.0131082	0.256102	FALSE
GTPBP6	1780.49	-0.639799	0.257903	-2.48077	0.0131099	0.256102	FALSE
OR52K1	202.475	0.865367	0.34881	2.48092	0.0131046	0.256102	FALSE
SMAD3	59.2292	1.52814	0.61575	2.48176	0.0130736	0.256102	FALSE
CD37	3002.99	-0.725867	0.292623	-2.48055	0.013118	0.256102	FALSE
HLA-A	12707.6	0.620875	0.250434	2.4792	0.0131677	0.256778	FALSE
SLAMF8	4554.28	0.759194	0.306842	2.47421	0.013353	0.258441	FALSE
PKD1L1	11.2171	3.24725	1.31204	2.47496	0.013325	0.258441	FALSE
RPL30	168410	-0.676358	0.27338	-2.47406	0.0133588	0.258441	FALSE
PPP1R1A	114.491	1.18558	0.479205	2.47405	0.0133593	0.258441	FALSE
NUDT16L1	1753.34	-0.651721	0.263359	-2.47465	0.0133366	0.258441	FALSE
AHCY	2637.17	-0.642878	0.259638	-2.47606	0.0132842	0.258441	FALSE
KANK2	110.381	-1.12745	0.455508	-2.47516	0.0133178	0.258441	FALSE
PCYT2	1069.34	-0.75937	0.307289	-2.47119	0.0134665	0.26022	FALSE
KIF9	330.449	-0.808946	0.327445	-2.47048	0.0134931	0.260439	FALSE
NRP1	12187.5	0.754111	0.305337	2.46977	0.0135202	0.260665	FALSE
PGAP1	501.214	0.715173	0.289752	2.46822	0.0135787	0.260969	FALSE
SSBP1	13423.8	-0.579238	0.234631	-2.46872	0.0135599	0.260969	FALSE
IRF9	852.244	0.720907	0.292089	2.46811	0.013583	0.260969	FALSE
XBP1	3313.67	-0.599986	0.243133	-2.46773	0.0135972	0.260969	FALSE
PIGK	1014.48	0.639878	0.259416	2.46661	0.0136398	0.261103	FALSE
TFEB	1652.16	-0.609604	0.24713	-2.46674	0.013635	0.261103	FALSE
RPL26	135498	-0.730437	0.296163	-2.46634	0.0136502	0.261103	FALSE
TRIM56	3792.62	0.595246	0.241413	2.46567	0.0136756	0.261294	FALSE
IL21R	2788.59	0.770266	0.312836	2.4622	0.0138086	0.26354	FALSE
PSMA7	21628	-0.585275	0.237784	-2.46137	0.0138408	0.263858	FALSE
FCRL1	9.54528	-3.87789	1.57746	-2.4583	0.0139595	0.264791	FALSE
PARP1	5447.7	-0.597893	0.243224	-2.4582	0.0139634	0.264791	FALSE
JAZF1	2929.79	-0.616629	0.250935	-2.45732	0.0139976	0.264791	FALSE
XACT	20.5841	2.18573	0.889486	2.4573	0.0139986	0.264791	FALSE
TEX30	954.976	-0.725498	0.29511	-2.4584	0.0139559	0.264791	FALSE
AC010247.2	87.1209	1.23441	0.502155	2.45824	0.0139622	0.264791	FALSE
FPR2	73.7291	1.26843	0.516156	2.45746	0.0139924	0.264791	FALSE
HES6	396.481	-0.818867	0.333351	-2.45647	0.0140308	0.265107	FALSE
NCAPG	32.1151	-1.74219	0.709592	-2.4552	0.0140807	0.265501	FALSE
DHX58	480.358	0.749135	0.305129	2.45514	0.0140829	0.265501	FALSE
LILRB1	117.377	1.12718	0.459655	2.45222	0.0141976	0.267367	FALSE
SQSTM1	9889.9	0.654511	0.266993	2.45142	0.0142295	0.267672	FALSE
ALKBH7	8335.18	-0.650486	0.26561	-2.44902	0.0143245	0.269161	FALSE
AMDHD1	100.593	1.09227	0.446538	2.44609	0.0144415	0.271061	FALSE
ENDOG	1808.01	-0.64475	0.263649	-2.44549	0.0144655	0.271213	FALSE
RPL22	73851.3	-0.607907	0.248744	-2.44391	0.0145292	0.271512	FALSE
RRS1	1273.58	-0.687805	0.281407	-2.44417	0.0145187	0.271512	FALSE
PRDX5	19562.5	-0.671427	0.27478	-2.44351	0.0145453	0.271512	FALSE
MT-ND5	232737	-0.858234	0.351196	-2.44375	0.0145357	0.271512	FALSE
DDOST	7334.4	-0.603153	0.247089	-2.44103	0.0146453	0.27308	FALSE
MRPS34	7368.86	-0.672412	0.275598	-2.43983	0.0146942	0.273692	FALSE
SALL4	156.729	1.15228	0.472488	2.43875	0.0147383	0.274213	FALSE
GPBAR1	803.561	-0.935718	0.383815	-2.43794	0.0147712	0.274525	FALSE
TCTEX1D1	473.407	0.735178	0.301852	2.43556	0.0148689	0.275294	FALSE
CFH	54.917	1.53365	0.630049	2.43418	0.0149258	0.275294	FALSE
THG1L	922.939	-0.655975	0.269262	-2.4362	0.0148426	0.275294	FALSE
CCDC136	420.036	0.906378	0.372354	2.43418	0.0149254	0.275294	FALSE
EIF4EBP1	6628.33	-0.741914	0.304558	-2.43604	0.0148492	0.275294	FALSE
NPW	82.5559	-1.22909	0.504698	-2.4353	0.0148795	0.275294	FALSE
RPS15	136051	-0.642041	0.263727	-2.4345	0.0149125	0.275294	FALSE
PUSL1	765.038	-0.738375	0.303538	-2.43256	0.0149924	0.276224	FALSE
KCNMB2-AS1	21.3612	2.30918	0.949685	2.43152	0.0150355	0.276718	FALSE
EIF4B	16582.3	-0.59613	0.245214	-2.43106	0.0150547	0.276772	FALSE
EXOC3L1	26.346	1.95209	0.80332	2.43002	0.0150978	0.277266	FALSE
TFAP4	141.055	-0.941457	0.38755	-2.42925	0.01513	0.277557	FALSE
ZNF518B	1658.72	0.692629	0.285209	2.4285	0.0151614	0.277801	FALSE
PTP4A1	3647.22	0.633715	0.260986	2.42815	0.0151759	0.277801	FALSE
CBX6	2601.8	0.594852	0.245032	2.42765	0.0151971	0.27789	FALSE
COLGALT1	4935.48	0.650825	0.268222	2.42644	0.0152476	0.278514	FALSE
EHD1	5609.55	0.684082	0.282043	2.42545	0.0152894	0.278978	FALSE
RPL23	105563	-0.666807	0.274967	-2.42505	0.0153065	0.27899	FALSE
HLA-DPB1	70381.3	-0.780389	0.322206	-2.42202	0.0154345	0.281023	FALSE
MRPL18	4614.91	-0.573204	0.236867	-2.41995	0.0155228	0.282029	FALSE
FDFT1	5973.2	-1.04069	0.430008	-2.42016	0.0155139	0.282029	FALSE
THNSL2	160.547	0.910023	0.376306	2.4183	0.015593	0.283002	FALSE
SLC4A8	701.435	0.88873	0.367561	2.41791	0.01561	0.283008	FALSE
RAPGEF4	104.594	1.21131	0.501471	2.41551	0.0157134	0.283476	FALSE
CD180	4169.83	0.622839	0.257711	2.41681	0.0156573	0.283476	FALSE
GLRX	24546.7	-0.560901	0.232221	-2.41537	0.015719	0.283476	FALSE
RGS10	38608.7	-0.591403	0.244754	-2.41632	0.0156784	0.283476	FALSE
NUTF2	4075.64	-0.579597	0.239893	-2.41606	0.0156893	0.283476	FALSE
TGFB1	12070.2	-0.704143	0.291599	-2.41477	0.0157453	0.283648	FALSE
SRM	3852.5	-0.690428	0.286064	-2.41354	0.0157983	0.284302	FALSE
JADE2	1014.57	0.658972	0.273158	2.41242	0.015847	0.284577	FALSE
FUOM	7385.43	-0.6007	0.24898	-2.41264	0.0158373	0.284577	FALSE
LGI2	94.7355	-1.17912	0.489032	-2.41112	0.0159036	0.285293	FALSE
AL138781.1	16.2131	2.47264	1.02582	2.4104	0.0159349	0.285553	FALSE
CADM1	3903.25	0.616369	0.255776	2.4098	0.0159613	0.285725	FALSE
AC114760.2	252.115	0.843913	0.350372	2.40862	0.0160131	0.286085	FALSE
MRPL36	2858.04	-0.617387	0.256411	-2.40781	0.0160486	0.286085	FALSE
TNFAIP8L3	146.567	-1.42426	0.591514	-2.40783	0.0160477	0.286085	FALSE
MT-CYB	750719	-0.571912	0.237454	-2.40852	0.0160174	0.286085	FALSE
HADHA	11471.5	-0.680116	0.282519	-2.40733	0.0160696	0.286159	FALSE
OFD1	2464.38	-0.646734	0.268798	-2.40602	0.0161273	0.286289	FALSE
C12orf10	1617.11	-0.625066	0.259746	-2.40645	0.0161086	0.286289	FALSE
MIF	4720.03	-1.0587	0.439961	-2.40634	0.0161133	0.286289	FALSE
U62317.5	854.934	0.731101	0.303931	2.40548	0.0161512	0.286414	FALSE
PRRT3-AS1	328.105	-0.751254	0.312416	-2.40466	0.0161875	0.286582	FALSE
UROS	3046.26	-0.595771	0.247773	-2.40451	0.0161943	0.286582	FALSE
MILR1	4587.99	0.60253	0.250661	2.40376	0.0162273	0.286867	FALSE
HMG20B	2056.7	-0.590723	0.245897	-2.40232	0.0162916	0.287705	FALSE
ZBP1	99.0831	1.20775	0.503049	2.40087	0.0163563	0.288549	FALSE
RPL9	129189	-0.619965	0.258445	-2.39882	0.0164478	0.289264	FALSE
MFSD3	1012.89	-0.650289	0.27107	-2.39897	0.0164411	0.289264	FALSE
RPS25	86925.1	-0.667182	0.278047	-2.39953	0.0164163	0.289264	FALSE
SLC16A1	1732.52	-0.729824	0.304328	-2.39815	0.0164781	0.289497	FALSE
RPS12	230785	-0.652031	0.27206	-2.39664	0.016546	0.290391	FALSE
SMIM4	21972	0.718709	0.300024	2.39551	0.0165974	0.290993	FALSE
NME3	7025.29	-0.630949	0.263458	-2.39488	0.016626	0.291194	FALSE
STEAP1B	59.0446	1.59635	0.666802	2.39403	0.0166642	0.291563	FALSE
NQO1	320.369	0.917331	0.383238	2.39363	0.0166824	0.291582	FALSE
EBNA1BP2	1489.44	-0.6153	0.257162	-2.39265	0.016727	0.291893	FALSE
NINJ2	2551.08	-0.589785	0.246534	-2.3923	0.016743	0.291893	FALSE
ZNF75A	1576.14	0.693802	0.290037	2.39211	0.0167516	0.291893	FALSE
CREBRF	4199.35	0.588937	0.246265	2.39148	0.0167807	0.292101	FALSE
FAM149A	37.5405	-1.58726	0.664336	-2.38925	0.0168829	0.29358	FALSE
LINC00900	203.313	0.846431	0.354517	2.38756	0.0169607	0.294562	FALSE
CD70	271.405	2.94051	1.23175	2.38727	0.016974	0.294562	FALSE
SHISA5	3997.55	0.683217	0.28647	2.38495	0.0170813	0.296123	FALSE
MRPS23	4024.1	-0.569371	0.238828	-2.38401	0.0171249	0.296576	FALSE
EEF1AKMT1	644.533	-0.772607	0.324188	-2.38321	0.0171624	0.296923	FALSE
TRMT6	879.666	-0.627474	0.26338	-2.38239	0.0172005	0.297281	FALSE
TNFRSF4	890.601	-0.779851	0.32749	-2.3813	0.0172518	0.297562	FALSE
RBM43	310.887	0.760774	0.319453	2.38149	0.0172427	0.297562	FALSE
DTD1	1467.68	-0.652069	0.273979	-2.38	0.0173127	0.298311	FALSE
AC009962.1	105.736	1.05333	0.443255	2.37635	0.017485	0.300672	FALSE
IFRD2	777.983	-0.631107	0.265541	-2.37668	0.0174692	0.300672	FALSE
PLXNA2	662.345	0.909665	0.383006	2.37507	0.0175458	0.301413	FALSE
PXN-AS1	358.754	-0.805794	0.339518	-2.37335	0.0176277	0.302209	FALSE
IL27RA	313.924	-0.896526	0.377701	-2.37364	0.0176139	0.302209	FALSE
RNF7	13284.7	-0.613002	0.25862	-2.37028	0.0177744	0.303577	FALSE
HECA	3331.43	0.567799	0.239522	2.37055	0.0177616	0.303577	FALSE
MEGF9	2749.42	0.610179	0.257381	2.37072	0.0177535	0.303577	FALSE
NOB1	1067.79	-0.674375	0.284523	-2.37019	0.0177788	0.303577	FALSE
AC006213.1	105.919	1.00765	0.425263	2.36948	0.0178133	0.303861	FALSE
LAP3	15478.1	0.593078	0.250499	2.36758	0.0179048	0.305116	FALSE
ATP1B1	10594.1	0.849673	0.359186	2.36555	0.0180032	0.306486	FALSE
NT5C	4380.99	-0.590158	0.249645	-2.36399	0.0180793	0.307475	FALSE
TOB1	2697.97	0.61045	0.258303	2.36331	0.0181124	0.307729	FALSE
HPGDS	13262	-0.646619	0.273675	-2.36272	0.0181411	0.307911	FALSE
AC015922.4	105.368	1.01946	0.431547	2.36233	0.0181603	0.30793	FALSE
LTV1	2084.13	-0.677452	0.287092	-2.35971	0.0182894	0.309809	FALSE
LMO7	2045.75	-0.640816	0.271696	-2.35857	0.0183453	0.310447	FALSE
EXOSC7	2054.17	-0.592548	0.251336	-2.3576	0.0183936	0.310782	FALSE
ANP32B	9595.73	-0.57389	0.243438	-2.35744	0.0184016	0.310782	FALSE
APOBEC3C	3043.93	0.660905	0.280437	2.3567	0.0184383	0.311094	FALSE
HIST1H3H	72.5492	1.2448	0.528285	2.35631	0.0184575	0.31111	FALSE
MYBPH	1390.25	-0.989613	0.420117	-2.35557	0.0184945	0.311117	FALSE
AL109976.1	171.409	0.933592	0.396289	2.35584	0.018481	0.311117	FALSE
APBA2	99.6796	-1.02536	0.435728	-2.35321	0.0186122	0.312788	FALSE
NDUFS2	7704.79	-0.60371	0.256648	-2.35228	0.0186586	0.313258	FALSE
MLC1	83.5731	1.36857	0.582023	2.35141	0.0187024	0.313684	FALSE
FAM13A-AS1	404.917	0.740842	0.31521	2.35031	0.0187577	0.314303	FALSE
MCEMP1	143.871	-1.07965	0.459468	-2.34977	0.0187848	0.314447	FALSE
SEC61B	21983.6	-0.614159	0.261441	-2.34913	0.0188173	0.314682	FALSE
ARMH1	31.4283	-1.65006	0.702872	-2.34759	0.0188951	0.315115	FALSE
TIMM13	8717.19	-0.638423	0.271956	-2.34752	0.0188987	0.315115	FALSE
ZNF780B	1464.97	0.592582	0.252353	2.34823	0.018863	0.315115	FALSE
AL021453.1	82.9177	-1.15877	0.493822	-2.34653	0.0189492	0.315647	FALSE
BEX1	66.1285	1.56025	0.665268	2.34529	0.0190121	0.316076	FALSE
DHRS12	315.309	-0.825786	0.352097	-2.34534	0.0190098	0.316076	FALSE
TNNI2	430.057	-0.719118	0.306852	-2.34354	0.0191019	0.317024	FALSE
SIRPA	8939.89	0.601056	0.256484	2.34345	0.0191064	0.317024	FALSE
AC106795.2	28.7964	1.75451	0.748973	2.34256	0.0191519	0.317161	FALSE
GPR141	493.517	0.670139	0.286027	2.34292	0.0191336	0.317161	FALSE
TRDN	504.941	1.10089	0.470321	2.34073	0.0192462	0.318413	FALSE
FBXW5	5020.34	-0.631159	0.269841	-2.339	0.0193352	0.319266	FALSE
CDYL2	109.63	1.41529	0.60505	2.33912	0.019329	0.319266	FALSE
BHLHB9	67.9501	1.2137	0.519285	2.33726	0.0194258	0.32045	FALSE
KLHL35	63.7324	-1.47493	0.631393	-2.33599	0.0194919	0.32123	FALSE
C2CD3	577.069	0.647016	0.277069	2.33522	0.0195321	0.32158	FALSE
LINC02575	54.2335	1.60583	0.687833	2.33462	0.0195634	0.321785	FALSE
ABL2	1167.13	0.650265	0.278718	2.33306	0.0196452	0.322197	FALSE
VCAN	47.2061	1.7842	0.764531	2.33372	0.0196102	0.322197	FALSE
STX11	1012.83	0.635498	0.27235	2.33339	0.0196277	0.322197	FALSE
TMEM18	1457.93	-0.592096	0.253864	-2.33233	0.0196832	0.322508	FALSE
MIR181A1HG	188.924	0.823995	0.353525	2.33079	0.0197642	0.323524	FALSE
AC103719.1	40.604	-1.59367	0.684236	-2.32913	0.0198523	0.324637	FALSE
LMO7-AS1	261.801	-0.833615	0.357961	-2.32879	0.0198703	0.324637	FALSE
CNTNAP4	10.4561	3.12505	1.34467	2.32404	0.0201235	0.328459	FALSE
PRKAR2B	2283.29	-0.613692	0.264186	-2.32295	0.0201816	0.329092	FALSE
CORO1A	35730.5	-0.595308	0.256459	-2.32126	0.0202727	0.330261	FALSE
TMEM255A	287.82	0.798396	0.344011	2.32085	0.020295	0.330308	FALSE
AL603839.3	60.5133	1.26783	0.546737	2.3189	0.0204005	0.331075	FALSE
TMEM127	2802.65	0.624664	0.269363	2.31904	0.0203927	0.331075	FALSE
SELPLG	1240.17	-0.645048	0.278112	-2.31938	0.0203745	0.331075	FALSE
TKT	17292.7	-0.554121	0.239114	-2.3174	0.0204821	0.331749	FALSE
SEMA3A	174.387	1.10383	0.476467	2.3167	0.02052	0.331749	FALSE
UXT	6905.59	-0.655469	0.282815	-2.31766	0.0204677	0.331749	FALSE
RB1	20102.8	0.539823	0.232981	2.31703	0.0205023	0.331749	FALSE
ID3	12655.5	-0.561262	0.242374	-2.31569	0.0205752	0.332327	FALSE
RPL36AL	43385.9	-0.600363	0.259342	-2.31495	0.0206158	0.332666	FALSE
SAMD4A	236.25	0.937106	0.404941	2.31418	0.0206579	0.333031	FALSE
SHISA2	21.7661	2.45323	1.0609	2.3124	0.0207554	0.334285	FALSE
MYDGF	14463.1	-0.538055	0.232732	-2.31191	0.0207827	0.334409	FALSE
LINC01857	115.976	1.12134	0.485246	2.31088	0.0208396	0.335008	FALSE
ARHGAP6	1523.17	0.579693	0.250916	2.31031	0.0208712	0.335119	FALSE
ATP5PO	13318.8	-0.640021	0.27706	-2.31004	0.0208859	0.335119	FALSE
STX1B	69.6783	1.15859	0.501637	2.30962	0.0209092	0.335177	FALSE
TIFA	1624.3	-0.586614	0.254086	-2.30872	0.0209591	0.335346	FALSE
ADA2	7681.3	0.585872	0.253734	2.309	0.0209437	0.335346	FALSE
TIMM9	1919.21	-0.574067	0.248783	-2.3075	0.021027	0.335808	FALSE
MCAT	320.368	-0.724267	0.313876	-2.30749	0.0210274	0.335808	FALSE
C6orf48	6180.32	-0.546753	0.237067	-2.30632	0.0210928	0.336004	FALSE
GPC4	735.065	0.757762	0.328482	2.30686	0.0210626	0.336004	FALSE
PRDX2	12751.4	-0.6144	0.266411	-2.30621	0.0210989	0.336004	FALSE
MRPS27	1173.98	-0.607434	0.263559	-2.30473	0.0211814	0.336374	FALSE
P2RX7	1130.89	-0.672711	0.291869	-2.30484	0.0211756	0.336374	FALSE
PHB	4974.77	-0.554255	0.240464	-2.30494	0.02117	0.336374	FALSE
ZBTB4	3038.93	0.562001	0.243892	2.3043	0.0212059	0.336449	FALSE
TUBB6	189.458	1.26338	0.548465	2.30348	0.0212516	0.33686	FALSE
BMI1	981.867	0.607002	0.26364	2.30239	0.0213131	0.337059	FALSE
AC126177.2	42.8652	1.53236	0.665605	2.30221	0.0213236	0.337059	FALSE
AP001063.1	68.2812	1.1816	0.513235	2.30226	0.0213205	0.337059	FALSE
NDUFV1	4147.92	-0.653384	0.283992	-2.30071	0.0214078	0.337138	FALSE
PSMB5	6674.53	-0.633284	0.275176	-2.30138	0.0213701	0.337138	FALSE
NDUFAB1	10790.1	-0.556715	0.241941	-2.30104	0.0213894	0.337138	FALSE
RBM38	3167.97	-0.693129	0.301214	-2.30112	0.0213848	0.337138	FALSE
PDGFRL	81.0858	1.08553	0.471938	2.30016	0.0214391	0.337319	FALSE
AC131956.2	88.9152	1.21607	0.529308	2.29747	0.0215919	0.33941	FALSE
AL358472.3	52.4452	1.51546	0.660094	2.29583	0.0216859	0.340152	FALSE
SCN4B	211.234	1.28563	0.560042	2.29559	0.0216991	0.340152	FALSE
VDAC2	10353.6	-0.540299	0.235349	-2.29573	0.0216912	0.340152	FALSE
SNRPA1	2346.56	-0.5894	0.256946	-2.29386	0.0217984	0.341394	FALSE
DEAF1	1229.34	-0.620408	0.270908	-2.29011	0.022015	0.344171	FALSE
GAS7	7212.39	0.584135	0.255071	2.29009	0.0220161	0.344171	FALSE
COL19A1	100.89	1.00424	0.438693	2.28916	0.0220701	0.344538	FALSE
AGPAT4	309.511	0.731509	0.319577	2.28899	0.02208	0.344538	FALSE
KIF17	182.293	-0.973805	0.42652	-2.28314	0.0224219	0.347272	FALSE
MFSD10	1806.51	-0.576067	0.252163	-2.2845	0.0223421	0.347272	FALSE
ZC3H12D	372.279	0.737643	0.322896	2.28446	0.0223445	0.347272	FALSE
RPS20	77346.3	-0.532521	0.233246	-2.28309	0.0224252	0.347272	FALSE
ERMP1	642.93	0.626621	0.274333	2.28416	0.0223619	0.347272	FALSE
PELI3	89.0078	1.07646	0.471473	2.28318	0.02242	0.347272	FALSE
ARL3	1508.8	-0.668152	0.292436	-2.28478	0.0223256	0.347272	FALSE
DEF8	1220.98	-0.73056	0.32005	-2.28265	0.0224513	0.347272	FALSE
NLE1	150.084	-0.892425	0.390984	-2.28251	0.0224593	0.347272	FALSE
RAB40B	399.037	-0.688749	0.301409	-2.2851	0.0223072	0.347272	FALSE
LINC01033	5.57757	4.47471	1.96104	2.28181	0.0225008	0.347599	FALSE
KRT18	479.22	-0.866154	0.379739	-2.28092	0.0225533	0.348093	FALSE
AC124319.2	104.935	1.03836	0.455419	2.28	0.0226075	0.348557	FALSE
C18orf32	1765.05	0.610771	0.267915	2.27972	0.0226243	0.348557	FALSE
SOD2	7178.02	0.782035	0.343222	2.27851	0.0226963	0.34935	FALSE
TIMP2	18825.6	0.595574	0.261431	2.27813	0.0227189	0.349382	FALSE
HORMAD1	67.4122	1.50305	0.660152	2.27682	0.0227968	0.350059	FALSE
PUS1	828.725	-0.604686	0.265597	-2.2767	0.022804	0.350059	FALSE
ABO	86.7455	-1.17214	0.515028	-2.27588	0.0228529	0.350494	FALSE
ADAMTS6	86.0001	1.09441	0.481116	2.27474	0.0229215	0.350913	FALSE
LMBRD1	3369.91	0.577947	0.254064	2.27481	0.0229175	0.350913	FALSE
MRPL14	12807.8	-0.758718	0.333878	-2.27244	0.0230599	0.351451	FALSE
ECHDC1	3467.81	-0.610805	0.268681	-2.27334	0.0230055	0.351451	FALSE
COMTD1	850.296	-0.620729	0.273144	-2.27253	0.0230544	0.351451	FALSE
MRPL51	10496.2	-0.55178	0.242677	-2.27372	0.0229828	0.351451	FALSE
PARD6G	34.1561	1.60262	0.705133	2.27279	0.0230388	0.351451	FALSE
RABGAP1L	3062.03	0.556669	0.245158	2.27066	0.0231678	0.352781	FALSE
LIMD1	2164.52	0.555574	0.244862	2.26892	0.0232729	0.353924	FALSE
ARHGAP9	5743.1	-0.55422	0.244286	-2.26873	0.0232845	0.353924	FALSE
PDIA6	10640.7	-0.624666	0.275403	-2.26819	0.0233178	0.354033	FALSE
DCAF16	739.157	0.648345	0.285875	2.26793	0.0233332	0.354033	FALSE
PROC	19.8917	-2.0238	0.892646	-2.26719	0.0233786	0.35438	FALSE
ANKDD1A	411.278	0.68606	0.30266	2.26677	0.0234045	0.35438	FALSE
ATP5F1A	16283.7	-0.567032	0.250176	-2.26654	0.0234185	0.35438	FALSE
DQX1	64.8199	1.40388	0.619747	2.26525	0.0234972	0.355254	FALSE
AP005482.1	33.7474	1.54227	0.680981	2.26478	0.0235262	0.355377	FALSE
MRPL17	3431.28	-0.558295	0.246777	-2.26234	0.0236761	0.357325	FALSE
HEBP2	3989.95	-0.570393	0.252255	-2.26118	0.0237483	0.357463	FALSE
LRP4-AS1	89.8211	1.09093	0.482421	2.26136	0.0237372	0.357463	FALSE
C3	86722.2	-0.616322	0.272554	-2.26128	0.0237418	0.357463	FALSE
GPAT3	5598.07	0.580427	0.256739	2.26076	0.0237738	0.357532	FALSE
HRASLS5	28.4818	1.87189	0.82902	2.25796	0.0239482	0.359836	FALSE
FBXO6	729.501	0.75516	0.334609	2.25684	0.0240179	0.360301	FALSE
IMMP2L	387.499	-0.676525	0.299846	-2.25624	0.0240556	0.360301	FALSE
MRPS33	5861.56	-0.584873	0.25922	-2.25628	0.0240533	0.360301	FALSE
LSM4	8614.57	-0.650256	0.28822	-2.25611	0.0240638	0.360301	FALSE
GULP1	8.08948	3.54226	1.57115	2.25457	0.0241606	0.361432	FALSE
GYPC	997.661	-0.864172	0.383395	-2.254	0.0241962	0.361647	FALSE
CR1	8.66232	3.35541	1.48941	2.25285	0.0242688	0.362414	FALSE
KIFC3	752.121	0.798416	0.35456	2.25185	0.0243316	0.363034	FALSE
PRNP	4491.17	0.657645	0.292264	2.25018	0.0244378	0.364299	FALSE
AC009948.1	1074.4	0.676489	0.300754	2.24931	0.0244928	0.364481	FALSE
RTF2	9433.17	-0.525641	0.233689	-2.24932	0.0244923	0.364481	FALSE
LINC01235	7626.25	-0.841902	0.374417	-2.24857	0.02454	0.364864	FALSE
SF3B5	8649.46	-0.554834	0.246906	-2.24715	0.0246303	0.365614	FALSE
SNRNP25	3456.1	-0.658461	0.293027	-2.2471	0.0246334	0.365614	FALSE
MDH2	7629.54	-0.582545	0.259332	-2.24633	0.0246831	0.366032	FALSE
CCDC12	4029.2	-0.550334	0.245078	-2.24554	0.0247333	0.366458	FALSE
CFP	330.376	1.07114	0.47742	2.24361	0.0248577	0.367661	FALSE
BCAT1	2661.68	-0.725579	0.323385	-2.2437	0.0248517	0.367661	FALSE
CLCN4	606.326	0.702162	0.313042	2.24303	0.0248949	0.367892	FALSE
HSPE1	13079.3	-0.538456	0.240187	-2.24182	0.024973	0.368696	FALSE
TMEM191B	410.665	-0.783293	0.349448	-2.24152	0.0249927	0.368696	FALSE
GUCY2D	43.9893	-1.45375	0.64937	-2.23871	0.025175	0.371064	FALSE
AC126177.8	192.85	1.33259	0.595412	2.2381	0.0252146	0.371327	FALSE
C19orf18	57.8723	1.23615	0.552428	2.23767	0.0252427	0.371419	FALSE
COA4	8241.06	-0.598386	0.267579	-2.2363	0.0253322	0.371772	FALSE
LINC02422	20.8677	2.26241	1.01161	2.23644	0.0253228	0.371772	FALSE
TOX2	1424.42	-0.601656	0.268966	-2.23693	0.0252912	0.371772	FALSE
MYO1E	2326.36	0.604908	0.270583	2.23558	0.0253795	0.372146	FALSE
PLEKHJ1	2759.73	-0.548352	0.24533	-2.23516	0.0254066	0.372223	FALSE
HPSE	551.961	0.634751	0.284063	2.23454	0.0254474	0.3725	FALSE
GSTP1	25094	-0.67411	0.30182	-2.23348	0.0255171	0.373198	FALSE
NAT9	1136.24	-0.612432	0.274261	-2.23303	0.0255473	0.373319	FALSE
AC079630.1	263.624	0.771038	0.345422	2.23216	0.0256043	0.373832	FALSE
NOTCH2	1710.3	0.557948	0.25006	2.23126	0.025664	0.374135	FALSE
GSPT2	715.733	0.600081	0.268992	2.23085	0.025691	0.374135	FALSE
NAPRT	1326.05	-0.615044	0.275685	-2.23097	0.0256834	0.374135	FALSE
GINS2	84.3945	-1.04513	0.46862	-2.23024	0.0257318	0.374409	FALSE
SATB1	1113.43	0.590348	0.264785	2.22954	0.025778	0.37444	FALSE
EIF5A	8641.65	-0.531844	0.23853	-2.22968	0.025769	0.37444	FALSE
AC006027.1	190.669	0.86151	0.386525	2.22886	0.0258232	0.374778	FALSE
MVB12A	2185.04	-0.639748	0.28725	-2.22714	0.0259376	0.376117	FALSE
RPL35	70635.1	-0.525489	0.236017	-2.22649	0.0259815	0.376168	FALSE
ZNF594	329.583	0.707205	0.317641	2.22643	0.0259853	0.376168	FALSE
AVIL	190.104	0.952134	0.427781	2.22575	0.0260308	0.376507	FALSE
AC027644.3	914.428	-0.614952	0.276445	-2.2245	0.0261148	0.37708	FALSE
POLR3K	2286.81	-0.589881	0.265144	-2.22476	0.0260973	0.37708	FALSE
ACP5	817.434	0.675671	0.303805	2.22403	0.0261464	0.377217	FALSE
CD44	602.921	0.812118	0.365215	2.22367	0.0261706	0.377247	FALSE
HIST1H3E	326.562	0.69407	0.312189	2.22324	0.0261998	0.377347	FALSE
CCP110	1338.87	0.580284	0.261074	2.22268	0.0262374	0.37757	FALSE
ZNF660	32.6291	1.74043	0.783204	2.2222	0.02627	0.37772	FALSE
TMEM255B	952.236	-0.614365	0.276764	-2.21982	0.0264313	0.379719	FALSE
AC113133.1	30.3886	-1.65954	0.748316	-2.21769	0.0265756	0.38147	FALSE
LPP	3292.62	0.55729	0.251446	2.21634	0.0266682	0.382472	FALSE
PMP22	4564.86	0.605823	0.273384	2.21602	0.0266904	0.382472	FALSE
AC007906.2	17.1589	2.20552	0.995522	2.21545	0.0267295	0.382711	FALSE
MR1	2178.4	0.540618	0.244098	2.21476	0.0267764	0.38277	FALSE
AUTS2	173.505	0.853864	0.385539	2.21473	0.0267786	0.38277	FALSE
TREML4	48.2227	1.32429	0.598063	2.2143	0.0268082	0.382872	FALSE
OCIAD2	1021.54	-0.815903	0.368666	-2.21312	0.0268894	0.382964	FALSE
CLDN12	474.816	0.674425	0.304815	2.21257	0.0269271	0.382964	FALSE
DKC1	2030	-0.544885	0.246186	-2.2133	0.0268767	0.382964	FALSE
PDE3B	690.305	0.64702	0.292381	2.21293	0.0269023	0.382964	FALSE
AC005840.2	131.41	0.877047	0.396386	2.21261	0.0269245	0.382964	FALSE
PTPRU	8.0697	3.53767	1.59957	2.21163	0.0269919	0.383323	FALSE
ITGB1BP1	2383.8	-0.562967	0.254627	-2.21095	0.0270392	0.383323	FALSE
OSTM1	4137.53	0.538536	0.243582	2.2109	0.0270424	0.383323	FALSE
GTF3A	11151.1	-0.520987	0.235581	-2.21149	0.0270017	0.383323	FALSE
PSTK	362.227	-0.691327	0.312752	-2.21046	0.027073	0.383437	FALSE
TNFRSF18	447.798	-0.714816	0.32368	-2.20841	0.027216	0.383865	FALSE
CXCR4	69.8238	1.39358	0.630891	2.20891	0.0271806	0.383865	FALSE
NME2	673.758	-0.738622	0.334454	-2.20844	0.0272134	0.383865	FALSE
ZNF772	225.645	0.865462	0.39179	2.209	0.027175	0.383865	FALSE
TYMP	13241.9	0.538031	0.243489	2.20967	0.0271278	0.383865	FALSE
ZMAT3	10506.8	0.688495	0.311826	2.20795	0.0272478	0.383996	FALSE
LINC01352	17.5622	-2.43448	1.10348	-2.20618	0.0273714	0.385418	FALSE
ITGA6	2108.44	-0.688617	0.312218	-2.20557	0.0274143	0.385704	FALSE
FAM216A	736.065	-0.589354	0.267254	-2.20523	0.0274382	0.385721	FALSE
HSD17B7	1576.71	-0.828377	0.375915	-2.20363	0.0275505	0.38612	FALSE
MIR29B2CHG	311.222	0.760577	0.345098	2.20394	0.0275283	0.38612	FALSE
IL15	186.568	0.782914	0.35536	2.20316	0.0275838	0.38612	FALSE
CARMIL1	286.651	-0.699997	0.317579	-2.20417	0.0275126	0.38612	FALSE
RRP12	453.402	-0.632887	0.287278	-2.20305	0.0275913	0.38612	FALSE
DHRS4L2	2091.79	-0.628409	0.285266	-2.20289	0.0276027	0.38612	FALSE
PLB1	1203.98	-0.578233	0.262602	-2.20193	0.0276701	0.386514	FALSE
FANCL	405.775	0.674131	0.306275	2.20106	0.0277316	0.386514	FALSE
CLSTN3	584.709	0.632691	0.287436	2.20115	0.0277253	0.386514	FALSE
FGF11	173.816	0.82802	0.376222	2.20088	0.0277444	0.386514	FALSE
RARA	725.873	0.665168	0.302187	2.20118	0.0277233	0.386514	FALSE
ATP5F1D	17940	-0.666614	0.30305	-2.19968	0.0278297	0.387386	FALSE
SNHG7	2531.62	-0.609428	0.277115	-2.19919	0.0278646	0.387555	FALSE
TBCB	3367.61	-0.63787	0.290099	-2.1988	0.0278922	0.387623	FALSE
SGCB	865.266	0.707752	0.322001	2.19798	0.0279505	0.388116	FALSE
CD52	929.324	-0.703743	0.320509	-2.1957	0.0281134	0.389741	FALSE
GABRA3	363.487	0.687726	0.313202	2.19579	0.0281071	0.389741	FALSE
RETN	33383.5	-0.541013	0.246534	-2.19448	0.0282008	0.390635	FALSE
QARS	4281.16	-0.538311	0.245396	-2.19364	0.028261	0.390961	FALSE
ANXA1	11582.7	-0.55187	0.251628	-2.1932	0.0282932	0.390961	FALSE
TMEM273	149.923	-1.00859	0.459831	-2.1934	0.0282786	0.390961	FALSE
FNDC3B	2326.51	0.555349	0.253353	2.19199	0.0283801	0.391838	FALSE
RPLP2	105122	-0.602667	0.27498	-2.19168	0.0284027	0.391838	FALSE
DTYMK	1589.64	-0.558115	0.254942	-2.18919	0.0285832	0.394008	FALSE
PMAIP1	348.719	0.791824	0.361914	2.18788	0.0286787	0.395005	FALSE
WARS	1857.15	0.543573	0.248508	2.18735	0.028717	0.395213	FALSE
BEND6	197.627	-0.787286	0.3601	-2.1863	0.0287938	0.39563	FALSE
SPAG7	4717.03	-0.53593	0.245128	-2.18633	0.0287915	0.39563	FALSE
OGFOD3	1160.59	-0.580134	0.265467	-2.18534	0.0288641	0.396277	FALSE
ABHD11	981.393	-0.564067	0.258287	-2.18388	0.0289711	0.397286	FALSE
ZNF577	287.989	0.746917	0.342042	2.1837	0.0289843	0.397286	FALSE
KMT5A	1841.76	-0.561214	0.257071	-2.18311	0.0290275	0.397558	FALSE
AC008074.3	433.14	0.828856	0.380026	2.18105	0.0291799	0.399235	FALSE
ACAT2	5945.56	-1.87268	0.858705	-2.18082	0.0291968	0.399235	FALSE
RASD2	10.7025	-3.12834	1.43518	-2.17975	0.0292763	0.4	FALSE
SNUPN	1450.57	-0.552333	0.253433	-2.17941	0.0293015	0.400023	FALSE
ICA1	421.414	-0.64843	0.297635	-2.17861	0.0293609	0.400193	FALSE
LAMP2	12687.7	0.572282	0.262645	2.17892	0.0293379	0.400193	FALSE
RGS9	101.654	0.953019	0.437727	2.1772	0.0294656	0.400977	FALSE
MT-CO1	1.87119e+06	-0.557237	0.255934	-2.17727	0.0294606	0.400977	FALSE
ASPM	36.0237	-1.51669	0.697388	-2.17482	0.0296435	0.402687	FALSE
PUS7	457.925	-0.895864	0.411854	-2.1752	0.0296152	0.402687	FALSE
FADS1	5986.25	-0.937648	0.431187	-2.17457	0.0296622	0.402687	FALSE
CCDC86	688.305	-0.776928	0.357366	-2.17404	0.0297021	0.402907	FALSE
TAF7	7845.78	0.656822	0.302186	2.17357	0.0297376	0.403068	FALSE
SPATS2L	2414.61	0.711476	0.32747	2.17264	0.0298071	0.403688	FALSE
ATP5F1C	13281.7	-0.507106	0.23355	-2.17129	0.029909	0.404746	FALSE
INSL3	10.9456	3.13885	1.44614	2.17051	0.0299685	0.405229	FALSE
SULT1C2	76.6109	1.31768	0.607185	2.17015	0.0299953	0.40527	FALSE
UBXN1	9609.97	-0.507208	0.233948	-2.16804	0.0301554	0.40711	FALSE
BIRC3	172.139	-1.18465	0.546864	-2.16626	0.0302916	0.407656	FALSE
AL121761.1	19.8697	2.0742	0.957442	2.1664	0.0302804	0.407656	FALSE
ETHE1	7910.86	-0.789727	0.364417	-2.1671	0.0302276	0.407656	FALSE
ABCG1	1296.03	3.44865	1.59198	2.16627	0.0302902	0.407656	FALSE
DPP3	1289	-0.663835	0.306637	-2.16489	0.0303961	0.408092	FALSE
CCND1	14421.3	-0.504024	0.232807	-2.16499	0.0303888	0.408092	FALSE
ARHGEF12	2331.14	0.703071	0.324807	2.16458	0.0304199	0.408092	FALSE
SNF8	6505.18	-0.512484	0.236671	-2.16539	0.0303581	0.408092	FALSE
HRH1	27.7447	-1.9294	0.891763	-2.16358	0.0304968	0.408299	FALSE
SLC46A3	1211.82	0.57087	0.263846	2.16365	0.0304912	0.408299	FALSE
MAP2K2	6436.41	-0.517631	0.239263	-2.16344	0.0305073	0.408299	FALSE
SBNO2	797.431	0.628868	0.290767	2.16279	0.0305572	0.408646	FALSE
IDNK	384.926	-0.640573	0.296378	-2.16134	0.0306693	0.409823	FALSE
WDR3	1258.69	-0.571568	0.264617	-2.15999	0.0307738	0.410018	FALSE
EEF1AKMT4	714.051	-0.638515	0.29562	-2.15992	0.0307791	0.410018	FALSE
BYSL	531.089	-0.620068	0.286991	-2.16059	0.0307273	0.410018	FALSE
TIMP1	34873.1	0.61803	0.286179	2.15959	0.0308044	0.410018	FALSE
AL136295.5	216.734	0.815828	0.377727	2.15983	0.0307855	0.410018	FALSE
AC244021.1	72.4151	1.14382	0.529849	2.15876	0.0308686	0.410552	FALSE
TMEM64	677.937	0.89348	0.414037	2.15797	0.0309299	0.411047	FALSE
WIPF1	6057.1	0.521816	0.241958	2.15664	0.031034	0.411467	FALSE
NUPR1	48.5812	1.38209	0.640784	2.15688	0.0310151	0.411467	FALSE
FDXR	1421.23	0.634422	0.2941	2.15717	0.0309927	0.411467	FALSE
PDCD2L	204.731	-0.764063	0.354356	-2.1562	0.0310679	0.411564	FALSE
OLIG2	18.8337	2.31981	1.07602	2.15592	0.0310897	0.411564	FALSE
IFNL1	27.7672	-1.57888	0.732504	-2.15546	0.0311261	0.411725	FALSE
RCAN3	993.172	-0.610933	0.283779	-2.15285	0.0313308	0.41251	FALSE
CACNA1D	77.5263	-1.05776	0.491267	-2.15313	0.0313083	0.41251	FALSE
DHRSX	2570.5	0.578822	0.268856	2.15291	0.0313257	0.41251	FALSE
LINC02555	34.6405	1.56937	0.728679	2.15372	0.031262	0.41251	FALSE
SLC35E3	1205.79	0.611877	0.284015	2.15438	0.0312104	0.41251	FALSE
STX10	1959.31	-0.538486	0.250126	-2.15286	0.0313299	0.41251	FALSE
CHST2	1677.53	0.651356	0.302697	2.15184	0.0314097	0.412911	FALSE
PKMYT1	12.2494	-2.38249	1.10717	-2.15187	0.0314079	0.412911	FALSE
HDAC9	1857.16	0.581974	0.270654	2.15025	0.0315358	0.414248	FALSE
DOK3	2278.49	0.690186	0.321087	2.14953	0.0315926	0.414674	FALSE
MOB3A	2827.28	0.54387	0.253057	2.1492	0.0316183	0.414692	FALSE
HTRA4	78.794	1.07154	0.499122	2.14686	0.0318048	0.416816	FALSE
FAM162A	6502.16	-0.531583	0.247757	-2.14559	0.031906	0.417822	FALSE
SERPINB1	10107.6	-0.540422	0.251943	-2.14502	0.0319511	0.418091	FALSE
MYC	1249.54	-0.964136	0.449662	-2.14414	0.0320219	0.418285	FALSE
ZBTB16	22.7029	-1.72904	0.806363	-2.14425	0.0320129	0.418285	FALSE
SLC2A4RG	390.64	-0.653106	0.304633	-2.14392	0.0320397	0.418285	FALSE
GALNT6	3037.4	0.767009	0.357909	2.14303	0.0321109	0.418894	FALSE
MCTP1	918.181	0.583156	0.272202	2.14236	0.0321646	0.419272	FALSE
GPD2	809.869	0.566028	0.264427	2.14059	0.0323074	0.420812	FALSE
IMP4	2670.78	-0.550388	0.257161	-2.14025	0.0323348	0.420847	FALSE
2022-03-02	1562.58	-2.17426	1.01676	-2.13842	0.0324829	0.421896	FALSE
EIF3M	10693.4	-0.515924	0.241265	-2.13841	0.0324831	0.421896	FALSE
AC116407.2	98.6481	1.15858	0.541815	2.13833	0.0324898	0.421896	FALSE
TCN1	111.558	1.00651	0.470875	2.13753	0.0325549	0.42242	FALSE
RAMP1	2288.61	-0.77777	0.364071	-2.13631	0.0326539	0.423382	FALSE
DLGAP1-AS1	299.734	0.689942	0.323083	2.13549	0.0327207	0.423924	FALSE
UGCG	3891.72	0.607471	0.284523	2.13505	0.0327567	0.424068	FALSE
SYNGR1	1402.06	-0.650102	0.304646	-2.13396	0.0328459	0.424901	FALSE
COX7A2L	7650.83	-0.626651	0.29376	-2.13321	0.0329074	0.425373	FALSE
RAB27A	627.743	-0.84535	0.396515	-2.13195	0.033011	0.426388	FALSE
AC008456.1	6.40843	3.58086	1.68035	2.13102	0.0330876	0.42698	FALSE
LINC00565	24.5652	1.69688	0.796363	2.13078	0.033107	0.42698	FALSE
ILDR2	621.342	-0.61293	0.28791	-2.12889	0.033263	0.428567	FALSE
TRPT1	1307.24	-0.543326	0.255241	-2.12868	0.0332804	0.428567	FALSE
MCCC1	1551.3	-0.623028	0.292825	-2.12764	0.0333667	0.429354	FALSE
CLTA	27970.7	-0.532357	0.25029	-2.12696	0.0334234	0.429759	FALSE
PRADC1	2034.79	-0.621597	0.292387	-2.12594	0.0335083	0.4302	FALSE
NDN	972.777	0.642475	0.302203	2.12597	0.0335059	0.4302	FALSE
AC023590.1	53.3478	1.35215	0.636372	2.12478	0.0336053	0.431121	FALSE
USP49	312.703	0.710125	0.334407	2.12353	0.0337092	0.432128	FALSE
FIS1	12242	-0.571501	0.269209	-2.12289	0.0337631	0.432129	FALSE
NAA10	4101.09	-0.626021	0.294892	-2.12288	0.0337636	0.432129	FALSE
SFXN4	1282.16	-0.535823	0.252434	-2.12262	0.0337855	0.432129	FALSE
SNHG12	2581.78	-0.525272	0.247594	-2.12151	0.0338789	0.432481	FALSE
SRPRB	1065.08	-0.562492	0.265086	-2.12192	0.0338443	0.432481	FALSE
HAND2	37.434	1.75338	0.826526	2.12139	0.0338892	0.432481	FALSE
CDO1	261.678	0.735379	0.346893	2.1199	0.0340144	0.433753	FALSE
PDCD6	9709.6	-0.502972	0.237343	-2.11918	0.0340753	0.43395	FALSE
DPF3	368.138	-0.634766	0.299543	-2.11911	0.0340808	0.43395	FALSE
LINC00327	61.1287	1.2978	0.612638	2.11839	0.0341423	0.434098	FALSE
ZNF714	1470.44	-0.535738	0.252901	-2.11837	0.0341434	0.434098	FALSE
MRPL21	4330.93	-0.521983	0.246483	-2.11773	0.0341983	0.434472	FALSE
TMEM14B	12757.9	-0.547961	0.258902	-2.11648	0.0343042	0.435168	FALSE
LRRC37A3	205.508	0.735267	0.347386	2.11657	0.0342964	0.435168	FALSE
SERPINB6	8652.12	-0.6113	0.289215	-2.11365	0.0345452	0.437895	FALSE
TCTN2	27.0248	1.59291	0.753844	2.11305	0.0345964	0.437895	FALSE
TNFSF14	194.923	-0.750449	0.355137	-2.11313	0.0345897	0.437895	FALSE
CXADR	579.187	-0.593033	0.280793	-2.11199	0.034687	0.438716	FALSE
PPIA	43904.7	-0.545499	0.258384	-2.11119	0.034756	0.439262	FALSE
MCOLN2	1607.56	0.525402	0.249234	2.10807	0.0350251	0.440428	FALSE
PMVK	3970.14	-0.525951	0.24935	-2.10929	0.0349196	0.440428	FALSE
WNT5A	929.984	-0.669453	0.317575	-2.10802	0.0350293	0.440428	FALSE
SERPINB9	2645.42	-0.668812	0.317185	-2.10859	0.0349803	0.440428	FALSE
HTR7	586.678	0.633638	0.300557	2.10821	0.0350126	0.440428	FALSE
MCRIP2	3106.2	-0.546617	0.259264	-2.10834	0.0350016	0.440428	FALSE
LILRB3	178.773	0.81524	0.386675	2.10833	0.0350024	0.440428	FALSE
DUSP2	371.978	-0.902233	0.428321	-2.10644	0.0351662	0.441008	FALSE
AL121944.1	494.147	0.692908	0.328925	2.10658	0.0351538	0.441008	FALSE
ARPC3	80149.4	-0.492911	0.234018	-2.10629	0.0351791	0.441008	FALSE
DLGAP5	18.9442	-2.00659	0.952306	-2.10709	0.03511	0.441008	FALSE
SARS2	267.858	-0.691915	0.328574	-2.10581	0.0352205	0.441202	FALSE
AGTRAP	1645	-0.540796	0.256983	-2.1044	0.0353432	0.441829	FALSE
LRP8	350.022	-0.855332	0.406626	-2.10349	0.0354232	0.441829	FALSE
UFC1	9412.58	-0.535185	0.254362	-2.10403	0.0353757	0.441829	FALSE
AC078850.1	27.5176	1.65445	0.786539	2.10345	0.0354263	0.441829	FALSE
AC002480.4	7.10453	3.81479	1.81278	2.10439	0.0353442	0.441829	FALSE
GIMAP7	60.8587	-1.25527	0.596592	-2.10407	0.0353722	0.441829	FALSE
GBP2	17.3378	2.13931	1.01761	2.10229	0.0355282	0.442776	FALSE
ACOT7	228.023	-0.854944	0.406794	-2.10166	0.035583	0.443135	FALSE
PSRC1	225.087	-0.839529	0.399581	-2.10102	0.0356391	0.443184	FALSE
POP1	338.792	-0.661058	0.3146	-2.10127	0.0356176	0.443184	FALSE
TRMT10C	3053.05	-0.507221	0.241562	-2.09976	0.0357501	0.443973	FALSE
SDS	886.026	0.679705	0.323714	2.09971	0.0357547	0.443973	FALSE
RASGRP2	210.537	-0.741376	0.353214	-2.09894	0.035822	0.444485	FALSE
ELOVL1	2250.28	-0.52303	0.249239	-2.09851	0.0358599	0.444632	FALSE
BLZF1	1038.81	0.577837	0.275511	2.09732	0.0359649	0.445238	FALSE
AC136475.1	24.3237	1.76541	0.84164	2.09759	0.0359415	0.445238	FALSE
APEX1	11018.8	-0.562372	0.26817	-2.09707	0.0359873	0.445238	FALSE
DCAF4L1	69.1729	1.05728	0.504582	2.09536	0.0361394	0.446796	FALSE
RNASEH1-AS1	462.079	-0.611139	0.291921	-2.09351	0.0363035	0.447302	FALSE
CHCHD2	27017.2	-0.487816	0.233023	-2.09342	0.0363117	0.447302	FALSE
HBD	9.83582	2.88157	1.37646	2.09347	0.0363074	0.447302	FALSE
BRCA2	969.978	0.794865	0.379605	2.09392	0.0362667	0.447302	FALSE
NDUFB10	12511.3	-0.564682	0.269664	-2.09402	0.0362582	0.447302	FALSE
NOC2L	1791.74	-0.515461	0.246273	-2.09305	0.0363449	0.447312	FALSE
RPL26L1	4827.09	-0.499213	0.238603	-2.09223	0.0364177	0.447312	FALSE
AC011445.2	94.9485	1.04695	0.500298	2.09265	0.0363807	0.447312	FALSE
LSS	900.277	-0.987875	0.47212	-2.09242	0.0364006	0.447312	FALSE
DNM3	81.9794	1.00614	0.481035	2.09162	0.0364724	0.447643	FALSE
TMEM177	280.339	-0.685376	0.327812	-2.09076	0.0365498	0.447643	FALSE
PSMB6	9707.65	-0.548188	0.262189	-2.09081	0.036545	0.447643	FALSE
SPATC1L	715.079	-0.678674	0.324598	-2.09082	0.0365446	0.447643	FALSE
DNAJC15	7177.68	-0.497258	0.237928	-2.08995	0.0366226	0.448212	FALSE
TGFB2	81.7762	1.21757	0.583038	2.08831	0.0367697	0.449191	FALSE
COA6	4708.8	-0.494833	0.236969	-2.08818	0.0367818	0.449191	FALSE
SNAI1	44.1081	-1.40073	0.670638	-2.08865	0.0367392	0.449191	FALSE
TWSG1	1293.24	0.547835	0.262406	2.08774	0.0368211	0.449349	FALSE
ZHX2	172.156	0.759755	0.364163	2.0863	0.036951	0.450612	FALSE
RGPD5	252.497	0.722759	0.346774	2.08423	0.0371388	0.451195	FALSE
BRK1	30341.7	-0.535305	0.256897	-2.08373	0.0371844	0.451195	FALSE
PGM2	3475.88	-0.592822	0.284395	-2.0845	0.0371143	0.451195	FALSE
TMOD1	241.757	-0.714742	0.342991	-2.08385	0.0371736	0.451195	FALSE
GPR162	357.779	0.672675	0.322593	2.08521	0.0370501	0.451195	FALSE
METTL1	455.411	-0.617205	0.296137	-2.08419	0.037143	0.451195	FALSE
MRPS7	4727.53	-0.496991	0.238493	-2.08388	0.0371706	0.451195	FALSE
GRHPR	2987.36	-0.521197	0.250284	-2.08242	0.0373044	0.452008	FALSE
LINC01146	349.139	0.655481	0.314768	2.08242	0.0373038	0.452008	FALSE
PSMG4	1788.4	-0.569411	0.273489	-2.08203	0.0373399	0.452115	FALSE
NEIL1	1368.2	-0.544017	0.261345	-2.0816	0.0373786	0.452262	FALSE
CPEB4	4382.52	0.526751	0.253293	2.07961	0.0375614	0.454151	FALSE
NUDCD2	3656.83	-0.568328	0.273387	-2.07884	0.0376318	0.45468	FALSE
NUDT22	3264.41	-0.577104	0.277695	-2.07819	0.0376916	0.45508	FALSE
NME7	416.015	0.611198	0.294199	2.0775	0.0377556	0.455529	FALSE
SEC22B	3558.8	0.538107	0.259213	2.07593	0.0379008	0.456577	FALSE
PLXNA1	216.277	0.720324	0.347006	2.07583	0.0379098	0.456577	FALSE
HNRNPAB	9114.56	-0.538511	0.259483	-2.07532	0.0379568	0.456577	FALSE
TIMM8A	795.696	-0.554831	0.267341	-2.07537	0.0379527	0.456577	FALSE
ARFIP2	1111.77	-0.547734	0.263954	-2.07511	0.0379766	0.456577	FALSE
RGS3	98.4626	-1.34777	0.649586	-2.07481	0.0380039	0.456583	FALSE
AL162231.1	175.328	0.863574	0.416728	2.07227	0.0382401	0.459097	FALSE
RASSF7	758.094	-0.652131	0.314814	-2.07148	0.0383142	0.459663	FALSE
NDUFB2	30582.2	-0.648363	0.313139	-2.07052	0.0384034	0.460408	FALSE
TMEM160	7153.52	-0.507988	0.245387	-2.07015	0.0384386	0.460506	FALSE
LYRM4	2555.02	-0.590645	0.285424	-2.06936	0.0385121	0.461062	FALSE
DDIAS	86.7097	-0.951346	0.459971	-2.06828	0.0386141	0.461959	FALSE
ATP5MC2	39614.8	-0.599436	0.290106	-2.06627	0.0388032	0.463894	FALSE
GPNMB	2696.21	1.80262	0.872879	2.06514	0.0389094	0.464511	FALSE
MS4A6A	41056.7	-0.501003	0.242596	-2.06517	0.0389069	0.464511	FALSE
SLC17A9	241.821	-0.682171	0.33049	-2.06412	0.0390065	0.46508	FALSE
PSMD8	9406.14	-0.492237	0.23848	-2.06406	0.0390116	0.46508	FALSE
CD300C	1010.89	-0.631372	0.305983	-2.06342	0.0390723	0.465433	FALSE
PDE4A	1061.04	0.536043	0.259815	2.06318	0.039096	0.465433	FALSE
RRP36	3266.59	-0.508736	0.246671	-2.0624	0.0391693	0.465602	FALSE
FOXO1	89.8932	1.15587	0.560514	2.06216	0.0391921	0.465602	FALSE
BCKDHA	84.7752	0.949188	0.460194	2.06258	0.0391522	0.465602	FALSE
TSHZ3	29.4542	1.51308	0.733844	2.06186	0.0392215	0.465626	FALSE
IL17B	54.7389	1.23272	0.598164	2.06083	0.0393191	0.466459	FALSE
HIVEP1	1227.56	0.591712	0.287268	2.05979	0.0394189	0.467317	FALSE
GBP3	105.451	0.881716	0.428876	2.05588	0.0397946	0.467861	FALSE
NHP2	5101.14	-0.57154	0.277835	-2.05712	0.0396744	0.467861	FALSE
COA1	3677.51	-0.497253	0.24181	-2.05638	0.0397458	0.467861	FALSE
PRUNE2	45.9443	1.24224	0.603546	2.05824	0.0395674	0.467861	FALSE
LIPJ	4.42982	4.15376	2.01827	2.05808	0.0395822	0.467861	FALSE
HDDC3	1096	-0.527152	0.256412	-2.05588	0.0397939	0.467861	FALSE
RFLNB	6900.13	-0.615144	0.298963	-2.05759	0.0396292	0.467861	FALSE
CCL23	28.5798	1.57314	0.764791	2.05695	0.0396906	0.467861	FALSE
AURKA	936.739	-0.55679	0.27043	-2.05891	0.0395033	0.467861	FALSE
SLC25A23	943.294	-0.627848	0.305049	-2.05819	0.039572	0.467861	FALSE
ZNF302	1740.53	0.5121	0.248896	2.05748	0.0396398	0.467861	FALSE
PNKP	1379.4	-0.525828	0.255727	-2.05621	0.0397626	0.467861	FALSE
EPRS	5111.84	-0.671917	0.326968	-2.055	0.0398794	0.468212	FALSE
SERGEF	707.204	-0.596575	0.290272	-2.05523	0.0398567	0.468212	FALSE
ABHD14A	981.177	-0.554673	0.27004	-2.05404	0.0399714	0.468968	FALSE
AACS	1125.89	-0.545899	0.265878	-2.05319	0.0400537	0.469043	FALSE
POLR1D	9153.33	-0.502897	0.244899	-2.05348	0.0400258	0.469043	FALSE
LDHD	17.7955	-1.97312	0.961035	-2.05313	0.0400604	0.469043	FALSE
LMNB1	992.341	-0.611699	0.298002	-2.05267	0.040105	0.469178	FALSE
THOC6	1750.42	-0.587592	0.28629	-2.05244	0.0401271	0.469178	FALSE
CCT7	4468.01	-0.490074	0.239015	-2.05039	0.0403265	0.471186	FALSE
ADGRG6	833.743	-0.605764	0.295522	-2.04981	0.0403829	0.471472	FALSE
TMEM123	15380	0.480593	0.23455	2.049	0.0404617	0.471472	FALSE
GPRC5A	8.26424	-2.92412	1.42706	-2.04905	0.0404573	0.471472	FALSE
AC027307.2	193.133	0.78211	0.381634	2.04937	0.0404258	0.471472	FALSE
ACSL1	1325.37	0.552103	0.269655	2.04744	0.0406151	0.472006	FALSE
COX7A2	24564.9	-0.585654	0.286155	-2.04663	0.0406941	0.472006	FALSE
SNHG15	1561	-0.536637	0.262165	-2.04694	0.0406638	0.472006	FALSE
SLC7A1	479.56	-0.607772	0.296953	-2.0467	0.0406879	0.472006	FALSE
TXNDC17	9643.86	-0.528699	0.258192	-2.04769	0.0405899	0.472006	FALSE
PAFAH1B3	1282.51	-0.589734	0.288159	-2.04656	0.0407016	0.472006	FALSE
MT-ND6	13589.3	0.556049	0.271597	2.04733	0.0406256	0.472006	FALSE
PPAN	991.068	-0.545574	0.266647	-2.04605	0.0407512	0.472259	FALSE
SLC50A1	1983.51	-0.529114	0.258683	-2.04541	0.0408142	0.472667	FALSE
AL669831.5	726.969	0.599914	0.293555	2.04362	0.0409915	0.473256	FALSE
AURKAIP1	9424.27	-0.531926	0.260226	-2.0441	0.040944	0.473256	FALSE
TNFRSF25	426.761	0.712175	0.348425	2.04398	0.0409553	0.473256	FALSE
FAU	105846	-0.541039	0.264647	-2.04438	0.0409159	0.473256	FALSE
AC022364.1	42.2505	1.25745	0.615344	2.04349	0.0410041	0.473256	FALSE
PAPPA	11.955	2.47319	1.21136	2.04166	0.0411854	0.474706	FALSE
SERHL2	153.641	1.01244	0.495827	2.04193	0.0411584	0.474706	FALSE
POP7	2005.24	-0.547305	0.268127	-2.04122	0.0412294	0.474891	FALSE
CTPS1	758.354	-0.641066	0.314201	-2.0403	0.04132	0.475479	FALSE
LRAT	19.1845	2.22911	1.09293	2.03957	0.0413929	0.475479	FALSE
PHB2	8153.64	-0.529811	0.259758	-2.03964	0.0413866	0.475479	FALSE
CDK10	576.014	-0.566177	0.277671	-2.03902	0.041448	0.475479	FALSE
UTP6	3855.97	-0.493261	0.241838	-2.03963	0.0413867	0.475479	FALSE
SNRPD1	7187.55	-0.53274	0.261249	-2.03921	0.0414295	0.475479	FALSE
CYFIP2	1154.66	0.605817	0.297541	2.03608	0.0417423	0.47617	FALSE
LIN28B	1424.15	-0.516412	0.25352	-2.03697	0.0416531	0.47617	FALSE
DCAF13	1897.68	-0.505524	0.248339	-2.03563	0.041788	0.47617	FALSE
THEM6	315.967	-0.637438	0.312909	-2.03714	0.0416363	0.47617	FALSE
EEF1D	28810	-0.545584	0.267718	-2.0379	0.0415596	0.47617	FALSE
FRMD3	96.9957	-1.03046	0.506072	-2.03619	0.0417308	0.47617	FALSE
SNX19	1107.25	0.523138	0.256976	2.03575	0.0417755	0.47617	FALSE
IMP3	4193.75	-0.542827	0.266527	-2.03667	0.0416835	0.47617	FALSE
GNA13	3078.26	0.516105	0.253286	2.03763	0.0415865	0.47617	FALSE
MORC2	694.845	0.576316	0.283021	2.0363	0.0417204	0.47617	FALSE
OLFML3	13708.3	-0.523685	0.25738	-2.03468	0.0418832	0.476936	FALSE
AL355816.2	106.863	1.0074	0.495402	2.0335	0.0420021	0.477013	FALSE
CDCA7	14.8719	-2.07781	1.02137	-2.03433	0.0419185	0.477013	FALSE
MACC1	3468.27	0.621342	0.305506	2.03381	0.0419708	0.477013	FALSE
TRIM25	2677.34	0.531723	0.261478	2.03353	0.0419991	0.477013	FALSE
PLCL1	371.165	0.637515	0.313553	2.0332	0.0420328	0.477044	FALSE
NDUFB5	14899.2	-0.493612	0.242962	-2.03164	0.0421898	0.478188	FALSE
HIST1H3I	9.02872	-3.01498	1.48382	-2.03191	0.042163	0.478188	FALSE
ZC4H2	38.6076	1.33191	0.655801	2.03097	0.0422582	0.478484	FALSE
RRP8	1456.74	-0.508061	0.250174	-2.03083	0.0422721	0.478484	FALSE
CTNNBIP1	1734.94	-0.547	0.269393	-2.03049	0.0423069	0.47856	FALSE
BTBD3	728.524	0.551288	0.271576	2.02996	0.0423604	0.478847	FALSE
FAM43A	302.081	-0.672635	0.331513	-2.02898	0.0424601	0.479656	FALSE
SND1	3168.13	-0.497761	0.245377	-2.02855	0.042504	0.479833	FALSE
IARS	2371.29	-0.615945	0.303843	-2.02718	0.042644	0.480878	FALSE
PDCD5	7484.63	-0.525168	0.259074	-2.02709	0.0426531	0.480878	FALSE
EPB41L2	4830.16	-0.73184	0.361164	-2.02634	0.0427299	0.481426	FALSE
COPRS	2760.25	-0.555567	0.274436	-2.0244	0.0429293	0.483352	FALSE
HERPUD1	38261.7	-0.506284	0.250307	-2.02265	0.0431091	0.485055	FALSE
PIGM	962.175	0.597246	0.295327	2.02232	0.0431436	0.485123	FALSE
NDUFB3	12635	-0.495515	0.245219	-2.0207	0.0433105	0.486317	FALSE
GPR160	3976.48	-0.486955	0.240953	-2.02096	0.0432844	0.486317	FALSE
LSM7	8078.47	-0.528264	0.261457	-2.02046	0.0433354	0.486317	FALSE
NPM3	1387.97	-0.515194	0.255043	-2.02003	0.0433806	0.486503	FALSE
DUSP10	1044.5	0.576575	0.285628	2.01862	0.0435267	0.4875	FALSE
BLNK	3906.64	-0.530165	0.262629	-2.01868	0.0435202	0.4875	FALSE
LAMB3	135.591	0.794454	0.393643	2.01821	0.0435698	0.487661	FALSE
CCDC74A	102.302	1.08342	0.537273	2.01652	0.043746	0.489311	FALSE
MRPL34	8011.59	-0.497021	0.246559	-2.01583	0.0438177	0.48947	FALSE
CCT8	8844.35	-0.476527	0.236377	-2.01596	0.0438044	0.48947	FALSE
AL139384.2	8.8564	2.91641	1.447	2.01549	0.0438534	0.489548	FALSE
VAMP1	525.828	0.582971	0.289435	2.01417	0.0439917	0.49077	FALSE
CHMP2A	8656.44	-0.508583	0.252562	-2.0137	0.0440412	0.491	FALSE
FAM167B	10.8501	-2.40073	1.19263	-2.01297	0.044118	0.491486	FALSE
RBKS	387.522	-0.607887	0.30202	-2.01273	0.0441425	0.491486	FALSE
COG4	1280.06	-0.526431	0.261603	-2.01233	0.0441853	0.491641	FALSE
TTYH3	9406.05	0.539801	0.268349	2.01157	0.0442658	0.492215	FALSE
ACER2	21.1533	2.00645	0.997607	2.01126	0.0442979	0.49225	FALSE
EVI2A	6293.76	0.485457	0.241707	2.00845	0.0445956	0.495235	FALSE
MPI	1680.98	-0.532165	0.265139	-2.00711	0.0447374	0.496486	FALSE
ATAD3A	581.558	-0.569932	0.284177	-2.00555	0.0449041	0.497166	FALSE
FH	1999.35	-0.619804	0.309012	-2.00576	0.0448821	0.497166	FALSE
R3HCC1	1236.64	-0.5137	0.256145	-2.00551	0.0449091	0.497166	FALSE
COTL1	49868.2	-0.557391	0.277964	-2.00527	0.0449346	0.497166	FALSE
CD209	16.9349	2.03291	1.01383	2.00517	0.0449447	0.497166	FALSE
TGFA	9.57902	2.74362	1.369	2.0041	0.0450589	0.497782	FALSE
HSD17B10	2246.78	-0.505019	0.251965	-2.00432	0.0450356	0.497782	FALSE
DTX4	47.4275	-1.22403	0.610965	-2.00344	0.04513	0.498244	FALSE
STOML2	3901.16	-0.499874	0.249622	-2.00252	0.0452287	0.499011	FALSE
CCT6A	10028.3	-0.532689	0.266049	-2.00222	0.0452606	0.499039	FALSE
AC005261.1	1646.2	0.498919	0.249227	2.00186	0.0452996	0.499146	FALSE
IL18R1	615.662	-0.648892	0.324319	-2.00078	0.0454157	0.49918	FALSE
TNFAIP6	14.3082	2.32469	1.16223	2.0002	0.0454786	0.49918	FALSE
CPEB2	879.027	0.523969	0.261862	2.00094	0.0453993	0.49918	FALSE
PSMB1	12730.2	-0.467201	0.233459	-2.00121	0.0453693	0.49918	FALSE
SLC37A2	2997.5	0.51371	0.256791	2.0005	0.0454462	0.49918	FALSE
LINC00858	21.3551	1.74336	0.871557	2.00028	0.0454702	0.49918	FALSE
MRFAP1	6372.09	-0.483416	0.241789	-1.99933	0.0455731	0.499645	FALSE
ANKRA2	858.483	0.551956	0.276079	1.99927	0.0455797	0.499645	FALSE
ASAH1	26485.7	0.485729	0.243012	1.99879	0.0456312	0.499888	FALSE
VPS28	9318.98	-0.531771	0.266109	-1.99832	0.0456824	0.500126	FALSE
HIST1H2BC	238.852	0.870354	0.435856	1.99688	0.045838	0.501508	FALSE
CMTR1	918.56	0.556803	0.279185	1.99439	0.0461099	0.504158	FALSE
PSAT1	87.0538	-0.905408	0.454231	-1.99328	0.0462311	0.504512	FALSE
SRP14	52743	-0.505078	0.253368	-1.99346	0.0462112	0.504512	FALSE
AC087392.1	34.6624	1.35717	0.680868	1.9933	0.0462285	0.504512	FALSE
ZKSCAN8	819.983	0.530748	0.266412	1.99221	0.0463481	0.504919	FALSE
LSP1	20166.4	-0.469	0.235427	-1.99212	0.0463574	0.504919	FALSE
ALDOC	523.901	-0.753098	0.378003	-1.99231	0.0463373	0.504919	FALSE
SMAP1	3604.43	-0.478063	0.240137	-1.99079	0.0465037	0.505866	FALSE
MMP12	21.9407	1.98261	0.995811	1.99094	0.0464869	0.505866	FALSE
AL031280.1	22.5327	-1.66503	0.837053	-1.98916	0.0466833	0.506633	FALSE
PGM1	1152.63	-0.508952	0.255978	-1.98826	0.0467826	0.506633	FALSE
AC008568.1	77.9019	0.961898	0.483724	1.98852	0.0467537	0.506633	FALSE
USP51	741.054	0.534963	0.269005	1.98867	0.0467377	0.506633	FALSE
MMP19	39.7349	1.26121	0.634162	1.98879	0.0467249	0.506633	FALSE
NDUFA12	13531.1	-0.496504	0.249608	-1.98914	0.0466859	0.506633	FALSE
AARS	2637.94	-0.4856	0.244128	-1.98912	0.0466877	0.506633	FALSE
HEXIM1	1611.03	0.557936	0.280719	1.98753	0.0468641	0.507193	FALSE
PPAT	561.004	-0.567793	0.28572	-1.98724	0.0468964	0.50722	FALSE
UGT2B17	35.1105	-1.30908	0.658836	-1.98696	0.0469266	0.507225	FALSE
RAB23	305.782	0.619144	0.311689	1.98641	0.0469873	0.507327	FALSE
GNAI1	2816.45	-0.479951	0.241626	-1.98634	0.0469957	0.507327	FALSE
TMEM220	235.365	-0.669801	0.337255	-1.98604	0.0470292	0.507367	FALSE
MFGE8	137.647	0.778197	0.391921	1.9856	0.0470781	0.507573	FALSE
TOMM20	10887	-0.462274	0.232899	-1.98487	0.047159	0.507802	FALSE
TXN2	5424.13	-0.490515	0.247118	-1.98494	0.0471512	0.507802	FALSE
CHCHD10	24038.8	-0.576348	0.290436	-1.98443	0.0472084	0.508013	FALSE
SPCS1	19657.7	-0.47308	0.238638	-1.98241	0.0474328	0.509461	FALSE
RAB30	482.738	0.58984	0.297504	1.98263	0.0474086	0.509461	FALSE
PRKAR1A	12779	0.473914	0.239001	1.9829	0.0473788	0.509461	FALSE
FAM228B	623.933	-0.56107	0.283336	-1.98023	0.0476776	0.511123	FALSE
ATP2C1	3387.09	0.505168	0.255092	1.98033	0.0476661	0.511123	FALSE
UBB	27850.9	-0.479048	0.241879	-1.98053	0.047644	0.511123	FALSE
MMP2-AS1	36.3677	1.3101	0.661731	1.97981	0.0477247	0.511306	FALSE
NUBP2	1796.61	-0.511534	0.258417	-1.97949	0.0477604	0.511367	FALSE
MPC2	11545.4	-0.460928	0.232953	-1.97863	0.0478579	0.512089	FALSE
MS4A4A	3648.66	-0.499908	0.25286	-1.97702	0.0480398	0.513712	FALSE
RND3	994.686	0.736688	0.372842	1.97587	0.0481696	0.514777	FALSE
CTSL	9608.09	0.478012	0.24197	1.9755	0.0482112	0.514898	FALSE
AAK1	10091.1	0.471475	0.238976	1.9729	0.0485075	0.516447	FALSE
PARP15	48.9336	1.14656	0.580878	1.97384	0.0484005	0.516447	FALSE
PDE4D	512.706	0.581013	0.294498	1.97289	0.0485079	0.516447	FALSE
WDR11	4305.04	0.48009	0.243253	1.97363	0.0484244	0.516447	FALSE
MLEC	12512.1	-0.486802	0.246707	-1.9732	0.048473	0.516447	FALSE
CTU2	374.816	-0.587103	0.297633	-1.97258	0.0485439	0.516507	FALSE
CAST	2604.64	-0.481272	0.244256	-1.97036	0.048797	0.518552	FALSE
EIF3E	17504.6	-0.638784	0.324167	-1.97054	0.0487764	0.518552	FALSE
HLA-C	27520.4	0.467429	0.237336	1.96948	0.0488977	0.519298	FALSE
POU2F1	1706.88	0.509506	0.258781	1.96887	0.0489679	0.519719	FALSE
BEX2	109.817	0.917365	0.46602	1.96851	0.0490094	0.519836	FALSE
CNTN4	34.4046	1.57076	0.798971	1.96598	0.0493006	0.521223	FALSE
P2RY13	5202.71	-0.56278	0.28621	-1.96632	0.0492619	0.521223	FALSE
ANOS1	10162.7	0.492481	0.250527	1.96578	0.0493239	0.521223	FALSE
MCF2L	1319.36	-0.540852	0.275104	-1.96599	0.0492997	0.521223	FALSE
PSMD3	3661.1	-0.478528	0.243305	-1.96678	0.0492081	0.521223	FALSE
SNU13	11491.4	-0.50516	0.256918	-1.96623	0.0492721	0.521223	FALSE
ALKAL1	70.8988	1.00966	0.513773	1.96518	0.0493936	0.521636	FALSE
TENT5A	4068.27	0.514488	0.261966	1.96395	0.0495356	0.522811	FALSE
TUFM	8927.59	-0.506657	0.258067	-1.96328	0.0496136	0.52327	FALSE
NDUFV2	14833.6	-0.478738	0.243875	-1.96305	0.0496406	0.52327	FALSE
MAP3K1	3268.35	0.473525	0.241288	1.96248	0.0497061	0.523636	FALSE
SEL1L2	242.326	-3.28287	1.67315	-1.96209	0.0497523	0.523799	FALSE
TLCD1	73.2764	-0.975388	0.497253	-1.96155	0.0498147	0.524131	FALSE
DTL	20.4584	-1.71644	0.875558	-1.9604	0.0499493	0.524899	FALSE
XPC	2847	0.777881	0.39676	1.96058	0.049928	0.524899	FALSE
SNRPE	7134	-0.472387	0.241315	-1.95755	0.0502828	0.525731	FALSE
U73166.1	127.329	-1.11429	0.569517	-1.95655	0.0504001	0.525731	FALSE
BFSP2-AS1	14.6039	-2.00753	1.02534	-1.95791	0.0502402	0.525731	FALSE
HGFAC	70.4989	1.11564	0.57017	1.95668	0.0503857	0.525731	FALSE
PAM	173.55	0.773886	0.395561	1.95643	0.0504149	0.525731	FALSE
AIF1	160347	-0.521933	0.266498	-1.95849	0.0501728	0.525731	FALSE
ARPC1A	3544.06	-0.566512	0.289486	-1.95695	0.0503529	0.525731	FALSE
ARPC5L	4681.23	-0.529913	0.270469	-1.95923	0.0500854	0.525731	FALSE
TAF1D	6197.28	-0.482962	0.246542	-1.95894	0.0501198	0.525731	FALSE
ST3GAL4	212.515	-0.714224	0.364738	-1.95818	0.0502088	0.525731	FALSE
SH3PXD2A	3252.72	0.474549	0.24238	1.95787	0.0502454	0.525731	FALSE
RHOF	3182.62	-0.590778	0.301818	-1.9574	0.0503007	0.525731	FALSE
NTRK3	59.7444	1.08537	0.554808	1.9563	0.0504299	0.525731	FALSE
TTC30B	117.087	0.801742	0.409908	1.95591	0.0504758	0.525887	FALSE
IMPA2	1277.54	-0.504339	0.2579	-1.95556	0.0505165	0.52599	FALSE
SNCAIP	57.7344	1.45264	0.743037	1.955	0.0505827	0.526035	FALSE
EMD	1554.87	-0.485418	0.248268	-1.95522	0.0505576	0.526035	FALSE
TRAPPC6A	3510.8	-0.639042	0.32699	-1.95431	0.0506642	0.526562	FALSE
FANCA	156.266	-0.750946	0.384343	-1.95384	0.05072	0.52682	FALSE
CCDC102A	255.68	-0.64529	0.330553	-1.95215	0.0509201	0.527611	FALSE
TACO1	1033.78	-0.501346	0.256804	-1.95225	0.0509084	0.527611	FALSE
TXNL4A	6332.5	-0.525859	0.269333	-1.95245	0.0508847	0.527611	FALSE
LIMK2	822.73	0.720174	0.368852	1.95247	0.0508822	0.527611	FALSE
AC022568.1	202.14	0.930588	0.476993	1.95095	0.0510631	0.52877	FALSE
CRHBP	147.011	0.785484	0.402876	1.94969	0.0512129	0.529999	FALSE
WASHC3	2056.62	-0.504785	0.259011	-1.94889	0.0513082	0.530662	FALSE
KLHL21	741.841	0.574207	0.294764	1.94803	0.0514117	0.53141	FALSE
ZBTB26	225.334	0.689143	0.353978	1.94685	0.0515526	0.53184	FALSE
RXRA	9078.66	-0.49169	0.252584	-1.94664	0.0515776	0.53184	FALSE
DYRK2	2061.38	0.502573	0.258209	1.94638	0.0516095	0.53184	FALSE
ADGRE1	3938.47	-0.56961	0.292647	-1.9464	0.0516061	0.53184	FALSE
RUNX1	2105.27	0.518533	0.26632	1.94703	0.0515311	0.53184	FALSE
TBX3	514.151	0.693679	0.356648	1.94499	0.0517757	0.533231	FALSE
NEURL1	51.3638	1.17901	0.606875	1.94276	0.0520456	0.535686	FALSE
ACSL3	6259.77	-0.586718	0.302165	-1.94171	0.0521716	0.536334	FALSE
GTF3C6	8948.84	-0.474528	0.244354	-1.94197	0.0521407	0.536334	FALSE
ALOX5AP	160648	-0.484122	0.249437	-1.94085	0.052276	0.537083	FALSE
CDV3	13034.2	-0.626003	0.322886	-1.93878	0.0525286	0.539352	FALSE
COX4I1	47647.2	-0.528266	0.272543	-1.93829	0.0525882	0.53964	FALSE
AL445686.2	74.2137	-1.05591	0.544997	-1.93746	0.0526897	0.539704	FALSE
CPD	1271.99	0.505816	0.261064	1.93751	0.0526827	0.539704	FALSE
AC016588.2	86.6471	0.988694	0.51029	1.93751	0.0526824	0.539704	FALSE
IL6R	8356.07	-0.459405	0.237197	-1.93681	0.052769	0.540111	FALSE
CCNQ	1291.37	-0.540987	0.279347	-1.93661	0.0527928	0.540111	FALSE
PDHB	3465.24	-0.47106	0.24331	-1.93605	0.0528619	0.54041	FALSE
ADCY9	352.057	0.633888	0.327485	1.93562	0.0529141	0.54041	FALSE
DLGAP1-AS2	58.8254	1.03072	0.53251	1.9356	0.0529173	0.54041	FALSE
GUCY1A1	43.9409	-1.15573	0.597298	-1.93493	0.0529986	0.54063	FALSE
C19orf73	100.119	-0.948632	0.490274	-1.9349	0.0530023	0.54063	FALSE
AC006974.2	9.83374	2.60369	1.34687	1.93313	0.05322	0.542525	FALSE
YBX1	60915.7	-0.448871	0.232396	-1.93149	0.0534221	0.542702	FALSE
AC093157.1	167.545	-0.700665	0.362648	-1.93208	0.0533494	0.542702	FALSE
DUSP23	8711.02	-0.531466	0.275321	-1.93035	0.0535638	0.542702	FALSE
AC007388.1	639.609	0.630589	0.326405	1.93192	0.0533692	0.542702	FALSE
DIMT1	1226.19	-0.499767	0.258867	-1.93059	0.0535334	0.542702	FALSE
TMEM161B	858.874	0.514955	0.266611	1.93148	0.0534235	0.542702	FALSE
AC093799.1	21.2422	1.63217	0.844812	1.93199	0.0533608	0.542702	FALSE
GAPDH	74178.4	-0.513814	0.266119	-1.93077	0.0535114	0.542702	FALSE
GLRX5	5145.68	-0.499024	0.258447	-1.93086	0.0535008	0.542702	FALSE
RSL1D1	8154.28	-0.598911	0.310292	-1.93015	0.053588	0.542702	FALSE
SREBF2	2007.16	-0.765101	0.396249	-1.93086	0.0535003	0.542702	FALSE
NELFCD	1587.29	-0.481304	0.249402	-1.92983	0.0536277	0.542782	FALSE
LRRC7	81.5584	0.914642	0.474268	1.92853	0.0537888	0.543282	FALSE
PSMD6-AS2	218.151	0.938021	0.486376	1.92859	0.0537813	0.543282	FALSE
PNMA1	734.013	0.522254	0.270892	1.9279	0.0538672	0.543282	FALSE
FAHD1	1302.84	-0.500215	0.259347	-1.92875	0.0537622	0.543282	FALSE
PSMC5	7067.68	-0.461532	0.239398	-1.92789	0.0538687	0.543282	FALSE
MCRIP1	2488.31	-0.499234	0.258951	-1.92791	0.0538665	0.543282	FALSE
SLC25A20	889.674	0.51381	0.2667	1.92655	0.0540362	0.544005	FALSE
MTUS1	10457.4	-0.540849	0.280704	-1.92676	0.0540097	0.544005	FALSE
UNC93B1	4197.76	0.46971	0.243759	1.92695	0.0539864	0.544005	FALSE
RNF144A	33.0259	1.35492	0.703909	1.92485	0.0542485	0.544532	FALSE
GNL3	2135.48	-0.560645	0.29119	-1.92536	0.0541846	0.544532	FALSE
ARF5	4378.17	-0.646639	0.335863	-1.92531	0.0541909	0.544532	FALSE
GRINA	6596.25	0.460706	0.239255	1.92559	0.0541558	0.544532	FALSE
WDR18	1035.01	-0.576059	0.299249	-1.92501	0.054228	0.544532	FALSE
LATS2	499.487	0.677632	0.352298	1.92346	0.054422	0.545951	FALSE
CDC6	40.6977	-1.19191	0.619775	-1.92313	0.0544641	0.546052	FALSE
AL133342.1	565.089	0.586845	0.305328	1.92202	0.0546037	0.54713	FALSE
ZEB2	13998.4	0.496574	0.258439	1.92144	0.0546767	0.547217	FALSE
KNSTRN	1044.51	-0.510781	0.265808	-1.92162	0.0546542	0.547217	FALSE
AL392048.1	12.8137	2.24232	1.16718	1.92115	0.0547129	0.547257	FALSE
CSF2RB	1511.46	0.604328	0.314777	1.91986	0.0548754	0.548561	FALSE
ZMYND15	274.366	0.634569	0.330626	1.9193	0.0549465	0.548949	FALSE
ZNF814	719.771	0.519021	0.270585	1.91814	0.0550928	0.550088	FALSE
PDSS1	625.583	-0.534815	0.278922	-1.91744	0.0551826	0.550608	FALSE
TRAP1	686.026	-0.53907	0.281172	-1.91722	0.0552096	0.550608	FALSE
ETFB	9241.17	-0.474623	0.24769	-1.9162	0.0553396	0.551582	FALSE
KHDRBS3	320.041	-0.669658	0.34954	-1.91582	0.0553876	0.551737	FALSE
SSR2	9513.77	-0.476039	0.248642	-1.91456	0.0555491	0.552376	FALSE
NIPSNAP3A	1924.12	-0.508072	0.265367	-1.9146	0.0555434	0.552376	FALSE
ST6GALNAC4	573.329	-0.533626	0.278691	-1.91476	0.0555234	0.552376	FALSE
BPHL	556.101	-0.572977	0.299331	-1.91419	0.055596	0.552515	FALSE
GMPR2	3574.61	-0.460581	0.240646	-1.91394	0.055628	0.552515	FALSE
AC004233.3	53.6699	-1.1067	0.578488	-1.91309	0.0557367	0.55301	FALSE
AC087741.1	906.028	0.530334	0.277257	1.91279	0.0557753	0.55301	FALSE
UBA52	110946	-0.532652	0.27845	-1.91292	0.0557583	0.55301	FALSE
MRPL4	3544.2	-0.53289	0.27903	-1.90979	0.0561599	0.556499	FALSE
TMEM26	143.043	1.04469	0.547282	1.90888	0.0562781	0.557347	FALSE
ZSCAN16-AS1	3610.64	0.556806	0.291741	1.90856	0.0563184	0.557421	FALSE
CKS1B	1604.72	-0.496823	0.260376	-1.9081	0.0563788	0.557695	FALSE
GAPLINC	4418.98	0.557291	0.292122	1.90773	0.0564258	0.557836	FALSE
GFOD1	90.8455	-0.891176	0.467395	-1.90669	0.056561	0.558523	FALSE
ATPAF2	2049.78	-0.523719	0.27464	-1.90693	0.0565296	0.558523	FALSE
BTN3A2	384.664	-0.578272	0.303375	-1.90613	0.0566332	0.558912	FALSE
PPP1CA	12665.2	-0.467598	0.245368	-1.9057	0.0566891	0.55895	FALSE
ARHGEF1	2661.99	-0.467877	0.245528	-1.9056	0.0567027	0.55895	FALSE
LYAR	1131.99	-0.502882	0.264084	-1.90425	0.0568776	0.559385	FALSE
CDKN2B	175.574	0.685182	0.359784	1.90443	0.0568543	0.559385	FALSE
ALKBH2	167.638	-0.712036	0.37392	-1.90425	0.0568782	0.559385	FALSE
USE1	1239.44	-0.509151	0.26727	-1.905	0.0567797	0.559385	FALSE
GSTZ1	1943.81	-0.515679	0.27088	-1.90372	0.0569466	0.559733	FALSE
PRKRA	921.813	-0.502763	0.264402	-1.90151	0.0572348	0.561692	FALSE
JAGN1	2717.17	-0.477166	0.251083	-1.90043	0.0573768	0.561692	FALSE
PUS3	670.618	-0.519326	0.273088	-1.90168	0.0572125	0.561692	FALSE
TPI1	23769.6	-0.521055	0.274101	-1.90096	0.0573075	0.561692	FALSE
SLC7A7	9003.12	-0.507075	0.266812	-1.9005	0.0573681	0.561692	FALSE
SLCO4A1	221.415	-0.746039	0.392475	-1.90086	0.0573203	0.561692	FALSE
SDHAF1	877.259	-0.511958	0.269334	-1.90083	0.0573243	0.561692	FALSE
EEF1E1	1885.19	-0.536785	0.282531	-1.89992	0.0574439	0.561703	FALSE
SOX4	603.482	-0.586216	0.308537	-1.89998	0.0574352	0.561703	FALSE
ALDH1B1	148.388	-0.738263	0.38874	-1.89912	0.0575493	0.561765	FALSE
FURIN	856.175	0.532869	0.280563	1.89929	0.057527	0.561765	FALSE
RPL28	211399	-0.537994	0.283249	-1.89937	0.0575159	0.561765	FALSE
RNF126	1189.8	-0.486687	0.256336	-1.89863	0.0576137	0.561955	FALSE
NIPSNAP1	1051.79	-0.488123	0.257114	-1.89847	0.0576347	0.561955	FALSE
PARD3	5.14662	3.68826	1.94446	1.8968	0.0578538	0.563562	FALSE
ABCD2	33.5742	1.36061	0.71743	1.8965	0.0578935	0.563562	FALSE
SMOC1	313.163	0.605767	0.31946	1.89622	0.0579309	0.563562	FALSE
KIF23	16.3555	-1.83007	0.965247	-1.89596	0.0579651	0.563562	FALSE
LARGE1	58.5058	1.01586	0.535776	1.89606	0.0579526	0.563562	FALSE
AC022079.2	8.47081	2.57687	1.36036	1.89425	0.0581916	0.563832	FALSE
UTP14C	1051.13	0.507936	0.268041	1.89499	0.0580933	0.563832	FALSE
FUT8	6900.68	-0.539323	0.284675	-1.89452	0.0581555	0.563832	FALSE
RYR1	330.107	-0.691958	0.365148	-1.89501	0.0580915	0.563832	FALSE
PLD3	31039.6	0.486282	0.256699	1.89436	0.0581767	0.563832	FALSE
ARSA	1386.55	0.530906	0.28019	1.89481	0.0581182	0.563832	FALSE
ADPRH	699.541	0.540758	0.285696	1.89278	0.0583875	0.565409	FALSE
SHMT2	2104.51	-0.536688	0.283756	-1.89137	0.0585745	0.566897	FALSE
TNFRSF1B	14887.3	0.45554	0.240934	1.89073	0.0586607	0.567409	FALSE
PDXK	10422.2	-0.455889	0.241168	-1.89034	0.0587122	0.567585	FALSE
HYAL2	814.271	-0.500362	0.264779	-1.88973	0.0587937	0.567829	FALSE
C6orf62	11740.5	0.50972	0.269742	1.88965	0.0588042	0.567829	FALSE
YARS2	1194.52	-0.480697	0.25451	-1.88872	0.0589299	0.568398	FALSE
E2F7	111.134	1.05305	0.557547	1.88872	0.058929	0.568398	FALSE
EOGT	744.792	0.510269	0.27026	1.88806	0.0590175	0.56892	FALSE
AC093730.1	180.82	-0.71666	0.379683	-1.88752	0.05909	0.569297	FALSE
GNAS	64610.2	-0.450396	0.238697	-1.8869	0.0591744	0.569788	FALSE
LPP-AS2	100.475	0.815552	0.43235	1.88632	0.0592514	0.570207	FALSE
APTR	392.388	-0.607538	0.322241	-1.88535	0.0593825	0.570823	FALSE
TUBA1B	40520.8	-0.578522	0.306813	-1.88558	0.0593509	0.570823	FALSE
CTSS	63070.4	0.511395	0.271387	1.88437	0.0595146	0.571125	FALSE
AC010997.4	17.4857	1.82095	0.966187	1.88468	0.0594729	0.571125	FALSE
SAMM50	2840.73	-0.466994	0.247792	-1.88462	0.0594814	0.571125	FALSE
TXNL1	5342.84	-0.448014	0.237791	-1.88407	0.059556	0.571201	FALSE
CD72	51.0441	1.0711	0.56886	1.88289	0.0597157	0.57241	FALSE
FTX	3553.05	0.463017	0.246047	1.88183	0.0598597	0.573012	FALSE
CARD19	3864.41	-0.462266	0.245651	-1.8818	0.0598634	0.573012	FALSE
FAM160B1	667.353	0.550928	0.292785	1.88168	0.0598795	0.573012	FALSE
RUVBL1	1180.13	-0.522923	0.278007	-1.88097	0.0599756	0.573606	FALSE
AC083837.1	7.84577	2.68296	1.42655	1.88073	0.060009	0.573606	FALSE
CCDC18	1330.95	-0.630707	0.335713	-1.87871	0.060284	0.573659	FALSE
PPP1R7	4366.35	-0.457817	0.243586	-1.87949	0.0601775	0.573659	FALSE
HMGA1	10715.3	-0.449239	0.239038	-1.87936	0.0601953	0.573659	FALSE
DAGLA	51.1252	1.23141	0.655331	1.87907	0.0602346	0.573659	FALSE
UCHL3	4514.36	-0.470814	0.250376	-1.88043	0.0600499	0.573659	FALSE
RBM26-AS1	162.079	0.701893	0.373366	1.87991	0.0601204	0.573659	FALSE
CKB	7399.14	-0.479731	0.255346	-1.87874	0.0602793	0.573659	FALSE
AL022341.1	14.4173	1.91612	1.01979	1.87894	0.0602524	0.573659	FALSE
SMARCC1	4730.71	-0.548908	0.292507	-1.87656	0.0605784	0.57424	FALSE
CTGF	5.60076	-3.99827	2.12904	-1.87797	0.0603851	0.57424	FALSE
FZD3	115.178	0.786646	0.419142	1.8768	0.0605455	0.57424	FALSE
PATL1	1588.82	0.473244	0.25219	1.87654	0.0605812	0.57424	FALSE
TSFM	1785.91	-0.476847	0.254014	-1.87725	0.0604842	0.57424	FALSE
SEZ6L2	2639.01	0.518749	0.276373	1.87699	0.0605199	0.57424	FALSE
C19orf70	7857.95	-0.563887	0.300484	-1.87659	0.0605737	0.57424	FALSE
OLR1	9152.67	0.538688	0.287323	1.87486	0.0608126	0.576112	FALSE
TTBK2	990.685	0.485198	0.258868	1.87431	0.060888	0.576506	FALSE
LAG3	77.6976	0.917249	0.48968	1.87316	0.0610464	0.577043	FALSE
VASH1	3795.24	-0.519687	0.277415	-1.87332	0.0610239	0.577043	FALSE
BCL7C	3547.3	-0.533686	0.284895	-1.87328	0.0610303	0.577043	FALSE
NDUFB11	19022.5	-0.535355	0.285894	-1.87257	0.0611282	0.577495	FALSE
DNAJC21	4992.93	-0.46634	0.249122	-1.87194	0.0612156	0.577928	FALSE
HDHD5	1370.74	-0.540197	0.288606	-1.87174	0.0612419	0.577928	FALSE
ZNF501	25.5051	1.48185	0.791858	1.87135	0.0612965	0.578122	FALSE
PGBD4	230.519	0.664989	0.355587	1.87011	0.0614682	0.579421	FALSE
SURF1	4513.79	-0.474699	0.253934	-1.86938	0.0615703	0.579799	FALSE
AC015819.2	7.30667	2.8869	1.54435	1.86933	0.0615764	0.579799	FALSE
TTC3	13193.4	-0.509004	0.272372	-1.86878	0.0616535	0.580204	FALSE
HMGB3	1241.73	0.498512	0.266978	1.86724	0.0618677	0.580935	FALSE
RTRAF	10114.8	-0.449723	0.240811	-1.86754	0.0618269	0.580935	FALSE
CMTM4	372.149	0.575743	0.308261	1.86771	0.0618023	0.580935	FALSE
PIM3	1789.44	0.471925	0.252736	1.86727	0.0618645	0.580935	FALSE
ATP5MG	50206.5	-0.504282	0.270249	-1.86599	0.0620425	0.581646	FALSE
GCDH	610.638	-0.511342	0.274036	-1.86597	0.0620459	0.581646	FALSE
GRAMD1A	1897.9	-0.507356	0.271876	-1.86613	0.0620231	0.581646	FALSE
SHMT1	382.299	-0.570748	0.306044	-1.86492	0.0621927	0.582702	FALSE
IQGAP3	1233.46	0.549497	0.294695	1.86463	0.0622337	0.582765	FALSE
COX5B	24056.8	-0.526232	0.282371	-1.86362	0.0623753	0.583216	FALSE
AC093496.1	5.2232	4.37335	2.34716	1.86325	0.0624272	0.583216	FALSE
P2RY1	781.784	0.604247	0.324359	1.8629	0.0624766	0.583216	FALSE
PDHA1	3069.15	-0.5514	0.296002	-1.86282	0.0624874	0.583216	FALSE
BANF1	8153.77	-0.526096	0.282245	-1.86397	0.0623257	0.583216	FALSE
SYT4	26.7448	1.52768	0.819885	1.86328	0.0624228	0.583216	FALSE
SRSF3	8350.31	-0.4379	0.235199	-1.86182	0.062628	0.583887	FALSE
STRAP	4077.83	-0.476605	0.255973	-1.86194	0.0626122	0.583887	FALSE
ATP5PB	13759.1	-0.436618	0.234686	-1.86044	0.0628239	0.585131	FALSE
EHMT2	1248.5	-0.469715	0.252482	-1.86039	0.0628301	0.585131	FALSE
HSP90AB1	34852.3	-0.511611	0.27511	-1.85966	0.0629338	0.585777	FALSE
NFKB2	582.133	0.523999	0.281888	1.85889	0.063043	0.586472	FALSE
CEACAM21	423.608	-0.552189	0.297463	-1.85633	0.0634065	0.589532	FALSE
CHN2	459.061	0.574345	0.309528	1.85555	0.0635178	0.590244	FALSE
GBA	1978.64	0.457487	0.246638	1.85489	0.0636114	0.590469	FALSE
ADORA1	413.174	-0.615468	0.331797	-1.85495	0.0636029	0.590469	FALSE
RHOC	4036.36	-0.569397	0.307208	-1.85346	0.0638168	0.592053	FALSE
INPP5F	2932.38	0.59128	0.319337	1.85159	0.064085	0.594218	FALSE
CHD1L	1602.08	-0.459116	0.247996	-1.85131	0.0641256	0.59427	FALSE
MAB21L3	7.45063	2.88377	1.55798	1.85097	0.064174	0.594395	FALSE
MYLK	60.4572	-0.993222	0.536675	-1.8507	0.0642131	0.59442	FALSE
FAH	4205.5	-0.488181	0.26385	-1.85022	0.0642814	0.59442	FALSE
RAB11FIP3	217.424	0.637746	0.344649	1.85042	0.0642532	0.59442	FALSE
PSMA5	6426.14	-0.435426	0.235608	-1.84809	0.0645892	0.595774	FALSE
HHAT	33.3119	1.2807	0.693113	1.84775	0.0646378	0.595774	FALSE
ATIC	1617.64	-0.494738	0.267749	-1.84777	0.0646355	0.595774	FALSE
C6orf203	1166.99	-0.486912	0.263402	-1.84855	0.0645228	0.595774	FALSE
ALG10B	349.709	0.620938	0.335995	1.84806	0.0645942	0.595774	FALSE
PDE9A	254.435	0.696266	0.376747	1.8481	0.0645879	0.595774	FALSE
LYN	17369.8	0.449857	0.243501	1.84745	0.0646815	0.595853	FALSE
IFI16	17617.2	0.484264	0.262195	1.84696	0.0647526	0.596186	FALSE
LYNX1	414.796	0.618803	0.335122	1.8465	0.0648191	0.596476	FALSE
SLC15A3	5350.93	0.488188	0.264574	1.84518	0.0650113	0.597276	FALSE
SLC25A39	4216.79	-0.474275	0.257007	-1.84538	0.0649827	0.597276	FALSE
IL17RA	10901.9	-0.448357	0.24293	-1.84562	0.0649468	0.597276	FALSE
RP9	874.308	-0.484697	0.262784	-1.84447	0.0651144	0.597578	FALSE
GLRX3	2673.48	-0.449733	0.243802	-1.84467	0.0650858	0.597578	FALSE
PHGDH	28.3424	-1.47562	0.800336	-1.84376	0.0652188	0.598214	FALSE
FBXW9	136.78	-0.738911	0.400855	-1.84334	0.0652796	0.598449	FALSE
ZNF593	2689.01	-0.544655	0.295584	-1.84264	0.0653816	0.598823	FALSE
C18orf21	1392.86	-0.464281	0.251974	-1.84258	0.0653908	0.598823	FALSE
AC092171.5	33.2613	1.30802	0.710036	1.84219	0.0654476	0.599021	FALSE
FKBP4	3311.58	-0.442583	0.240303	-1.84177	0.0655085	0.599257	FALSE
DSEL	70.1324	0.923019	0.501272	1.84135	0.0655698	0.599495	FALSE
TTC7A	1451.51	-0.616179	0.334905	-1.83986	0.0657883	0.600429	FALSE
AGR2	5057.57	-1.62871	0.885188	-1.83996	0.0657746	0.600429	FALSE
LAGE3	4835.67	-0.533703	0.290003	-1.84034	0.0657186	0.600429	FALSE
MGMT	2294.48	-0.480269	0.261127	-1.83922	0.0658836	0.600429	FALSE
ABCA5	1182.39	0.476893	0.259273	1.83935	0.0658638	0.600429	FALSE
UQCRFS1	11725.5	-0.450559	0.244967	-1.83926	0.0658766	0.600429	FALSE
KIAA1614	81.1931	0.997678	0.542795	1.83804	0.0660567	0.601395	FALSE
SH3RF3	284.701	-0.787921	0.428736	-1.83778	0.0660955	0.601395	FALSE
SSH3	390.537	-0.562459	0.306042	-1.83785	0.0660843	0.601395	FALSE
NCL	28835	-0.596656	0.325099	-1.8353	0.0664607	0.60321	FALSE
CCDC36	14.7529	2.17202	1.18332	1.83553	0.0664276	0.60321	FALSE
AL451064.1	18.8813	1.64759	0.897758	1.83523	0.0664722	0.60321	FALSE
CNTD1	69.943	0.951805	0.518621	1.83526	0.0664669	0.60321	FALSE
MT-ATP8	8234.18	0.767072	0.417935	1.83538	0.0664488	0.60321	FALSE
GPR85	411.06	0.713867	0.389217	1.83411	0.0666379	0.604274	FALSE
ADM	265.621	0.837567	0.456699	1.83396	0.0666604	0.604274	FALSE
FJX1	36.6375	1.19234	0.650323	1.83346	0.0667335	0.604615	FALSE
FYCO1	43.3887	-1.11117	0.606626	-1.83172	0.0669935	0.606611	FALSE
STOM	4269.61	0.515749	0.281668	1.83105	0.0670929	0.606611	FALSE
ZNF219	477.612	0.605028	0.330431	1.83103	0.0670964	0.606611	FALSE
OTOA	179.69	0.755706	0.412693	1.83116	0.0670766	0.606611	FALSE
METTL26	3975.03	-0.555189	0.303318	-1.83038	0.0671926	0.607159	FALSE
DALRD3	455.543	-0.530923	0.290242	-1.82924	0.0673634	0.607419	FALSE
LINC02432	140.559	-0.876728	0.479349	-1.829	0.0673999	0.607419	FALSE
CYB561A3	7273.03	0.631306	0.34516	1.82903	0.0673956	0.607419	FALSE
SARM1	186.912	0.669169	0.36576	1.82953	0.0673198	0.607419	FALSE
GMFG	20166.8	-0.50201	0.274385	-1.82958	0.067313	0.607419	FALSE
CFAP45	7.53351	-2.61745	1.43291	-1.82667	0.0677494	0.608448	FALSE
GOLIM4	3164.18	0.478359	0.261889	1.82657	0.0677642	0.608448	FALSE
NDUFS6	12987.4	-0.460925	0.252202	-1.8276	0.0676092	0.608448	FALSE
UBE2J1	5508.54	0.493595	0.270157	1.82707	0.0676895	0.608448	FALSE
GNA12	2165.82	0.463407	0.253536	1.82777	0.0675838	0.608448	FALSE
PHKG1	503.957	0.794844	0.435057	1.82699	0.0677015	0.608448	FALSE
AC005498.3	42.3105	1.20566	0.659729	1.82751	0.0676239	0.608448	FALSE
MRPS16	5107.78	-0.473611	0.259532	-1.82486	0.0680217	0.609475	FALSE
JUP	201.631	0.689264	0.377632	1.82523	0.0679667	0.609475	FALSE
CDS2	1927.53	0.478663	0.262268	1.82509	0.0679875	0.609475	FALSE
YWHAH	28565.7	-0.502895	0.27556	-1.82499	0.0680026	0.609475	FALSE
GM2A	26388.9	0.43177	0.236733	1.82387	0.068172	0.6105	FALSE
MIR193BHG	37.9509	1.2567	0.689295	1.82316	0.0682791	0.611137	FALSE
RUBCN	1943.48	0.489665	0.268644	1.82273	0.0683444	0.611287	FALSE
RAB11FIP4	600.552	-0.504232	0.276659	-1.82258	0.0683676	0.611287	FALSE
MYO7A	268.484	-0.64483	0.353871	-1.82222	0.0684219	0.611395	FALSE
COX16	1607.57	0.482667	0.264907	1.82202	0.0684516	0.611395	FALSE
WDR41	1464.06	-0.471363	0.258752	-1.82168	0.0685041	0.611544	FALSE
NKAPL	34.5613	1.64886	0.905539	1.82086	0.0686286	0.612036	FALSE
MICAL2	1313.98	0.53207	0.292211	1.82084	0.0686311	0.612036	FALSE
CYTIP	1841.83	0.497609	0.27355	1.81908	0.0688992	0.612472	FALSE
AC104596.1	26.7005	1.52241	0.836884	1.81914	0.06889	0.612472	FALSE
PSMB8-AS1	328.804	0.65041	0.357525	1.8192	0.0688809	0.612472	FALSE
CTSC	35929.4	-0.460474	0.253165	-1.81887	0.0689312	0.612472	FALSE
LRRC25	4903.91	0.545193	0.299743	1.81887	0.0689319	0.612472	FALSE
SNRPD2	6551.66	-0.493638	0.271203	-1.82018	0.0687319	0.612472	FALSE
COMT	6949.97	-0.461121	0.253434	-1.8195	0.0688358	0.612472	FALSE
IQSEC1	514.332	0.564134	0.310545	1.81659	0.0692796	0.61364	FALSE
EIF2A	3625.13	-0.514247	0.283052	-1.81679	0.0692489	0.61364	FALSE
SLC7A8	3338.94	0.458996	0.252571	1.81729	0.0691724	0.61364	FALSE
BATF	337.11	0.661957	0.364159	1.81777	0.0690996	0.61364	FALSE
FTSJ3	1918.64	-0.447882	0.246444	-1.81738	0.0691594	0.61364	FALSE
RRP1B	2143.73	-0.490759	0.270101	-1.81695	0.0692253	0.61364	FALSE
PLEKHO1	16537.7	-0.440847	0.243152	-1.81305	0.0698237	0.614314	FALSE
H3F3A	71238.1	-0.448713	0.247242	-1.81487	0.0695437	0.614314	FALSE
GEMIN6	1744.56	-0.462037	0.254735	-1.81379	0.0697094	0.614314	FALSE
C3orf70	108.331	0.871779	0.480093	1.81585	0.069393	0.614314	FALSE
DNPH1	8071.77	-0.570769	0.314813	-1.81305	0.0698249	0.614314	FALSE
NSDHL	1113.56	-0.570085	0.314064	-1.81519	0.0694949	0.614314	FALSE
MRPL15	4678.85	-0.428999	0.236536	-1.81368	0.0697275	0.614314	FALSE
SMIM10L1	2703.54	-0.453524	0.250001	-1.81409	0.0696642	0.614314	FALSE
NCKAP5L	1465.15	-0.482308	0.265652	-1.81556	0.0694372	0.614314	FALSE
EMC9	970.061	-0.562734	0.31026	-1.81375	0.0697161	0.614314	FALSE
BORCS6	665.726	-0.541572	0.298439	-1.81468	0.0695727	0.614314	FALSE
METTL23	3602.35	-0.483031	0.266387	-1.81327	0.0697901	0.614314	FALSE
LIPG	783.531	-0.765166	0.421618	-1.81483	0.0695501	0.614314	FALSE
NEMP1	406.178	0.537606	0.296576	1.81271	0.0698768	0.614454	FALSE
VOPP1	5704.49	0.524362	0.289325	1.81236	0.0699299	0.614603	FALSE
LSM10	7052.56	-0.508358	0.280531	-1.81213	0.0699668	0.61461	FALSE
GALNT18	17.91	-1.77479	0.979905	-1.81118	0.0701124	0.615572	FALSE
NRSN2	215.177	0.769181	0.424774	1.8108	0.0701716	0.615774	FALSE
SSH1	5889.55	0.430015	0.237646	1.80947	0.0703773	0.61669	FALSE
C12orf65	1129.99	-0.471058	0.260304	-1.80965	0.0703504	0.61669	FALSE
SEC11C	6201.53	-0.439769	0.243074	-1.80919	0.0704208	0.61669	FALSE
TRMT1	567.63	-0.517553	0.286061	-1.80924	0.0704136	0.61669	FALSE
MAN1C1	117.88	-0.764289	0.422557	-1.80872	0.0704941	0.617014	FALSE
ACVR2B	355.958	0.580099	0.320804	1.80827	0.070565	0.617317	FALSE
SMYD2	662	-0.499362	0.276423	-1.80651	0.0708384	0.617666	FALSE
TNIK	1383.42	0.487984	0.270059	1.80695	0.0707694	0.617666	FALSE
AL139095.4	59.0179	0.983416	0.544087	1.80746	0.0706905	0.617666	FALSE
TLR4	4354.98	0.497861	0.275578	1.80661	0.0708234	0.617666	FALSE
AC091564.6	177.135	0.703735	0.389583	1.80638	0.0708589	0.617666	FALSE
GTF2F2	1952.97	-0.459307	0.25422	-1.80673	0.0708043	0.617666	FALSE
GTF2A2	8796.52	-0.487266	0.269744	-1.8064	0.0708556	0.617666	FALSE
HILPDA	299.552	-0.640597	0.354858	-1.80522	0.0710405	0.618932	FALSE
OSBPL6	183.508	-0.658584	0.365042	-1.80413	0.0712104	0.619587	FALSE
KCP	39.5361	1.28298	0.71126	1.80381	0.0712612	0.619587	FALSE
PLEKHA2	3762.83	0.443808	0.246018	1.80397	0.0712365	0.619587	FALSE
CD33	5892.69	-0.513116	0.284448	-1.8039	0.0712466	0.619587	FALSE
AC107884.1	83.0691	0.930978	0.516241	1.80338	0.071329	0.619598	FALSE
NDUFS3	4074.67	-0.488762	0.271032	-1.80334	0.0713353	0.619598	FALSE
LDLRAP1	119.022	-0.762166	0.423055	-1.80158	0.0716117	0.620514	FALSE
APOB	21.151	-1.69094	0.938502	-1.80174	0.0715867	0.620514	FALSE
DGUOK-AS1	46.9205	-1.05974	0.588133	-1.80188	0.0715649	0.620514	FALSE
AC093206.1	22.6483	1.61387	0.895479	1.80224	0.0715079	0.620514	FALSE
HSD3B7	132.169	0.72439	0.402102	1.80151	0.071623	0.620514	FALSE
TSPYL5	61.4836	1.17228	0.651133	1.80037	0.0718023	0.621119	FALSE
WDYHV1	375.122	-0.633903	0.35202	-1.80076	0.0717405	0.621119	FALSE
ECI1	2120.32	-0.459178	0.255015	-1.80059	0.0717671	0.621119	FALSE
SERP1	19472.5	-0.438823	0.243904	-1.79916	0.0719929	0.621898	FALSE
NRAV	159.431	-0.665219	0.369791	-1.79891	0.0720337	0.621898	FALSE
TJP1	2767.15	-0.566081	0.314686	-1.79887	0.0720385	0.621898	FALSE
ABHD2	2828.48	0.447712	0.248865	1.79902	0.0720162	0.621898	FALSE
RAB42	2852.56	-0.484644	0.269716	-1.79687	0.0723562	0.622996	FALSE
TMEM39B	1272.13	-0.469864	0.261629	-1.79592	0.0725077	0.622996	FALSE
ZFYVE28	264.293	0.630493	0.35084	1.7971	0.0723205	0.622996	FALSE
PRELID1	30190.2	-0.469128	0.261213	-1.79595	0.0725017	0.622996	FALSE
SERINC1	8918.4	0.433006	0.241126	1.79577	0.0725316	0.622996	FALSE
EFNB1	251.273	-0.58486	0.32564	-1.79603	0.0724895	0.622996	FALSE
SPON1	17.4737	-1.67065	0.92945	-1.79746	0.0722622	0.622996	FALSE
CLEC2D	1227.85	0.466565	0.259679	1.7967	0.0723831	0.622996	FALSE
COPS3	4352.29	-0.43354	0.241402	-1.79592	0.0725068	0.622996	FALSE
EBI3	2297.56	0.680139	0.378732	1.79583	0.0725214	0.622996	FALSE
BID	15415.1	-0.431337	0.240229	-1.79553	0.07257	0.623011	FALSE
ARPC1B	28583.4	-0.482983	0.269109	-1.79475	0.0726935	0.623129	FALSE
CYC1	6444.71	-0.509018	0.283595	-1.79488	0.0726728	0.623129	FALSE
AC011611.4	72.8604	0.884766	0.492873	1.79512	0.072635	0.623129	FALSE
IDH2	8459.95	-0.424327	0.23648	-1.79434	0.0727583	0.623371	FALSE
CACYBP	6961.84	-0.44069	0.245632	-1.79411	0.0727961	0.62338	FALSE
NFE2L2	6905.1	0.420637	0.234486	1.79387	0.0728341	0.623392	FALSE
FAM107B	1870.5	0.577587	0.32229	1.79213	0.073112	0.625457	FALSE
BCAN	35.3529	-1.29886	0.725232	-1.79096	0.0732998	0.626119	FALSE
POLR1B	593.986	-0.554743	0.309698	-1.79124	0.0732555	0.626119	FALSE
AC016573.1	16.9192	-1.65865	0.926071	-1.79106	0.0732839	0.626119	FALSE
EPG5	1105.64	0.472379	0.263857	1.79028	0.0734084	0.626732	FALSE
NDUFAF2	1393.63	-0.468454	0.261783	-1.78947	0.0735391	0.626905	FALSE
IST1	4812.72	0.424771	0.237357	1.78958	0.0735209	0.626905	FALSE
MORC2-AS1	218.566	0.688526	0.384717	1.7897	0.0735029	0.626905	FALSE
CCDC167	1434.56	-0.488889	0.27327	-1.78903	0.0736098	0.627194	FALSE
AC138028.1	23.3859	-1.40572	0.786178	-1.78804	0.07377	0.628244	FALSE
[truncated: 31,539 more rows]
