# Supplementary material for: Exposure of iPSC-derived human microglia to brain substrates enables the generation and manipulation of diverse transcriptional states in vitro
Source: Nat Immunol. 2023 Jul 27;24(8):1382–90. doi: 10.1038/s41590-023-01558-2 (PMC10382323; doi:10.1038/s41590-023-01558-2)
Supplement: Supplementary file 10 — MITF bulk RNA sequencing data, contains DEG analysis and overlap between MITF upregulated genes and microglia states and statistical analysis. [file 41590_2023_1558_MOESM10_ESM.xlsx]

## Sheet: resultTableMarch3MITFDEG
ENTREZ	baseMean	log2FoldChange	lfcSE	stat	pvalue	padj	SYMBOL
440193	4671.8	-5.62409	0.207745	-27.072	2.10147e-161	3.17721e-157	CCDC88C
55150	1052.1	-5.85769	0.247719	-23.6466	1.28076e-123	9.68192e-120	C19orf73
10924	1393.51	-1.76506	0.153934	-11.4664	1.94607e-30	9.80756e-27	SMPDL3A
5360	7215.07	-2.09556	0.186878	-11.2135	3.50081e-29	1.32322e-25	PLTP
3755	528.088	-7.78925	0.729194	-10.682	1.23568e-26	3.73645e-23	KCNG1
3638	3684.59	0.929982	0.0892759	10.4169	2.07522e-25	5.22921e-22	INSIG1
80835	89.295	-5.45256	0.524853	-10.3887	2.79057e-25	6.02722e-22	TAS1R1
654816	6217.06	-1.139	0.110391	-10.3178	5.85314e-25	1.10617e-21	NCF1B
4041	5568.87	-1.13322	0.110299	-10.274	9.22537e-25	1.54976e-21	LRP5
6309	1881.94	1.0551	0.103845	10.1603	2.98282e-24	4.50972e-21	SC5D
2919	844.249	-1.2584	0.124981	-10.0688	7.59212e-24	1.0435e-20	CXCL1
56963	1775.44	-7.95312	0.799403	-9.94883	2.55171e-23	3.21495e-20	RGMA
5166	1943.5	-1.032	0.104469	-9.87849	5.16053e-23	6.0017e-20	PDK4
3992	2576.32	1.6438	0.17113	9.60556	7.57431e-22	8.17971e-19	FADS1
19	10093.2	-1.69092	0.176477	-9.58154	9.56104e-22	9.63689e-19	ABCA1
1289	1284.85	-7.10504	0.745044	-9.53641	1.47869e-21	1.39727e-18	COL5A1
10123	12323.5	-1.11262	0.117265	-9.4881	2.35293e-21	2.09259e-18	ARL4C
192134	323.63	-5.37371	0.605049	-8.88145	6.59948e-19	5.5432e-16	B3GNT6
80820	4987.25	-1.02936	0.116366	-8.84592	9.07757e-19	7.22336e-16	EEPD1
6721	3755.23	1.38247	0.159107	8.68896	3.65772e-18	2.76505e-15	SREBF2
29116	736.099	-1.4067	0.162018	-8.68236	3.87644e-18	2.79085e-15	MYLIP
285671	140.969	-4.56082	0.532558	-8.56399	1.09023e-17	7.49235e-15	RNF180
11280	116.179	-5.50561	0.646624	-8.51439	1.6747e-17	1.10086e-14	SCN11A
51085	71.0087	4.50508	0.537074	8.38819	4.93672e-17	2.98553e-14	MLXIPL
55640	417.285	-1.59321	0.19284	-8.26183	1.43453e-16	8.34177e-14	FLVCR2
654817	6275.17	-1.14861	0.139337	-8.24345	1.67311e-16	9.36881e-14	NCF1C
1545	17041	-1.72394	0.209343	-8.23499	1.79579e-16	9.69663e-14	CYP1B1
9415	3960.3	1.96627	0.244553	8.04028	8.96307e-16	4.67285e-13	FADS2
773	321.211	-3.27877	0.408178	-8.03269	9.53545e-16	4.80555e-13	CACNA1A
5793	490.611	1.82412	0.228785	7.97306	1.54795e-15	7.54948e-13	PTPRG
4973	4071.04	0.835397	0.105825	7.8941	2.92424e-15	1.38161e-12	OLR1
23705	3604.4	0.733032	0.092916	7.88919	3.04153e-15	1.39348e-12	CADM1
6713	2118.53	1.92695	0.250232	7.70065	1.35374e-14	6.01977e-12	SQLE
6319	15862.2	0.933764	0.121971	7.65561	1.92401e-14	8.31119e-12	SCD
9619	2963.06	-1.84493	0.242308	-7.61399	2.65756e-14	1.1161e-11	ABCG1
4000	11484.5	-1.17131	0.153974	-7.60716	2.80195e-14	1.14494e-11	LMNA
8019	1928.97	-1.12513	0.148843	-7.55917	4.05637e-14	1.6139e-11	BRD3
4047	2709.35	1.05091	0.140609	7.47397	7.78132e-14	3.01656e-11	LSS
3422	2099.94	1.25324	0.167859	7.46604	8.26469e-14	3.12385e-11	IDI1
1718	6832.89	1.68631	0.231369	7.28839	3.13676e-13	1.1567e-10	DHCR24
81793	1275.43	1.24531	0.171586	7.25764	3.93909e-13	1.41798e-10	TLR10
2224	2369.12	0.999211	0.138194	7.23052	4.81163e-13	1.69179e-10	FDPS
215	3736.9	-0.88956	0.123255	-7.21725	5.30512e-13	1.82291e-10	ABCD1
1595	2959.34	1.66632	0.232673	7.16164	7.97194e-13	2.67839e-10	CYP51A1
3157	3160.2	1.60111	0.224876	7.11997	1.07951e-12	3.54806e-10	HMGCS1
2317	1465.52	1.047	0.150006	6.97968	2.95858e-12	9.51719e-10	FLNB
445	183.595	-1.2451	0.179486	-6.93701	4.00488e-12	1.26145e-09	ASS1
5768	16374	-0.751848	0.108456	-6.93228	4.14116e-12	1.27776e-09	QSOX1
133	601.231	-1.18493	0.171686	-6.90173	5.13729e-12	1.55341e-09	ADM
1374	1872.17	-0.693287	0.100508	-6.89779	5.28163e-12	1.56575e-09	CPT1A
143903	1763.4	-1.9481	0.283326	-6.87582	6.16327e-12	1.79197e-09	LAYN
109	1260.62	1.17056	0.173333	6.75323	1.44586e-11	4.04813e-09	ADCY3
653361	12767.9	-1.14448	0.169575	-6.74911	1.48759e-11	4.08924e-09	NCF1
203100	139.345	1.94943	0.291499	6.68758	2.2689e-11	6.12562e-09	HTRA4
344558	195.366	1.68251	0.251703	6.68451	2.31698e-11	6.14568e-09	SH3RF3
375790	3272.02	-0.738056	0.111014	-6.64829	2.9651e-11	7.72919e-09	AGRN
6307	2093.21	1.36167	0.205438	6.62813	3.39958e-11	8.67992e-09	MSMO1
6279	2744.01	-1.00296	0.151362	-6.62619	3.44464e-11	8.67992e-09	S100A8
23214	6542.56	-0.46049	0.0699808	-6.58023	4.69721e-11	1.16422e-08	XPO6
5361	1863.59	0.87865	0.13384	6.56493	5.20571e-11	1.26944e-08	PLXNA1
57642	137.148	-5.25369	0.800909	-6.55966	5.39302e-11	1.27402e-08	COL20A1
80339	534.915	1.38342	0.210878	6.56032	5.3694e-11	1.27402e-08	PNPLA3
5027	1200.59	0.90785	0.138903	6.53587	6.32409e-11	1.47098e-08	P2RX7
134429	985.639	1.46511	0.224569	6.52412	6.84034e-11	1.56696e-08	STARD4
27242	1094.97	-2.28769	0.353194	-6.47716	9.3463e-11	2.10906e-08	TNFRSF21
414235	53.5862	-4.01745	0.625681	-6.42093	1.35444e-10	3.01143e-08	PRR26
29924	7844.62	-0.541314	0.084496	-6.40638	1.49013e-10	3.26511e-08	EPN1
54982	3657.25	-1.08186	0.169245	-6.39226	1.63452e-10	3.48061e-08	CLN6
127833	518.307	1.66204	0.259995	6.39257	1.63125e-10	3.48061e-08	SYT2
5914	1123.63	-1.01609	0.16058	-6.32759	2.49021e-10	5.22909e-08	RARA
101	5803.99	-1.30836	0.210774	-6.2074	5.38678e-10	1.11565e-07	ADAM8
8111	3627.86	-0.745053	0.121274	-6.14357	8.06864e-10	1.64851e-07	GPR68
5023	606.688	1.17915	0.192189	6.13537	8.49636e-10	1.71275e-07	P2RX1
25849	11036.8	-0.44798	0.0735283	-6.09262	1.11075e-09	2.20967e-07	PARM1
8406	323.066	-1.53281	0.253005	-6.0584	1.37479e-09	2.6648e-07	SRPX
3695	42394.4	-0.66331	0.110955	-5.97817	2.25661e-09	4.3187e-07	ITGB7
1305	70.9037	-4.43704	0.753995	-5.88471	3.98757e-09	7.48373e-07	COL13A1
283431	642.902	0.90571	0.153933	5.8838	4.0094e-09	7.48373e-07	GAS2L3
9610	693.505	-0.821443	0.141616	-5.80049	6.61201e-09	1.21911e-06	RIN1
27197	4520.86	-0.885139	0.152798	-5.79286	6.91984e-09	1.25863e-06	GPR82
1728	1465.98	-1.55003	0.267658	-5.7911	6.99288e-09	1.25863e-06	NQO1
3156	3426.32	0.913686	0.158204	5.77536	7.67879e-09	1.36583e-06	HMGCR
9306	4162.76	0.903344	0.157381	5.73985	9.47615e-09	1.66593e-06	SOCS6
85441	6207.32	-0.71303	0.124848	-5.71116	1.12206e-08	1.94993e-06	HELZ2
6653	4830.8	0.627779	0.111048	5.65321	1.57476e-08	2.70554e-06	SORL1
2859	3634.86	-0.827122	0.146658	-5.63981	1.70237e-08	2.89192e-06	GPR35
27113	728.174	-1.03199	0.18345	-5.62547	1.85005e-08	3.04485e-06	BBC3
79585	5957.77	-0.72734	0.129271	-5.62649	1.83912e-08	3.04485e-06	CORO7
8878	14237.4	-0.637789	0.11338	-5.62521	1.85281e-08	3.04485e-06	SQSTM1
6507	790.118	1.04778	0.186561	5.6163	1.95088e-08	3.1378e-06	SLC1A3
113791	750.481	0.735035	0.131374	5.59498	2.20653e-08	3.51164e-06	PIK3IP1
84848	306.995	1.37432	0.246038	5.58581	2.32617e-08	3.66347e-06	MIR503HG
1717	2148.94	1.40275	0.252073	5.56485	2.62384e-08	4.08967e-06	DHCR7
8519	4924.84	-1.04438	0.187912	-5.5578	2.73194e-08	4.21471e-06	IFITM1
2678	2234.13	-0.796461	0.145022	-5.492	3.97399e-08	6.06896e-06	GGT1
2222	3694.47	1.0619	0.193563	5.48607	4.10983e-08	6.21365e-06	FDFT1
2517	63318.5	-0.84216	0.153762	-5.47704	4.32503e-08	6.47427e-06	FUCA1
3433	4388.8	-0.968208	0.176925	-5.47242	4.43943e-08	6.58037e-06	IFIT2
6035	3016	-1.11362	0.204243	-5.45243	4.96851e-08	7.2931e-06	RNASE1
4008	1274.13	0.672075	0.123388	5.44684	5.12727e-08	7.45377e-06	LMO7
23764	2301.51	-0.885973	0.165064	-5.36744	7.98609e-08	1.14992e-05	MAFF
6261	768.057	1.53757	0.28935	5.31387	1.07319e-07	1.53071e-05	RYR1
51478	372.795	0.883797	0.168012	5.26031	1.43813e-07	2.01666e-05	HSD17B7
8792	440.439	1.21404	0.230807	5.26	1.44057e-07	2.01666e-05	TNFRSF11A
896	4976.27	-0.665175	0.127136	-5.23199	1.67697e-07	2.30491e-05	CCND3
27346	1073.31	1.06069	0.202712	5.23249	1.67239e-07	2.30491e-05	TMEM97
8798	1093.58	0.851691	0.162916	5.22778	1.71557e-07	2.33673e-05	DYRK4
9810	5129.23	-0.288786	0.0554342	-5.20954	1.8931e-07	2.55552e-05	RNF40
53947	252.17	-2.34214	0.450811	-5.1954	2.04279e-07	2.73319e-05	A4GALT
55652	584.665	-0.832956	0.161653	-5.15275	2.56695e-07	3.40436e-05	SLC48A1
64386	1246.14	-1.43344	0.278553	-5.14603	2.66057e-07	3.49784e-05	MMP25
5819	7569.52	-0.49781	0.0969481	-5.13481	2.82427e-07	3.68105e-05	NECTIN2
4598	555.46	1.34775	0.26372	5.11052	3.21277e-07	4.09854e-05	MVK
6768	13501.7	-0.673938	0.131824	-5.11241	3.18078e-07	4.09854e-05	ST14
131601	2098.3	-0.548257	0.107296	-5.10975	3.22592e-07	4.09854e-05	TPRA1
140809	365.099	-0.941945	0.18473	-5.09904	3.41375e-07	4.30104e-05	SRXN1
2495	234633	-0.903026	0.177292	-5.09343	3.51635e-07	4.3937e-05	FTH1
9922	2374.54	-0.530893	0.104363	-5.087	3.63764e-07	4.50799e-05	IQSEC1
23218	2606.09	0.767803	0.151556	5.06612	4.06002e-07	4.91067e-05	NBEAL2
10501	4279.72	-0.963553	0.190142	-5.06755	4.02964e-07	4.91067e-05	SEMA6B
51524	3545.38	-0.642202	0.126756	-5.06645	4.05304e-07	4.91067e-05	TMEM138
2995	116.96	1.72397	0.340848	5.05788	4.23944e-07	5.087e-05	GYPC
586	2729.21	0.718785	0.142759	5.03495	4.77966e-07	5.6569e-05	BCAT1
3679	617.821	1.25293	0.248877	5.03432	4.79556e-07	5.6569e-05	ITGA7
6004	1625.23	0.95231	0.18925	5.03203	4.85307e-07	5.6569e-05	RGS16
10318	9775.13	-0.489291	0.0972436	-5.0316	4.86406e-07	5.6569e-05	TNIP1
26585	28.5526	5.81597	1.15997	5.0139	5.33369e-07	6.15573e-05	GREM1
3149	757.373	-0.812583	0.162525	-4.99974	5.74085e-07	6.57545e-05	HMGB3
4023	345.101	1.33195	0.267937	4.97114	6.65619e-07	7.56653e-05	LPL
400322	1395.37	0.948203	0.190958	4.96551	6.85203e-07	7.73104e-05	HERC2P2
6714	2596.01	-0.739388	0.1493	-4.95236	7.33186e-07	8.21114e-05	SRC
8125	5240.6	-0.325858	0.0661739	-4.92426	8.46793e-07	9.41373e-05	ANP32A
9189	5736.42	-0.647826	0.131911	-4.91109	9.05703e-07	9.99513e-05	ZBED1
286410	865.13	-0.730205	0.14876	-4.9086	9.17281e-07	0.000100495	ATP11C
140628	168.832	-6.05155	1.23517	-4.89938	9.61394e-07	0.000104247	GATA5
6283	477.776	-1.2399	0.253113	-4.89858	9.65318e-07	0.000104247	S100A12
3842	9186.42	0.378552	0.077665	4.87416	1.0927e-06	0.000117167	TNPO1
22915	188.221	1.84702	0.379756	4.8637	1.15209e-06	0.000122281	MMRN1
84617	430.149	-0.650152	0.133695	-4.86294	1.15657e-06	0.000122281	TUBB6
23659	5990.13	-0.594049	0.122275	-4.85832	1.18388e-06	0.000124299	PLA2G15
6520	10492.7	-0.410543	0.0845291	-4.85683	1.1928e-06	0.000124372	SLC3A2
10057	3445.28	0.576661	0.118783	4.85476	1.20533e-06	0.000124817	ABCC5
79144	745.862	-0.705366	0.145469	-4.84893	1.24131e-06	0.000127669	PPDPF
6357	190.335	-2.24477	0.464502	-4.83264	1.34735e-06	0.000137639	CCL13
9980	1538.71	0.490518	0.101593	4.82826	1.37733e-06	0.000139757	DOP1B
100506585	418.717	1.19562	0.247971	4.8216	1.42408e-06	0.000143538	LOC100506585
26240	517.909	-0.771535	0.16015	-4.81757	1.45319e-06	0.000145501	FAM50B
89796	2903.86	0.673521	0.139911	4.81394	1.47987e-06	0.000147198	NAV1
79690	1405.96	0.671213	0.139626	4.80723	1.53034e-06	0.000149359	GAL3ST4
56102	26.1623	-4.1785	0.869179	-4.80741	1.52897e-06	0.000149359	PCDHGB3
80342	2582.84	0.468381	0.0974348	4.80712	1.53123e-06	0.000149359	TRAF3IP3
1185	1393.28	0.622794	0.130073	4.78804	1.68415e-06	0.000163222	CLCN6
2588	883.196	-0.568165	0.119038	-4.77299	1.81512e-06	0.000174795	GALNS
57561	649.771	-1.05887	0.221948	-4.77081	1.83488e-06	0.000175579	ARRDC3
9265	2827.43	0.696042	0.146186	4.76136	1.92297e-06	0.000182851	CYTH3
6518	339.002	1.37467	0.290005	4.74017	2.13542e-06	0.000201784	SLC2A5
124842	80.2029	-3.30044	0.69813	-4.72754	2.27254e-06	0.000213407	TMEM132E
39	1213.43	1.55976	0.330215	4.72345	2.31876e-06	0.000216403	ACAT2
23362	542.47	0.68613	0.145439	4.71765	2.38588e-06	0.000221301	PSD3
65249	740.212	-0.596397	0.126967	-4.69724	2.63694e-06	0.000243097	ZSWIM4
401492	2823.3	1.09957	0.234289	4.69321	2.68946e-06	0.000246436	LINC01235
64855	9559.95	-0.605558	0.129686	-4.66941	3.0207e-06	0.000275121	NIBAN2
89857	1158.71	0.715173	0.153386	4.66258	3.12272e-06	0.000282709	KLHL6
283848	365.486	0.744508	0.160288	4.64481	3.40383e-06	0.000306324	CES4A
23347	2766.87	-0.334675	0.072122	-4.6404	3.47738e-06	0.000311092	SMCHD1
1524	11547.1	0.873345	0.18865	4.62946	3.66623e-06	0.000326058	CX3CR1
4651	622.99	0.857063	0.18537	4.62353	3.77262e-06	0.000333557	MYO10
10170	28.3948	3.72519	0.809828	4.59998	4.22537e-06	0.000370104	DHRS9
65108	2834.45	-0.883365	0.192056	-4.59951	4.23494e-06	0.000370104	MARCKSL1
53838	1454.43	-0.519292	0.113041	-4.59382	4.3521e-06	0.000376096	C11orf24
3195	10.9683	-6.16412	1.34185	-4.59376	4.35326e-06	0.000376096	TLX1
64795	2903.64	0.358978	0.0784379	4.57659	4.72613e-06	0.000405991	RMND5A
4939	12312.8	-0.769044	0.168317	-4.56902	4.90019e-06	0.000418565	OAS2
9901	1322.19	0.625558	0.137112	4.5624	5.05731e-06	0.000429559	SRGAP3
2730	583.311	-0.640435	0.140459	-4.55958	5.1257e-06	0.000432936	GCLM
4323	77953.8	-0.549678	0.120844	-4.54866	5.39888e-06	0.000453476	MMP14
1831	533.035	0.811508	0.178544	4.54515	5.48957e-06	0.000458546	TSC22D3
389792	3687.71	-0.50024	0.110276	-4.53625	5.72636e-06	0.000475697	IER5L
6565	85.7115	1.41177	0.311363	4.53417	5.78293e-06	0.000477771	SLC15A2
2235	2816.47	0.453721	0.100235	4.52656	5.99503e-06	0.000492603	FECH
4286	6970.21	2.25226	0.497995	4.52266	6.10671e-06	0.000499067	MITF
10162	1680.18	-0.441902	0.0978673	-4.51531	6.32229e-06	0.000511159	LPCAT3
10953	792.515	-0.575084	0.127355	-4.51559	6.3141e-06	0.000511159	TOMM34
87	11928.2	-0.264064	0.0586541	-4.50205	6.73005e-06	0.000541232	ACTN1
55024	436.639	0.845138	0.187912	4.49752	6.87493e-06	0.000549958	BANK1
9289	1509.14	0.692286	0.154155	4.49084	7.09441e-06	0.000564529	ADGRG1
2048	3141.63	-0.474727	0.105961	-4.4802	7.45727e-06	0.000590296	EPHB2
4245	24707.4	-0.361472	0.0807099	-4.47866	7.51124e-06	0.000591471	MGAT1
120425	8147.78	-0.964649	0.215682	-4.47256	7.72879e-06	0.000605449	JAML
338324	14.2023	-5.20979	1.16522	-4.47107	7.78302e-06	0.000606554	S100A7A
10457	24632	0.620089	0.139007	4.46085	8.16359e-06	0.00063295	GPNMB
51744	382.81	-0.926295	0.207755	-4.45859	8.24987e-06	0.000636376	CD244
84464	1024.4	-0.659678	0.148064	-4.45535	8.3757e-06	0.000642803	SLX4
56975	10813.3	-0.394107	0.0888144	-4.43742	9.10439e-06	0.000695199	FAM20C
64218	4228.45	-0.459029	0.103716	-4.42583	9.60703e-06	0.000729893	SEMA4A
6510	3172.9	-0.53821	0.122155	-4.40598	1.05308e-05	0.000796078	SLC1A5
643680	156.432	1.151	0.261477	4.4019	1.07305e-05	0.000807137	MS4A4E
4318	38149.9	-0.935351	0.212729	-4.39691	1.09804e-05	0.000821848	MMP9
57511	1078.74	-0.658653	0.150837	-4.36665	1.26169e-05	0.000939681	COG6
2134	285.561	-0.86298	0.197757	-4.36384	1.27798e-05	0.000947145	EXTL1
415116	2882.46	-0.442269	0.101411	-4.36114	1.29387e-05	0.000954243	PIM3
6443	813.588	-0.800877	0.183855	-4.35602	1.32451e-05	0.000972103	SGCB
2650	2759.69	-0.570037	0.130988	-4.35183	1.35004e-05	0.000986053	GCNT1
2037	2060.11	0.518107	0.11921	4.34617	1.38536e-05	0.00100698	EPB41L2
23221	2052.48	0.73551	0.169296	4.34452	1.39582e-05	0.00100973	RHOBTB2
3068	8769.23	-0.266357	0.0614437	-4.33497	1.4578e-05	0.00104955	HDGF
5307	46.3109	-2.81779	0.651224	-4.32692	1.5121e-05	0.00108348	PITX1
144486	13.9122	7.24493	1.67527	4.32464	1.52779e-05	0.00108956	CEP83-DT
54852	87.2124	2.06737	0.478279	4.32252	1.54255e-05	0.00109492	PAQR5
2962	4836.85	-0.339154	0.0785018	-4.32034	1.55792e-05	0.00110066	GTF2F1
55026	1147.17	0.487577	0.112953	4.31665	1.58417e-05	0.001114	TMEM255A
894	294.921	0.949778	0.2202	4.31324	1.60879e-05	0.00112608	CCND2
64236	750.421	-0.65116	0.15119	-4.3069	1.65556e-05	0.00115348	PDLIM2
6330	398.607	-1.78637	0.415375	-4.30061	1.70331e-05	0.0011813	SCN4B
10410	12259.5	-0.863835	0.201045	-4.29672	1.73342e-05	0.00119632	IFITM3
64078	35.0876	2.81507	0.65531	4.29578	1.74079e-05	0.00119632	SLC28A3
79443	131.411	1.22318	0.284953	4.29257	1.76619e-05	0.00120828	FYCO1
84433	2022.11	0.733483	0.171116	4.28646	1.81543e-05	0.00123637	CARD11
1312	3195.4	-0.517105	0.121528	-4.25503	2.09019e-05	0.00141711	COMT
127829	2306.32	-0.334963	0.0787726	-4.25228	2.11609e-05	0.00142235	ARL8A
6483	2823.86	-0.411793	0.0968421	-4.25221	2.11674e-05	0.00142235	ST3GAL2
64145	1239.09	-0.367803	0.0867215	-4.2412	2.22332e-05	0.00148736	RBSN
23645	2073.87	-0.629334	0.148684	-4.2327	2.30906e-05	0.00153792	PPP1R15A
1642	19776.9	-0.378885	0.0896215	-4.22761	2.3619e-05	0.00156621	DDB1
23416	77.675	-3.45306	0.819007	-4.21616	2.485e-05	0.00164064	KCNH3
220002	26697.7	-0.601353	0.142786	-4.21157	2.53597e-05	0.00165887	CYB561A3
3434	11916.8	-0.7946	0.188708	-4.21072	2.54553e-05	0.00165887	IFIT1
23646	74365.8	-0.521222	0.123828	-4.20924	2.56228e-05	0.00166263	PLD3
9537	657.726	0.734654	0.174576	4.20823	2.57384e-05	0.00166299	TP53I11
6398	2501.15	-0.623638	0.148292	-4.20547	2.60538e-05	0.0016762	SECTM1
387597	501.56	0.597316	0.142311	4.19727	2.70153e-05	0.0017307	ILDR2
3646	5449.82	0.344838	0.082269	4.19158	2.77013e-05	0.00176715	EIF3E
79888	2685.81	0.401617	0.095897	4.188	2.81422e-05	0.00178774	LPCAT1
326625	389.071	1.22915	0.294031	4.18032	2.91098e-05	0.00184147	MMAB
57513	260.344	-0.874853	0.209873	-4.16849	3.06629e-05	0.00193164	CASKIN2
5329	6689.25	-0.601614	0.145267	-4.14144	3.45138e-05	0.0021652	PLAUR
202309	2715.2	0.350535	0.0847609	4.13558	3.54065e-05	0.00221203	GAPT
56172	12300.1	-0.369115	0.0892955	-4.13364	3.57064e-05	0.00222158	ANKH
1593	878.098	0.73719	0.178559	4.12855	3.65065e-05	0.00226206	CYP27A1
4660	1118.82	0.728344	0.17646	4.12754	3.66669e-05	0.00226272	PPP1R12B
871	1705.19	-0.442971	0.107348	-4.12649	3.68345e-05	0.00226382	SERPINH1
1839	1437.57	-0.455116	0.110373	-4.12344	3.73262e-05	0.00228476	HBEGF
128434	139.885	-1.83785	0.445972	-4.121	3.77225e-05	0.0022997	VSTM2L
634	93.3014	1.22711	0.297906	4.11912	3.80321e-05	0.00230003	CEACAM1
3437	11935.5	-0.814977	0.197816	-4.11988	3.79074e-05	0.00230003	IFIT3
4751	49.9916	4.18132	1.01612	4.11501	3.87165e-05	0.00233209	NEK2
4600	7891.7	-0.687195	0.167283	-4.10798	3.99138e-05	0.00239467	MX2
5362	1768.82	-0.484283	0.118002	-4.10403	4.06021e-05	0.00242634	PLXNA2
9046	2531.72	-0.880171	0.214656	-4.10038	4.12474e-05	0.00245404	DOK2
2773	3710.68	-0.255963	0.0624365	-4.09958	4.13903e-05	0.00245404	GNAI3
25976	3426.06	-0.707892	0.173256	-4.08581	4.39227e-05	0.00259401	TIPARP
6322	423.618	0.853514	0.209113	4.08159	4.47277e-05	0.00263128	SCML1
2539	3942.17	-0.389572	0.0960004	-4.05803	4.9489e-05	0.00287778	G6PD
9817	2518.88	-0.371073	0.0914139	-4.05926	4.92279e-05	0.00287778	KEAP1
11182	1150.52	-0.588711	0.145053	-4.0586	4.93688e-05	0.00287778	SLC2A6
9746	3318.18	-0.458515	0.113282	-4.04755	5.17561e-05	0.00298423	CLSTN3
1288	40.3984	-4.25898	1.05242	-4.04685	5.19117e-05	0.00298423	COL4A6
359948	5699.49	-0.465344	0.114986	-4.04696	5.18869e-05	0.00298423	IRF2BP2
23158	4416.31	-0.26077	0.0645031	-4.04275	5.28273e-05	0.00302537	TBC1D9
5467	2534.02	0.442979	0.109654	4.03977	5.35043e-05	0.00305257	PPARD
4940	31308.7	-0.542727	0.134433	-4.03716	5.41011e-05	0.00307502	OAS3
143686	388.419	0.846306	0.210222	4.02577	5.67902e-05	0.00321577	SESN3
203190	21.9013	4.0531	1.00751	4.02289	5.74889e-05	0.00324319	LGI3
55700	10123.1	-0.266876	0.0663965	-4.01943	5.83387e-05	0.0032789	MAP7D1
23586	2676.16	-0.404546	0.100676	-4.01831	5.8617e-05	0.00328233	DDX58
25777	6142.49	-0.38672	0.0963048	-4.01559	5.9298e-05	0.00330821	SUN2
1043	79.3465	1.61262	0.40173	4.0142	5.96489e-05	0.00331556	CD52
3786	1239.56	0.475573	0.118547	4.0117	6.02841e-05	0.00332641	KCNQ3
4599	38035.4	-0.500358	0.124701	-4.01247	6.00858e-05	0.00332641	MX1
80176	1298.84	0.438203	0.109314	4.00868	6.10601e-05	0.00335697	SPSB1
85027	975.416	0.398239	0.0995144	4.00183	6.28558e-05	0.00344318	SMIM3
5829	863.068	0.782217	0.195626	3.99854	6.3734e-05	0.00347868	PXN
25829	6332.63	-0.444329	0.111264	-3.99349	6.51085e-05	0.00354092	TMEM184B
4193	6371.35	-0.574243	0.143849	-3.99197	6.55266e-05	0.00355088	MDM2
146849	16.4435	-3.95053	0.990543	-3.98825	6.65632e-05	0.00359418	CCDC42
10733	170.611	2.10234	0.528348	3.97908	6.91816e-05	0.00372226	PLK4
27306	2939.52	0.729197	0.183609	3.97146	7.14328e-05	0.00380279	HPGDS
4208	9866.55	0.395044	0.0994362	3.97284	7.10218e-05	0.00380279	MEF2C
5579	1853.74	0.445929	0.112282	3.97151	7.14195e-05	0.00380279	PRKCB
5971	1768.76	-0.55435	0.139663	-3.9692	7.21135e-05	0.00382556	RELB
144193	151.8	1.1401	0.287631	3.96377	7.3776e-05	0.00388648	AMDHD1
118932	147.419	-1.00782	0.254247	-3.96394	7.37232e-05	0.00388648	ANKRD22
4920	1570.71	-0.736876	0.18628	-3.95575	7.62947e-05	0.00400521	ROR2
3916	12311.5	-0.41205	0.104233	-3.95318	7.71187e-05	0.00403445	LAMP1
10385	69.1744	1.95333	0.494756	3.94808	7.8782e-05	0.00410726	BTN2A2
4673	17545.7	0.402691	0.10206	3.94562	7.95926e-05	0.00413526	NAP1L1
23180	1464.29	-0.495775	0.125683	-3.94465	7.99166e-05	0.00413787	RFTN1
901	1902.69	0.488723	0.123949	3.94294	8.04886e-05	0.00415326	CCNG2
11108	1394.71	-0.455901	0.115653	-3.94197	8.08159e-05	0.00415597	PRDM4
161	5919.19	-0.265926	0.0676027	-3.93367	8.36603e-05	0.00425879	AP2A2
3949	1142.73	2.1439	0.544806	3.93517	8.31379e-05	0.00425879	LDLR
11136	9.13863	6.63861	1.68735	3.93435	8.34235e-05	0.00425879	SLC7A9
144132	325.46	0.81182	0.206511	3.93111	8.45538e-05	0.00427848	DNHD1
90522	2836.13	-0.469243	0.119371	-3.93094	8.46131e-05	0.00427848	YIF1B
1084	358.667	-1.28191	0.326251	-3.92921	8.52263e-05	0.00428108	CEACAM3
151963	1229.42	-0.685596	0.174488	-3.92919	8.52308e-05	0.00428108	MB21D2
716	11.1942	-4.8565	1.237	-3.92603	8.63596e-05	0.00432341	C1S
27289	34.2985	-1.66314	0.423707	-3.9252	8.66567e-05	0.00432397	RND1
85477	124.093	1.49991	0.382295	3.92343	8.7297e-05	0.00434159	SCIN
11140	5905.72	-0.328796	0.0838353	-3.92193	8.78441e-05	0.00435448	CDC37
11011	1881.24	-0.400019	0.102098	-3.91799	8.92916e-05	0.00441176	TLK2
6281	3858.5	-0.67443	0.172386	-3.91233	9.14089e-05	0.00450166	S100A10
9120	974.099	-1.0869	0.277918	-3.91085	9.19714e-05	0.00451466	SLC16A6
59345	9071.38	0.471845	0.120801	3.90597	9.38476e-05	0.00459185	GNB4
57486	2305.26	0.442952	0.113455	3.90422	9.4529e-05	0.00461027	NLN
4061	16246.3	-0.709816	0.182026	-3.89954	9.6377e-05	0.00468529	LY6E
55890	1348.65	-0.796094	0.204755	-3.88804	0.000101057	0.00489707	GPRC5C
9388	169.309	4.40636	1.13435	3.88448	0.000102549	0.00495346	LIPG
55765	153.919	-1.17553	0.302832	-3.8818	0.000103684	0.00499237	INAVA
10252	36.2046	2.41238	0.621859	3.8793	0.000104758	0.00502804	SPRY1
6050	5536.24	-0.427713	0.110368	-3.87534	0.000106475	0.00507822	RNH1
7136	55.2173	1.56442	0.403659	3.87561	0.000106359	0.00507822	TNNI2
25920	2043.25	-0.364231	0.094011	-3.87434	0.000106914	0.00508312	NELFB
79602	3575.95	0.346587	0.0895176	3.87172	0.000108068	0.00509659	ADIPOR2
178	1254.28	0.421535	0.108884	3.87141	0.000108208	0.00509659	AGL
3655	1687.1	0.624898	0.161356	3.8728	0.000107593	0.00509659	ITGA6
55829	1418.81	-0.323749	0.0836886	-3.8685	0.000109509	0.00514183	SELENOS
976	356.441	-0.768965	0.199197	-3.86032	0.000113238	0.00530047	ADGRE5
221061	17.6153	-4.76994	1.23677	-3.85679	0.000114887	0.00536105	FAM171A1
27301	1249	-0.341155	0.0886488	-3.84839	0.000118899	0.00553116	APEX2
132671	805.127	-0.873628	0.227064	-3.84749	0.000119334	0.0055344	SPATA18
4608	486.263	1.22571	0.31898	3.84259	0.000121741	0.00561161	MYBPH
7056	1538.22	-0.822712	0.214095	-3.84275	0.000121664	0.00561161	THBD
143279	979.618	0.437503	0.113935	3.83992	0.000123073	0.00564522	HECTD2
3177	265.545	0.925397	0.241012	3.83964	0.000123217	0.00564522	SLC29A2
65059	2196.4	0.412406	0.107483	3.83695	0.00012457	0.00568996	RAPH1
9154	8.50588	5.79253	1.51252	3.82973	0.000128284	0.00584194	SLC28A1
3748	591.457	0.527786	0.13808	3.82232	0.0001322	0.00600219	KCNC3
83605	3251.87	-0.384647	0.10074	-3.81821	0.000134426	0.00606236	CCM2
91522	1418.19	-0.733964	0.192204	-3.81866	0.000134177	0.00606236	COL23A1
6387	136.671	-1.34459	0.352211	-3.81758	0.000134768	0.00606236	CXCL12
116843	1114.55	0.560461	0.146836	3.81692	0.000135129	0.00606236	SLC18B1
91543	2850.5	-0.713867	0.187283	-3.8117	0.000138012	0.00617337	RSAD2
57827	1488.62	-0.366462	0.0961885	-3.80983	0.000139062	0.00620202	C6orf47
123	2655.47	-0.615683	0.161796	-3.80531	0.000141629	0.00629633	PLIN2
6622	4095.82	0.394563	0.103706	3.80464	0.00014201	0.00629633	SNCA
4916	30.6518	2.45423	0.645362	3.80287	0.000143028	0.00630451	NTRK3
6280	23880.4	-0.690695	0.181603	-3.80331	0.000142773	0.00630451	S100A9
54532	2256.73	0.390476	0.102923	3.79387	0.000148315	0.00651853	USP53
3383	8349.19	-0.735425	0.193962	-3.7916	0.000149682	0.00655953	ICAM1
3021	10453.4	-0.3277	0.0865801	-3.78493	0.000153751	0.00671837	H3-3B
57584	2894.51	0.496147	0.13113	3.78363	0.000154558	0.0067265	ARHGAP21
129607	7636.28	-0.525964	0.139026	-3.7832	0.000154827	0.0067265	CMPK2
63910	438.964	0.542446	0.143582	3.77796	0.000158119	0.00684984	SLC17A9
11000	978.641	-0.451634	0.119626	-3.77539	0.000159759	0.00690113	SLC27A3
54443	205.521	2.69563	0.714771	3.77132	0.000162385	0.00699457	ANLN
395	1187.16	-0.410363	0.108867	-3.76938	0.000163651	0.00702909	ARHGAP6
25807	712.704	-0.53031	0.140776	-3.76705	0.00016519	0.00707511	RHBDD3
7267	4623.14	0.539445	0.143385	3.76222	0.000168412	0.0071927	TTC3
26298	165.958	-1.97807	0.526062	-3.76016	0.000169807	0.00723187	EHF
6383	9788.74	-0.530441	0.141212	-3.75633	0.00017242	0.00732254	SDC2
196527	3859.36	-0.295548	0.0788005	-3.75058	0.000176427	0.00747173	ANO6
330	407.881	-3.07798	0.821104	-3.74858	0.000177836	0.00750648	BIRC3
10682	1143.25	0.667545	0.178106	3.74801	0.000178241	0.00750648	EBP
64805	769.436	1.06199	0.284629	3.73112	0.000190633	0.00800604	P2RY12
57608	17.4341	6.83877	1.83361	3.72967	0.000191728	0.00801816	JCAD
387646	895.602	0.59026	0.158275	3.72934	0.000191982	0.00801816	LRRC37A6P
7376	3275.24	-0.40841	0.109578	-3.7271	0.000193692	0.0080673	NR1H2
66005	1699.31	-0.38068	0.102196	-3.72498	0.000195327	0.00809081	CHID1
8761	4784.27	0.34504	0.0926137	3.72558	0.000194865	0.00809081	PABPC4
10509	3059.87	-0.363776	0.0976829	-3.72405	0.000196053	0.00809872	SEMA4B
114044	22.0814	5.86421	1.57506	3.72316	0.000196741	0.008105	MCM3AP-AS1
221496	1970.74	-0.28473	0.0765127	-3.72134	0.000198166	0.0081415	LEMD2
283131	2842.28	0.807439	0.217729	3.70846	0.000208524	0.00854382	NEAT1
3576	1677.52	-1.64901	0.445361	-3.70264	0.000213369	0.0086952	CXCL8
23011	2739.11	-0.434569	0.117366	-3.70268	0.000213338	0.0086952	RAB21
28982	434.985	0.877991	0.237214	3.70126	0.00021453	0.00871903	FLVCR1
11033	4671.63	-0.455893	0.123299	-3.69746	0.00021777	0.00882697	ADAP1
2002	970.223	-0.406607	0.11022	-3.68906	0.00022508	0.00909888	ELK1
255426	119.457	1.21913	0.331291	3.67992	0.000233306	0.00940626	RASGEF1C
100507321	242.23	1.10677	0.301668	3.66885	0.000243644	0.00979695	ERVK13-1
3749	650.38	0.844215	0.230196	3.66738	0.000245052	0.00982745	KCNC4
2817	392.808	-1.21854	0.332561	-3.66411	0.0002482	0.00992734	GPC1
283991	4577.41	-0.369163	0.100817	-3.6617	0.000250547	0.00999476	UBALD2
290	8806.5	-0.627714	0.171691	-3.65606	0.000256118	0.0101901	ANPEP
8676	1804.64	-0.606549	0.165983	-3.65428	0.000257905	0.0102343	STX11
31	1384.09	1.04644	0.286719	3.64971	0.000262534	0.0103907	ACACA
333	69.0515	-2.42608	0.665138	-3.64749	0.000264817	0.0104537	APLP1
9920	300.607	-3.29266	0.904031	-3.6422	0.000270319	0.0106403	KBTBD11
257364	879.762	-0.431722	0.118553	-3.6416	0.000270952	0.0106403	SNX33
7433	13.7598	4.7301	1.30119	3.63521	0.000277753	0.0108792	VIPR1
146850	975.312	0.80287	0.221199	3.62962	0.00028384	0.0110888	PIK3R6
256356	244.659	0.844563	0.232892	3.62642	0.000287381	0.0111982	GK5
27018	2388.3	-0.737311	0.203386	-3.62519	0.000288751	0.0112227	BEX3
149478	321.324	0.610935	0.168667	3.62213	0.000292183	0.011298	BTBD19
90488	903.001	0.451289	0.124802	3.61603	0.000299158	0.0115382	TMEM263
85320	42.4468	-2.94672	0.816128	-3.61062	0.00030547	0.0117218	ABCC11
788	1815.54	-0.419865	0.116269	-3.61115	0.00030484	0.0117218	SLC25A20
1240	29403.8	-0.661727	0.183401	-3.60809	0.000308459	0.0118066	CMKLR1
91319	140.718	0.843093	0.233924	3.60413	0.000313199	0.0119266	DERL3
3681	23.1654	2.90094	0.805034	3.6035	0.000313961	0.0119266	ITGAD
10801	16545.3	-0.221717	0.061526	-3.60363	0.000313802	0.0119266	SEPTIN9
114987	21.3908	3.87321	1.07741	3.59491	0.000324503	0.0122962	WDR31
3725	2895.36	-0.292453	0.0814422	-3.59093	0.000329498	0.0124542	JUN
7071	972.168	-0.442874	0.123365	-3.58994	0.000330753	0.0124705	KLF10
55898	2280.11	-0.294487	0.0820643	-3.58849	0.000332605	0.0125091	UNC45A
2788	538.263	0.693322	0.193253	3.58764	0.000333689	0.0125187	GNG7
7273	469.561	0.848547	0.236781	3.58367	0.000338799	0.012679	TTN
51232	329.551	-0.803843	0.224743	-3.57673	0.000347924	0.0129883	CRIM1
114908	17946.5	-0.382732	0.107248	-3.56865	0.000358821	0.0133479	TMEM123
90139	20.8686	-5.77824	1.61933	-3.56829	0.000359323	0.0133479	TSPAN18
91703	67.262	1.86491	0.522849	3.56681	0.00036135	0.0133903	ACY3
79085	968.018	0.626504	0.1757	3.56577	0.00036279	0.0134108	SLC25A23
801	25533.7	-0.313173	0.0878822	-3.56355	0.000365875	0.0134264	CALM1
207063	1586.37	-0.515764	0.144729	-3.56365	0.000365737	0.0134264	DHRSX
84315	669.213	-0.528166	0.148174	-3.5645	0.000364557	0.0134264	MON1A
8530	1091.26	-0.887788	0.249263	-3.56165	0.000368536	0.0134453	CST7
23678	1710.21	0.362584	0.101809	3.56141	0.000368873	0.0134453	SGK3
155061	1884.86	-0.386824	0.10862	-3.56127	0.00036906	0.0134453	ZNF746
56850	2714.23	-0.344919	0.0971584	-3.55007	0.000385131	0.0139971	GRIPAP1
150468	88.726	2.88697	0.813936	3.54692	0.000389756	0.0141312	CKAP2L
3687	4957.41	0.54336	0.153319	3.54399	0.000394123	0.0141971	ITGAX
25956	178.376	1.01006	0.28502	3.54381	0.000394389	0.0141971	SEC31B
64131	2007.82	-0.471301	0.132947	-3.54503	0.000392562	0.0141971	XYLT1
23612	1406.21	-0.693083	0.196022	-3.53573	0.000406644	0.0146034	PHLDA3
84875	7947.31	-0.468488	0.132689	-3.53071	0.000414447	0.0148484	PARP10
37	6773.34	-0.383258	0.108576	-3.52985	0.000415801	0.0148617	ACADVL
9332	32869.4	-0.416618	0.118059	-3.52891	0.000417281	0.0148794	CD163
3732	4447.91	-0.50971	0.144542	-3.52638	0.000421283	0.0149868	CD82
55701	2933.11	-0.370242	0.105165	-3.52058	0.000430607	0.0151756	ARHGEF40
9294	2729.49	-0.392089	0.111357	-3.52102	0.000429891	0.0151756	S1PR2
113829	5296.27	-0.308875	0.0877331	-3.52062	0.000430532	0.0151756	SLC35A4
11274	1083.29	-0.609283	0.173057	-3.5207	0.00043041	0.0151756	USP18
122402	57.6189	2.5332	0.720851	3.51418	0.000441121	0.01551	TDRD9
285590	5356.84	-0.553186	0.157605	-3.50994	0.000448209	0.0157227	SH3PXD2B
91607	1919.66	0.658674	0.187735	3.50853	0.000450597	0.0157698	SLFN11
90	792.364	-0.436227	0.124432	-3.50574	0.000455346	0.0158993	ACVR1
10105	5920.96	-0.428568	0.122283	-3.50473	0.000457065	0.0159225	PPIF
9283	14.8083	7.33504	2.09449	3.50207	0.000461655	0.0160454	GPR37L1
84883	259.088	-0.945555	0.270227	-3.49911	0.000466817	0.0161529	AIFM2
259266	171.879	2.56479	0.732993	3.49907	0.000466883	0.0161529	ASPM
55007	422.383	0.50101	0.14329	3.49649	0.00047143	0.0162706	FAM118A
124222	358.755	-0.652117	0.186537	-3.49592	0.000472439	0.0162706	PAQR4
718	237030	0.351386	0.10058	3.49361	0.000476537	0.0163745	C3
81669	1187.95	0.560356	0.160714	3.48666	0.000489096	0.0166816	CCNL2
1493	170.794	0.929146	0.266567	3.4856	0.000491029	0.0166816	CTLA4
81501	31.0264	3.44292	0.98764	3.486	0.000490295	0.0166816	DCSTAMP
1975	12029.7	0.275713	0.0790736	3.48679	0.000488853	0.0166816	EIF4B
3162	23631.7	-0.567832	0.162868	-3.48644	0.000489488	0.0166816	HMOX1
4327	159.277	-0.914013	0.262269	-3.48502	0.000492096	0.0166816	MMP19
116988	4919	-0.265578	0.07623	-3.4839	0.000494158	0.016714	AGAP3
55732	237.333	1.04897	0.30166	3.47731	0.000506472	0.0170542	C1orf112
54664	370.143	0.749437	0.215502	3.47763	0.000505861	0.0170542	TMEM106B
1026	32279	-0.57405	0.165258	-3.47365	0.000513431	0.0172502	CDKN1A
220001	334.839	-0.883385	0.254416	-3.47221	0.0005162	0.0173047	VWCE
100132463	10.4572	6.83327	1.96909	3.47027	0.000519939	0.0173694	CLDN24
10938	19073.6	-0.432737	0.124708	-3.47002	0.000520427	0.0173694	EHD1
64064	19.0221	-3.68686	1.06507	-3.46163	0.000536916	0.0178409	OXCT2
64881	70.0865	1.46897	0.424353	3.46168	0.000536809	0.0178409	PCDH20
57732	522.341	-0.670448	0.193767	-3.46007	0.000540026	0.0179049	ZFYVE28
5199	298.933	-2.76673	0.799868	-3.45899	0.000542215	0.0179382	CFP
161779	91.3147	1.14649	0.331743	3.45595	0.000548359	0.0181018	PGBD4
2309	3119.41	-0.288272	0.0835219	-3.45146	0.00055757	0.0183658	FOXO3
729737	437.095	0.951921	0.275909	3.45012	0.00056033	0.0183766	LOC729737
51246	9095.84	-0.467739	0.135556	-3.45052	0.000559516	0.0183766	SHISA5
103	25020.3	-0.272428	0.0790318	-3.44706	0.000566714	0.018424	ADAR
4580	465.466	-0.555128	0.160989	-3.44824	0.000564245	0.018424	MTX1
4597	1723.68	0.559403	0.162217	3.44849	0.000563732	0.018424	MVD
54965	789.79	-0.415324	0.12047	-3.44754	0.000565713	0.018424	PIGX
29992	6651.48	-0.496347	0.144014	-3.44652	0.000567866	0.018424	PILRA
25987	47.7444	3.78347	1.09808	3.44554	0.000569911	0.0184507	TSKU
81628	2616.97	-0.337271	0.0979138	-3.44457	0.00057196	0.0184775	TSC22D4
164668	193.154	-1.04458	0.303316	-3.44387	0.000573461	0.0184865	APOBEC3H
6526	1189.47	0.625018	0.181671	3.44038	0.000580888	0.0186861	SLC5A3
6819	97.2662	1.4678	0.426828	3.43885	0.000584191	0.0187524	SULT1C2
66004	1091.75	0.578128	0.168346	3.43417	0.000594382	0.0190391	LYNX1
29927	9899.46	-0.223205	0.0650092	-3.43344	0.000595979	0.0190499	SEC61A1
55500	5443.87	0.280261	0.0816654	3.43183	0.000599532	0.019123	ETNK1
369	2058.82	-0.375742	0.109584	-3.42881	0.000606239	0.0191573	ARAF
951	1590.54	0.564003	0.164493	3.42874	0.000606394	0.0191573	CD37
1028	377.677	-0.630562	0.183918	-3.42849	0.000606943	0.0191573	CDKN1C
84188	5064.85	0.317833	0.0927024	3.42853	0.000606862	0.0191573	FAR1
7316	13780	-0.281297	0.0820285	-3.42926	0.00060522	0.0191573	UBC
79899	1279.94	0.336727	0.0982471	3.42734	0.000609517	0.0191985	PRR5L
1727	4211.34	-0.335138	0.0978878	-3.42369	0.000617762	0.0193374	CYB5R3
26270	1282.62	-0.648648	0.189455	-3.42376	0.000617608	0.0193374	FBXO6
84264	321.244	0.819669	0.239394	3.42394	0.000617203	0.0193374	HAGHL
9372	65.9314	-1.16529	0.340549	-3.42181	0.000622067	0.0194319	ZFYVE9
9956	10.4045	6.08713	1.77969	3.42033	0.000625442	0.019497	HS3ST2
115273	1581.1	0.466952	0.136574	3.41903	0.000628447	0.0195504	RAB42
56889	7426.54	-0.219718	0.0642846	-3.4179	0.000631067	0.0195916	TM9SF3
433	10257.4	-0.324248	0.094887	-3.4172	0.000632688	0.0196016	ASGR2
57189	1834.9	0.490424	0.143546	3.41649	0.000634335	0.0196125	DENND11
6772	33940.4	-0.42428	0.124242	-3.41496	0.000637923	0.0196832	STAT1
729082	1466.74	0.372397	0.109067	3.4144	0.000639233	0.0196834	OIP5-AS1
11040	375.662	-0.6865	0.201579	-3.40562	0.000660143	0.020253	PIM2
64114	5659.78	-0.39467	0.115892	-3.40551	0.000660411	0.020253	TMBIM1
23043	1587.3	-0.433993	0.127529	-3.40309	0.00066628	0.0203917	TNIK
100134229	455.71	-0.65858	0.193573	-3.40222	0.000668404	0.0204154	KDM7A-DT
5152	303.525	-0.89998	0.264709	-3.39989	0.000674132	0.0205488	PDE9A
8895	2806.71	0.258998	0.0762318	3.39751	0.000680022	0.0206866	CPNE3
57169	6219.28	-0.378974	0.111606	-3.39563	0.000684697	0.020787	ZNFX1
150759	54.9585	1.3395	0.394707	3.39366	0.000689648	0.0208954	LINC00342
7163	1057.49	-0.458877	0.135327	-3.39088	0.000696674	0.021066	TPD52
64005	8201.26	-0.460252	0.135887	-3.38703	0.00070654	0.0212792	MYO1G
5717	1967.27	-0.26991	0.0796812	-3.38738	0.000705639	0.0212792	PSMD11
2833	212.194	-1.17139	0.345974	-3.38578	0.000709754	0.0213335	CXCR3
57409	1174.44	-0.408677	0.120831	-3.38221	0.000719057	0.0215276	MIF4GD
23657	143.367	-1.53684	0.454374	-3.38233	0.000718749	0.0215276	SLC7A11
54796	970.919	0.504819	0.149285	3.38157	0.000720733	0.0215351	BNC2
4144	8898.33	0.223456	0.0661373	3.37867	0.000728372	0.0216351	MAT2A
197187	145.931	0.827091	0.244761	3.37918	0.00072702	0.0216351	SNAI3-AS1
10090	122.253	1.09426	0.323811	3.3793	0.000726701	0.0216351	UST
11006	51.8645	-1.85612	0.550176	-3.37369	0.000741673	0.021987	LILRB4
51094	5326.62	-0.298417	0.0885011	-3.3719	0.000746506	0.0220869	ADIPOR1
25865	990.85	-0.328563	0.0974814	-3.37052	0.000750274	0.0221551	PRKD2
643834	157.853	-0.916312	0.271974	-3.36911	0.000754102	0.0222247	PGA3
1622	3370.64	0.616662	0.183083	3.36821	0.00075659	0.0222546	DBI
27243	2655.08	-0.433159	0.128733	-3.3648	0.000765988	0.0224613	CHMP2A
3303	2229.44	-0.390727	0.116129	-3.36459	0.000766586	0.0224613	HSPA1A
92235	515.827	0.823049	0.245176	3.35697	0.000788005	0.0230442	DUSP27
1621	39.2461	-3.46942	1.03589	-3.34922	0.00081039	0.0236531	DBH
256987	1001.31	-0.70091	0.209533	-3.3451	0.000822524	0.023961	SERINC5
64895	922.291	0.353055	0.105643	3.34196	0.000831884	0.024187	PAPOLG
23533	11346	-0.482341	0.144357	-3.34132	0.000833811	0.0241965	PIK3R5
283194	28.7735	1.6429	0.491811	3.34052	0.000836215	0.0242198	LOC283194
89853	1096.75	-0.535176	0.160311	-3.33836	0.00084273	0.0243618	MVB12B
3959	5954.22	-0.798205	0.239243	-3.33637	0.000848788	0.0244901	LGALS3BP
8605	434.748	-0.523084	0.156833	-3.33528	0.000852127	0.0245396	PLA2G4C
8643	230.699	0.557716	0.167348	3.33268	0.000860146	0.0247235	PTCH2
4048	4542.64	0.461343	0.138465	3.33183	0.000862776	0.0247421	LTA4H
23648	2195.83	0.272503	0.081798	3.33141	0.000864068	0.0247421	SSBP3
10612	407.942	0.662896	0.199087	3.32968	0.000869444	0.024849	TRIM3
10666	523.212	-0.713479	0.214336	-3.32878	0.000872266	0.024855	CD226
9903	1976.7	-0.278757	0.083747	-3.32857	0.000872943	0.024855	KLHL21
3321	918.347	-0.661043	0.198818	-3.32486	0.000884623	0.0251403	IGSF3
149111	282.454	0.734722	0.221065	3.32356	0.000888759	0.0252104	CNIH3
51523	1535.29	-0.462568	0.139224	-3.32247	0.000892255	0.0252622	CXXC5
8473	3495.65	0.359232	0.108292	3.31724	0.000909124	0.0256917	OGT
91461	155.861	1.42838	0.430848	3.31528	0.000915498	0.0257299	PKDCC
219854	578.368	0.442506	0.133447	3.31595	0.000913312	0.0257299	TMEM218
57045	2221.94	0.32496	0.0980196	3.31526	0.000915581	0.0257299	TWSG1
2358	175.43	-1.22867	0.37081	-3.31348	0.000921429	0.0258462	FPR2
399665	428.934	0.531042	0.160323	3.31233	0.000925217	0.0258565	FAM102A
266747	181.29	0.81944	0.247384	3.31242	0.000924935	0.0258565	RGL4
9764	1906.66	0.367847	0.111116	3.31049	0.000931342	0.0259796	KIAA0513
5606	1203.46	-0.508747	0.15382	-3.30743	0.000941568	0.0262165	MAP2K3
4643	7082.89	0.580742	0.17562	3.30682	0.000943618	0.0262253	MYO1E
9603	852.63	-0.348079	0.105395	-3.30263	0.000957836	0.0265331	NFE2L3
780776	16.2726	4.1478	1.25595	3.30252	0.000958204	0.0265331	TVP23A
8698	38.0421	-2.85257	0.864342	-3.30028	0.000965881	0.0266968	S1PR4
8706	424.104	0.705006	0.213797	3.29755	0.000975306	0.0267616	B3GALNT1
63827	52.0093	1.49849	0.454425	3.29756	0.000975281	0.0267616	BCAN
2267	178.543	0.883576	0.267931	3.29777	0.000974547	0.0267616	FGL1
25941	1404.63	0.478962	0.145197	3.2987	0.000971331	0.0267616	TPGS2
57095	1665	0.265648	0.0805989	3.29593	0.000980977	0.0268268	PITHD1
1890	11014	-0.521278	0.158162	-3.29585	0.000981229	0.0268268	TYMP
348378	54.1342	1.44009	0.437516	3.29151	0.0009965	0.0271951	SHISAL2A
6586	397.811	1.57469	0.478676	3.28968	0.001003	0.0273231	SLIT3
155400	220.168	1.03045	0.313317	3.28883	0.00100606	0.0273572	NSUN5P1
8284	2101.95	0.465281	0.141604	3.28578	0.00101699	0.0276048	KDM5D
1846	4053.95	-0.360285	0.109674	-3.28504	0.00101968	0.0276281	DUSP4
53	3242.15	-0.46608	0.142008	-3.28206	0.00103051	0.0278718	ACP2
1003	44.0988	-1.68139	0.51258	-3.28026	0.00103713	0.0279266	CDH5
55691	5122.17	-0.331905	0.101171	-3.28062	0.00103579	0.0279266	FRMD4A
2686	895.234	0.43704	0.133244	3.28	0.00103808	0.0279266	GGT7
7039	77.7237	-1.81474	0.553544	-3.2784	0.00104396	0.0280348	TGFA
90624	922.533	0.30577	0.0933228	3.27647	0.00105113	0.0281773	LYRM7
79931	179.894	-1.46136	0.446358	-3.27397	0.00106046	0.0283773	TNIP3
260294	193.213	1.17322	0.358621	3.27149	0.00106984	0.0285776	NSUN5P2
63895	111.361	1.48977	0.455537	3.27036	0.00107412	0.0286413	PIEZO2
114991	2688.02	0.533713	0.163279	3.26872	0.00108034	0.0287565	ZNF618
6347	8600.55	-0.860729	0.263512	-3.26638	0.00108934	0.0289449	CCL2
280	133.366	0.878268	0.269092	3.26382	0.00109921	0.0291561	AMY2B
8777	164.728	1.59589	0.489222	3.26211	0.00110587	0.0292812	MPDZ
27244	2792.57	0.317455	0.0973683	3.26035	0.00111275	0.0294119	SESN1
9812	2198.91	0.35752	0.10968	3.25967	0.00111543	0.0294314	DELE1
3663	5842.25	-0.318408	0.0977152	-3.25853	0.0011199	0.0294978	IRF5
84440	733.339	0.794277	0.24394	3.25603	0.00112981	0.029707	RAB11FIP4
11161	900.5	0.642576	0.197445	3.25445	0.00113612	0.0297694	ERG28
26608	1190.71	0.465679	0.143081	3.25466	0.00113527	0.0297694	TBL2
10984	118.725	1.55429	0.477853	3.25265	0.00114333	0.0299067	KCNQ1OT1
64072	279.545	0.508417	0.1565	3.24867	0.00115947	0.0301929	CDH23
23467	48.2514	2.20554	0.678947	3.24847	0.00116027	0.0301929	NPTXR
857	11.5343	6.97457	2.14776	3.24737	0.00116475	0.0302575	CAV1
342897	21.7027	4.57006	1.40892	3.24366	0.00118003	0.0306019	NCCRP1
9726	2321.45	-0.31057	0.0957805	-3.24251	0.00118481	0.0306732	ZNF646
4520	2880.33	-0.480577	0.148267	-3.2413	0.00118987	0.0307516	MTF1
10811	420.818	0.434083	0.134185	3.23497	0.00121654	0.0313871	NOXA1
100289383	9.98262	6.7662	2.09196	3.23439	0.00121902	0.0313976	CICP25
5110	2839.2	-0.278775	0.086245	-3.23236	0.00122773	0.031568	PCMT1
128346	1914.78	-0.562807	0.17415	-3.23173	0.00123043	0.0315837	C1orf162
2210	916.97	0.484626	0.150012	3.23058	0.00123541	0.0316579	FCGR1B
999	168.4	1.8341	0.568396	3.22679	0.00125186	0.032014	CDH1
55968	2261.6	-0.274704	0.0851423	-3.22641	0.00125354	0.032014	NSFL1C
10423	2672.22	-0.30967	0.0960982	-3.22243	0.00127109	0.0323529	CDIPT
26035	715.25	0.507134	0.157375	3.22245	0.001271	0.0323529	GLCE
11054	6093.82	-0.316745	0.098337	-3.22102	0.00127737	0.032458	OGFR
863	1161.13	-0.475513	0.14771	-3.21923	0.00128537	0.0325293	CBFA2T3
79646	2118.07	0.438902	0.13637	3.21847	0.00128878	0.0325293	PANK3
23161	3372.43	0.305937	0.09502	3.21971	0.00128319	0.0325293	SNX13
6888	8872	-0.367269	0.1141	-3.21885	0.00128708	0.0325293	TALDO1
100505994	38.8255	-2.52791	0.785696	-3.21741	0.00129353	0.0325949	LUCAT1
3106	59374.8	-0.579431	0.180163	-3.21614	0.00129926	0.0326492	HLA-B
3488	11.588	-5.50877	1.71294	-3.21598	0.00130001	0.0326492	IGFBP5
116844	293.969	0.773284	0.24049	3.21545	0.0013024	0.0326551	LRG1
3726	5654.82	-0.345274	0.107411	-3.21451	0.00130669	0.0327085	JUNB
1847	666.838	-1.05444	0.328607	-3.20882	0.00133279	0.0332843	DUSP5
3662	1363.78	-1.05564	0.329017	-3.20846	0.00133447	0.0332843	IRF4
5154	211.83	1.22059	0.380476	3.20807	0.0013363	0.0332843	PDGFA
9110	1555.8	0.529896	0.165634	3.1992	0.00137808	0.0342685	MTMR4
285429	23.6687	1.68862	0.528138	3.19731	0.00138716	0.0344376	DCAF4L1
57121	2590.55	0.479115	0.149923	3.19574	0.00139473	0.0345688	LPAR5
30835	100.194	-1.19138	0.37322	-3.19217	0.0014121	0.034942	CD209
602	1630.05	-0.507162	0.158916	-3.19139	0.00141589	0.0349784	BCL3
51299	267.521	-0.843913	0.264559	-3.18989	0.00142329	0.035104	NRN1
8743	1753.25	-0.486677	0.152645	-3.1883	0.00143113	0.0352398	TNFSF10
3005	9020.35	-0.349486	0.109689	-3.18616	0.00144177	0.0354441	H1-0
57178	13890.4	-0.296427	0.0931083	-3.18368	0.00145415	0.0356903	ZMIZ1
4791	2562.43	-0.510039	0.160292	-3.18195	0.00146288	0.0358465	NFKB2
114790	1106.59	-0.289052	0.0909074	-3.17963	0.00147463	0.0360758	STK11IP
5283	983.854	-0.465813	0.146631	-3.17678	0.00148921	0.0363738	PIGH
25914	360.577	0.725909	0.228677	3.17439	0.00150154	0.0366157	RTTN
4641	3534.79	-0.290553	0.0916479	-3.17032	0.0015227	0.0370719	MYO1C
4361	767.327	0.41164	0.129974	3.1671	0.00153967	0.0374248	MRE11
9092	3752.91	-0.252522	0.0797456	-3.16659	0.00154236	0.0374302	SART1
4524	2758.23	0.339728	0.107418	3.16269	0.00156321	0.0378753	MTHFR
8863	721.185	0.586156	0.185631	3.15763	0.00159055	0.0384383	PER3
55080	863.14	-0.614869	0.194736	-3.15745	0.00159153	0.0384383	TAPBPL
4218	4546.45	-0.400256	0.126862	-3.15505	0.0016047	0.0386946	RAB8A
388	1482.22	0.346574	0.109928	3.15273	0.0016175	0.0389411	RHOB
55388	129.332	2.74516	0.871505	3.14991	0.00163323	0.0392571	MCM10
79034	882.895	-0.418048	0.132762	-3.14885	0.00163914	0.0393324	C7orf26
57149	211.428	-0.690079	0.219183	-3.14842	0.00164156	0.0393324	LYRM1
26580	979.617	-0.334269	0.106302	-3.1445	0.00166369	0.0397995	BSCL2
4363	3936.62	-0.452369	0.143971	-3.14209	0.00167746	0.0400657	ABCC1
57821	24.8924	-3.52153	1.1214	-3.14031	0.00168772	0.040247	CCDC181
55174	1419.75	0.341789	0.108878	3.13919	0.00169417	0.0403372	INTS10
6992	1182.5	-0.363003	0.115753	-3.13601	0.00171262	0.0406576	PPP1R11
9644	6493.15	-0.300772	0.095911	-3.13595	0.001713	0.0406576	SH3PXD2A
143666	13.5151	3.85335	1.22953	3.13402	0.0017243	0.0407977	LOC143666
124935	3613.01	-0.56251	0.179579	-3.13238	0.00173393	0.0409615	SLC43A2
90313	1004.06	-0.370033	0.118207	-3.13038	0.00174579	0.0411773	TP53I13
24148	3140.09	-0.285475	0.091258	-3.12822	0.0017587	0.0413256	PRPF6
7517	334.499	0.649832	0.20775	3.12795	0.00176028	0.0413256	XRCC3
9373	1398.59	-0.336745	0.107726	-3.12593	0.00177241	0.041492	PLAA
6614	29777.6	-0.356686	0.114117	-3.12563	0.00177424	0.041492	SIGLEC1
131669	11.7856	4.93267	1.57825	3.12541	0.0017756	0.041492	UROC1
51278	5471.93	-0.41466	0.13274	-3.12384	0.00178508	0.0415587	IER5
89795	100.601	2.11314	0.676473	3.12377	0.00178552	0.0415587	NAV3
23682	206.429	0.644796	0.206429	3.12357	0.0017867	0.0415587	RAB38
389119	93.5283	1.61956	0.518716	3.12224	0.00179479	0.0416827	INKA1
64135	5734.1	-0.473435	0.151831	-3.11817	0.00181979	0.0421985	IFIH1
2319	7651.18	-0.338551	0.108695	-3.11467	0.0018415	0.0424415	FLOT2
2570	51.7222	2.62013	0.841165	3.11488	0.00184018	0.0424415	GABRR2
754	7256.7	-0.334329	0.107294	-3.11601	0.00183316	0.0424415	PTTG1IP
54861	2463.29	-0.272628	0.0875298	-3.11469	0.00184136	0.0424415	SNRK
126119	678.675	-0.475434	0.152813	-3.11121	0.0018632	0.0428763	JOSD2
4192	34.6983	-7.83682	2.52079	-3.10887	0.00187803	0.0430212	MDK
81571	80.0615	1.82832	0.587932	3.10975	0.00187245	0.0430212	MIR600HG
6752	19.4423	4.64252	1.49323	3.10904	0.00187697	0.0430212	SSTR2
9940	38.048	1.77503	0.571074	3.10823	0.00188212	0.0430496	DLEC1
410	2753.15	-0.430801	0.138758	-3.10469	0.0019048	0.0432824	ARSA
644	308.486	-0.840075	0.270606	-3.10442	0.00190654	0.0432824	BLVRA
9454	924.068	0.575699	0.185384	3.10544	0.00189995	0.0432824	HOMER3
140893	21.9132	-3.31164	1.06666	-3.10468	0.00190488	0.0432824	RBBP8NL
6522	4733.72	-0.236768	0.076271	-3.1043	0.00190729	0.0432824	SLC4A2
10147	3148.89	0.354961	0.114496	3.1002	0.00193393	0.0437711	SUGP2
93010	1864.83	-0.616057	0.198843	-3.09821	0.00194693	0.0439085	B3GNT7
27334	195.665	-1.53639	0.496009	-3.0975	0.00195162	0.0439085	P2RY10
56952	100.517	1.06464	0.34368	3.09776	0.00194987	0.0439085	PRTFDC1
10616	2827.19	-0.322161	0.104	-3.09771	0.00195021	0.0439085	RBCK1
3575	555.313	-1.35948	0.439109	-3.09599	0.00196158	0.044067	IL7R
8857	356744	0.427282	0.138081	3.09444	0.00197186	0.0442323	FCGBP
90353	408.3	-0.420497	0.136072	-3.09026	0.00199984	0.0446611	CTU1
340602	14.6839	7.32288	2.36946	3.09053	0.00199799	0.0446611	EZHIP
285180	189.154	-1.58666	0.513418	-3.09039	0.00199896	0.0446611	RUFY4
100132417	187.301	0.987169	0.319603	3.08874	0.00201008	0.0448235	FCGR1CP
79992	42.6601	1.50735	0.48928	3.08076	0.00206475	0.0457829	AGPAT4-IT1
51659	109.712	2.25254	0.730893	3.0819	0.00205681	0.0457829	GINS2
26020	9999.26	-0.412483	0.133912	-3.08025	0.00206824	0.0457829	LRP10
51312	492.357	0.516256	0.167601	3.08028	0.00206807	0.0457829	SLC25A37
23049	4519.78	0.333341	0.108193	3.081	0.00206307	0.0457829	SMG1
51386	6195.7	0.295021	0.0959441	3.07493	0.00210553	0.0465402	EIF3L
10458	4514.01	-0.457994	0.149035	-3.07306	0.00211877	0.0467186	BAIAP2
3632	106.393	1.68057	0.546975	3.07248	0.00212287	0.0467186	INPP5A
56833	8392.91	-0.421137	0.137059	-3.07266	0.00212158	0.0467186	SLAMF8
10087	3720.53	0.327462	0.106618	3.07135	0.00213092	0.0467596	CERT1
163732	263.616	0.620909	0.202152	3.0715	0.00212986	0.0467596	CITED4
1577	14.278	3.94608	1.28717	3.0657	0.0021716	0.0474456	CYP3A5
3671	15.4368	6.66192	2.17284	3.066	0.00216943	0.0474456	ISLR
8659	665.657	-0.371847	0.121433	-3.06215	0.0021975	0.0479423	ALDH4A1
401320	280.971	0.765212	0.250119	3.05939	0.00221789	0.0482392	GARS-DT
10489	2345.16	-0.239811	0.0784061	-3.05858	0.00222387	0.0482392	LRRC41
4795	558.871	-0.371489	0.121448	-3.05883	0.00222201	0.0482392	NFKBIL1
6288	157.817	-1.03561	0.338591	-3.05859	0.00222382	0.0482392	SAA1
78994	1451.3	-0.268781	0.0879429	-3.05631	0.00224078	0.0485363	PRR14
6734	3845.65	-0.210442	0.0688837	-3.05503	0.00225035	0.0486738	SRPRA
5226	13981.9	-0.350375	0.114805	-3.05192	0.00227384	0.0491118	PGD
5713	1295.21	-0.259578	0.0851035	-3.05014	0.00228733	0.0493326	PSMD7
22998	47.0165	-3.28347	1.07685	-3.04913	0.00229504	0.0494283	LIMCH1
5214	613.904	0.733834	0.240752	3.0481	0.00230295	0.0495281	PFKP
84419	486.606	-0.632975	0.207763	-3.04663	0.00231425	0.0496444	C15orf48
23293	1633.28	-0.255969	0.0840196	-3.04654	0.00231492	0.0496444	SMG6
283922	131.967	0.742391	0.243817	3.04486	0.00232786	0.0498511	LOC283922
6624	9151.2	0.552924	0.181675	3.04349	0.00233855	0.0500092	FSCN1
84316	761.662	-0.43033	0.141454	-3.04218	0.00234869	0.0501552	NAA38
29960	2271.14	-0.282588	0.092915	-3.04137	0.00235507	0.0502205	MRM2
94	938.709	-0.696448	0.229272	-3.03764	0.00238438	0.0507738	ACVRL1
23102	1894.87	0.383672	0.126363	3.03626	0.00239535	0.0509356	TBC1D2B
27293	143.162	0.708471	0.233541	3.03361	0.0024165	0.0513134	SMPDL3B
10302	371.156	0.432124	0.142506	3.03232	0.00242682	0.0514601	SNAPC5
4820	1460.63	0.608726	0.200818	3.03123	0.00243557	0.0515735	NKTR
3553	8379.04	-0.56719	0.187196	-3.02993	0.00244612	0.0517242	IL1B
54498	2757.76	-0.362284	0.119608	-3.02893	0.00245419	0.0517503	SMOX
162968	127.151	1.07603	0.355209	3.0293	0.00245123	0.0517503	ZNF497
51043	6330.41	-0.333842	0.110234	-3.02848	0.00245791	0.0517565	ZBTB7B
84106	4099.2	0.391166	0.129185	3.02794	0.00246223	0.0517754	PRAM1
283755	97.2159	1.02338	0.338146	3.02644	0.00247448	0.0519607	HERC2P3
221895	1886.6	0.463938	0.153417	3.02403	0.00249431	0.0523044	JAZF1
5580	12917.3	-0.289465	0.0957436	-3.02333	0.0025001	0.0523532	PRKCD
55198	2927.69	0.306666	0.101489	3.02166	0.00251395	0.0525704	APPL2
26133	9383.22	-0.315118	0.104416	-3.01791	0.00254523	0.0531299	TRPC4AP
79809	435.383	0.488904	0.162017	3.01761	0.00254773	0.0531299	TTC21B
25875	796.657	0.387514	0.128578	3.01383	0.0025797	0.0536484	LETMD1
27090	753.678	-0.413546	0.137209	-3.01398	0.00257845	0.0536484	ST6GALNAC4
945	1866.1	-0.371782	0.123416	-3.01243	0.00259166	0.0536717	CD33
6431	3599.55	0.402581	0.133633	3.01259	0.00259026	0.0536717	SRSF6
7037	3479.05	0.446624	0.14828	3.01204	0.00259501	0.0536717	TFRC
94015	256.898	0.569516	0.189029	3.01285	0.00258807	0.0536717	TTYH2
4324	767.832	-0.428025	0.142201	-3.01	0.00261252	0.0539599	MMP15
65057	323.532	-0.603493	0.200543	-3.00929	0.0026186	0.0540118	ACD
3430	3066.72	-0.495378	0.165114	-3.00022	0.00269787	0.055571	IFI35
55924	680.573	-0.372934	0.124449	-2.99668	0.00272934	0.055992	INKA2
80162	607.092	0.622494	0.207776	2.99598	0.00273565	0.055992	PGGHG
5464	1744.21	0.339086	0.113172	2.9962	0.00273364	0.055992	PPA1
282974	1336	-0.428547	0.143047	-2.99585	0.00273683	0.055992	STK32C
1643	1667.47	-0.268659	0.0897145	-2.9946	0.00274807	0.056146	DDB2
50628	539.836	0.57593	0.192587	2.99049	0.00278533	0.0568305	GEMIN4
51274	2271.08	0.40566	0.135752	2.98824	0.00280593	0.0571738	KLF3
89884	35.4561	1.48111	0.495924	2.98656	0.00282134	0.057333	LHX4
5597	2313.74	-0.282447	0.0945702	-2.98664	0.00282064	0.057333	MAPK6
730092	132.741	0.897371	0.300673	2.98454	0.00284006	0.0576361	RRN3P1
359	8.28035	6.49634	2.17712	2.98391	0.00284589	0.057677	AQP2
78999	521.981	-0.593146	0.198923	-2.98179	0.0028657	0.0580007	LRFN4
5977	1749.88	-0.269283	0.0903571	-2.98021	0.00288051	0.0582226	DPF2
953	6324.71	0.421295	0.141433	2.97875	0.00289425	0.0584222	ENTPD1
284207	4458.54	-0.338235	0.113672	-2.97553	0.00292483	0.0589607	METRNL
9873	3462.24	0.281787	0.0947336	2.97452	0.00293444	0.0590756	FCHSD2
5728	4381.62	-0.240143	0.0807563	-2.97368	0.0029425	0.0591591	PTEN
340205	231.367	1.0865	0.365422	2.97327	0.00294646	0.05916	TREML1
57099	394.527	-0.554578	0.186788	-2.96903	0.00298743	0.0595914	AVEN
1939	817.391	0.35134	0.118315	2.96954	0.00298243	0.0595914	EIF2D
4012	2009.55	0.369008	0.124289	2.96895	0.00298818	0.0595914	LNPEP
5608	219.411	0.749216	0.25238	2.9686	0.00299159	0.0595914	MAP2K6
10227	1117.97	-0.360521	0.121428	-2.96901	0.00298763	0.0595914	MFSD10
100505648	28.4434	1.48838	0.50113	2.97005	0.00297751	0.0595914	RAD51-AS1
10493	5192.15	0.303116	0.102127	2.96803	0.00299711	0.0596228	VAT1
126308	4611.99	-0.455743	0.153711	-2.96493	0.00302747	0.0601476	MOB3A
57580	30986.4	-0.366586	0.123717	-2.9631	0.00304561	0.0604286	PREX1
5886	4361.54	-0.198673	0.0670657	-2.96236	0.00305288	0.0604935	RAD23A
196441	1762.7	0.469357	0.158513	2.961	0.00306642	0.0606821	ZFC3H1
1027	1586.17	-0.268896	0.0908473	-2.95986	0.00307775	0.0607475	CDKN1B
29950	1024.61	-0.488692	0.165101	-2.95996	0.00307678	0.0607475	SERTAD1
9755	1562.45	-0.292992	0.0990835	-2.95702	0.00310628	0.0612306	TBKBP1
157627	1004.49	0.645436	0.218315	2.95644	0.00311208	0.0612651	LINC00599
2537	77218.4	-0.624564	0.211433	-2.95396	0.0031372	0.0615192	IFI6
6252	5179.41	0.394285	0.133467	2.95417	0.00313506	0.0615192	RTN1
30832	23.4805	3.34101	1.13074	2.95471	0.00312964	0.0615192	ZNF354C
388512	294.945	0.916212	0.310328	2.9524	0.00315313	0.0617516	CLEC17A
23530	1881.87	0.357483	0.121295	2.94721	0.00320654	0.0625544	NNT
7408	15466.8	-0.287269	0.0974623	-2.94749	0.00320361	0.0625544	VASP
80853	3080.8	-0.441091	0.149807	-2.9444	0.00323578	0.0629751	KDM7A
6129	12423.1	0.311941	0.105946	2.94434	0.00323643	0.0629751	RPL7
10758	477.245	-0.56347	0.191418	-2.94366	0.0032436	0.0630335	TRAF3IP2
8418	214.068	0.628798	0.213641	2.94324	0.00324792	0.0630363	CMAHP
9907	2346.45	-0.321724	0.109334	-2.94257	0.00325497	0.0630921	AP5Z1
491	45.9054	3.39551	1.15449	2.94113	0.00327023	0.0631967	ATP2B2
4051	8.75735	4.04706	1.37688	2.93929	0.00328962	0.0631967	CYP4F3
10461	6817.87	-0.448013	0.152383	-2.94004	0.00328172	0.0631967	MERTK
26031	2068.73	0.263377	0.0895613	2.94074	0.00327426	0.0631967	OSBPL3
9772	2849.25	-0.216779	0.0737451	-2.93957	0.00328672	0.0631967	TMEM94
22974	518.439	1.16339	0.395716	2.93995	0.00328261	0.0631967	TPX2
55311	1072.4	-0.393408	0.133831	-2.93958	0.00328654	0.0631967	ZNF444
26024	724.143	-0.331687	0.112874	-2.93857	0.00329728	0.0632633	PTCD1
8651	104.567	-1.39077	0.473453	-2.93751	0.00330862	0.0634006	SOCS1
2242	2868.45	-0.526727	0.179443	-2.93534	0.00333179	0.0637637	FES
54531	1818.48	-0.320986	0.109406	-2.9339	0.00334729	0.0638985	MIER2
57473	877.363	0.55933	0.190643	2.93391	0.00334726	0.0638985	ZNF512B
8638	1797.04	-0.627225	0.213839	-2.93316	0.00335528	0.0639703	OASL
1230	15060.4	-0.511193	0.174365	-2.93174	0.00337066	0.0641298	CCR1
2034	432.016	0.615894	0.210109	2.93131	0.00337533	0.0641298	EPAS1
64418	583.007	0.412346	0.140693	2.93083	0.00338061	0.0641298	TMEM168
8531	4630.92	-0.426764	0.145606	-2.93096	0.00337913	0.0641298	YBX3
51735	1365.36	0.416152	0.142097	2.92865	0.00340434	0.0644991	RAPGEF6
645	2607.42	-0.58536	0.199978	-2.92712	0.00342114	0.0647361	BLVRB
384	947.551	0.453061	0.15493	2.9243	0.00345234	0.0650822	ARG2
3299	29.2349	2.24133	0.766442	2.92434	0.0034519	0.0650822	HSF4
440073	24.8116	4.10164	1.40257	2.92439	0.00345136	0.0650822	IQSEC3
6913	30.1623	-1.94345	0.664872	-2.92305	0.0034662	0.0652621	TBX15
3099	8112.16	-0.38319	0.131203	-2.92059	0.00349371	0.0655353	HK2
23224	154.207	2.09011	0.715629	2.92066	0.00349288	0.0655353	SYNE2
10420	463.952	0.380929	0.130425	2.92067	0.00349276	0.0655353	TESK2
8714	510.615	-0.781146	0.267557	-2.91954	0.00350545	0.0656484	ABCC3
83690	14.0521	5.19863	1.78109	2.91879	0.00351394	0.0656484	CRISPLD1
3838	4046.33	0.35006	0.119949	2.91842	0.00351812	0.0656484	KPNA2
348013	402.78	-0.446909	0.153149	-2.91812	0.00352145	0.0656484	TMEM255B
55165	153.201	2.03299	0.69745	2.9149	0.00355807	0.0662494	CEP55
2896	87362.9	-0.346511	0.118941	-2.91331	0.00357618	0.066492	GRN
80022	1404.27	0.712142	0.244504	2.9126	0.0035843	0.066492	MYO15B
55585	3623.03	-0.292262	0.100338	-2.91276	0.00358253	0.066492	UBE2Q1
26801	20.5908	1.79339	0.616714	2.90798	0.00363776	0.0674011	SNORD48
388325	922.846	0.475197	0.163492	2.90655	0.00365444	0.0676273	SCIMP
2321	66.3299	1.33687	0.460247	2.90468	0.00367625	0.0679173	FLT1
51548	1089.12	-0.336626	0.1159	-2.90444	0.0036791	0.0679173	SIRT6
2170	212.052	1.24085	0.427339	2.90366	0.00368824	0.0679201	FABP3
282809	785.901	0.346361	0.119271	2.90398	0.00368452	0.0679201	POC1B
81706	82.9887	-0.817898	0.281992	-2.90043	0.00372647	0.0685408	PPP1R14C
2217	48227.8	-0.419856	0.144836	-2.89884	0.00374552	0.0688074	FCGRT
57568	1705.58	-0.382616	0.132049	-2.89754	0.00376106	0.0689475	SIPA1L2
644150	36.1923	2.3671	0.816963	2.89744	0.00376226	0.0689475	WIPF3
4689	13359.5	-0.326806	0.112832	-2.89638	0.0037749	0.0690953	NCF4
55601	3783.7	-0.272129	0.0940133	-2.89458	0.00379662	0.0694088	DDX60
53616	13.951	-3.35573	1.16045	-2.89175	0.003831	0.0699528	ADAM22
11177	3437.19	-0.266827	0.0923448	-2.88947	0.00385897	0.0701532	BAZ1A
1203	1883.03	-0.297325	0.102918	-2.88896	0.00386517	0.0701532	CLN5
4015	8.90078	4.5159	1.5625	2.89018	0.0038502	0.0701532	LOX
5425	808.968	0.633021	0.219107	2.8891	0.00386351	0.0701532	POLD2
201294	4770.36	-0.369188	0.127754	-2.88983	0.00385448	0.0701532	UNC13D
1238	67.7778	1.49077	0.51615	2.88825	0.00387391	0.0702274	ACKR2
645811	34.9124	1.67023	0.578586	2.88674	0.0038925	0.0703956	CCDC154
7920	2144.66	-0.294975	0.102368	-2.88153	0.00395752	0.0714113	ABHD16A
388115	58.3302	0.959233	0.33292	2.88128	0.00396069	0.0714113	CCDC9B
27067	1376.34	0.367495	0.127553	2.88111	0.00396283	0.0714113	STAU2
84966	513.917	-1.19795	0.416001	-2.87969	0.00398071	0.0716481	IGSF21
100506974	81.4953	1.06132	0.368704	2.87851	0.00399555	0.0718016	LOC100506974
145389	638.36	0.501917	0.174401	2.87794	0.00400279	0.0718016	SLC38A6
9874	1417.59	-0.29092	0.101088	-2.87789	0.00400349	0.0718016	TLK1
9886	916.297	0.470547	0.163565	2.87681	0.00401712	0.0719608	RHOBTB1
54733	511.389	0.66171	0.230114	2.87557	0.00403295	0.0721588	SLC35F2
6890	2809.13	-0.409761	0.142551	-2.87448	0.00404695	0.0723237	TAP1
2171	3076.09	0.311451	0.108388	2.87347	0.00405987	0.0724689	FABP5
9891	1772.37	0.349018	0.121485	2.87293	0.0040669	0.0725088	NUAK1
23601	5130.47	-0.524785	0.182781	-2.87112	0.00409024	0.0727533	CLEC5A
23231	479.008	0.737044	0.256706	2.87116	0.00408965	0.0727533	SEL1L3
6666	1221.06	0.939752	0.327422	2.87015	0.00410271	0.0728894	SOX12
63971	532.275	-0.358082	0.124803	-2.86917	0.00411553	0.0730314	KIF13A
79083	22.0883	1.91884	0.669025	2.86812	0.0041292	0.073188	MLPH
7805	169470	-0.31151	0.108664	-2.86674	0.00414724	0.0733487	LAPTM5
651302	9.95403	-3.38458	1.18066	-2.86668	0.00414797	0.0733487	ZNF192P1
2316	14669.8	-1.05991	0.369851	-2.86578	0.0041598	0.0733862	FLNA
3557	1241.9	-0.52069	0.181678	-2.86601	0.00415686	0.0733862	IL1RN
55335	50.9585	1.1989	0.418662	2.86365	0.00418791	0.0737961	NIPSNAP3B
641371	211.665	0.594697	0.207822	2.86157	0.00421552	0.0738554	ACOT1
5141	1884.72	-0.466527	0.162985	-2.86239	0.00420453	0.0738554	PDE4A
1757	39.1727	2.77815	0.970854	2.86155	0.0042157	0.0738554	SARDH
100129518	11.8561	2.79138	0.97504	2.86284	0.00419862	0.0738554	SOD2-OT1
55355	76.9609	2.35707	0.823922	2.8608	0.00422577	0.073946	HJURP
1955	4364.48	-0.462077	0.161571	-2.8599	0.00423779	0.0740707	MEGF9
10462	1299.67	-0.704745	0.246593	-2.85792	0.00426421	0.0744465	CLEC10A
114900	41.4983	-2.49133	0.872478	-2.85547	0.0042973	0.0749376	C1QTNF4
23034	493.343	0.71384	0.250075	2.8545	0.00431045	0.0750803	SAMD4A
3665	3886.24	-0.319106	0.11182	-2.85374	0.00432074	0.0751729	IRF7
57333	2030.74	-0.466868	0.163663	-2.85262	0.00433606	0.0753472	RCN3
9797	5998.9	-0.279571	0.0980169	-2.85228	0.00434072	0.0753472	TATDN2
9527	1860.48	-0.278449	0.0976556	-2.85134	0.00435357	0.0754835	GOSR1
10391	11.8774	-3.44465	1.20891	-2.84938	0.00438039	0.0758615	CORO2B
65992	2786.48	-0.332804	0.116823	-2.84879	0.00438855	0.0759158	DDRGK1
3305	120.064	-0.783038	0.275096	-2.84642	0.00442137	0.0763961	HSPA1L
57489	232.374	0.714966	0.251234	2.84581	0.00442981	0.0764547	ODF2L
55008	2929.35	-0.381036	0.133968	-2.84424	0.00445171	0.0766803	HERC6
4175	899.5	0.802777	0.282256	2.84415	0.00445303	0.0766803	MCM6
23209	102.355	1.2654	0.445179	2.84246	0.00447669	0.0770001	MLC1
203522	660.094	0.55848	0.196573	2.84108	0.00449612	0.0772465	INTS6L
4162	17.7098	-2.09042	0.736087	-2.83991	0.00451259	0.0774413	MCAM
672	291.575	0.948342	0.334027	2.83911	0.00452392	0.0775478	BRCA1
26574	1968.77	-0.24348	0.0857911	-2.83805	0.00453895	0.0776295	AATF
9056	12133.4	-0.274324	0.0966572	-2.83812	0.00453808	0.0776295	SLC7A7
100506965	43.4491	1.25247	0.441423	2.83735	0.00454901	0.0777136	PWAR6
2529	1224.11	-0.557451	0.196502	-2.83687	0.00455578	0.0777414	FUT7
26220	17.2994	4.46886	1.57578	2.83597	0.00456871	0.0777864	DGCR5
5878	13826.1	-0.265636	0.093658	-2.83623	0.00456498	0.0777864	RAB5C
100505518	20.8156	1.7144	0.604708	2.8351	0.0045812	0.0779113	EDNRB-AS1
104	1589.43	0.530534	0.187192	2.83418	0.0045944	0.0780116	ADARB1
29844	1361.2	-0.378816	0.13367	-2.83397	0.00459741	0.0780116	TFPT
80150	309.633	0.897601	0.316929	2.83218	0.00462316	0.0782394	ASRGL1
940	1620.6	0.793003	0.280019	2.83196	0.00462637	0.0782394	CD28
56475	11.4205	6.96026	2.45724	2.83255	0.00461781	0.0782394	RPRM
124245	2588.24	-0.28189	0.0995597	-2.83137	0.00463489	0.0782961	ZC3H18
4548	3395.66	0.237993	0.0841005	2.82986	0.00465681	0.0785785	MTR
10964	4553.33	-0.64952	0.229589	-2.82906	0.00466857	0.078689	IFI44L
5252	1193.31	-0.267427	0.0945481	-2.82847	0.00467709	0.0787449	PHF1
196463	6502.17	-0.386887	0.13682	-2.8277	0.00468834	0.0788466	PLBD2
64773	929.856	0.367064	0.129871	2.82639	0.00470763	0.0790829	PCED1A
283683	8.992	-4.09263	1.4482	-2.826	0.00471332	0.0790906	LOC283683
128710	83.5358	0.983714	0.348625	2.8217	0.00477703	0.0800708	SLX4IP
100506054	159.852	1.27098	0.450493	2.82131	0.00478276	0.0800781	RNASEH1-AS1
2199	13.1596	4.05908	1.43949	2.8198	0.00480534	0.0803673	FBLN2
402	480.584	-0.500816	0.177673	-2.81875	0.00482113	0.0805422	ARL2
79029	381.021	-0.453256	0.160821	-2.81838	0.00482659	0.0805445	SPATA5L1
51286	10.2178	-2.84875	1.01148	-2.81642	0.00485615	0.0808591	CEND1
57558	388.024	0.432294	0.153548	2.81536	0.00487219	0.081037	USP35
148823	11.4098	5.4861	1.94896	2.81488	0.00487957	0.0810706	GCSAML
1234	3369.58	-0.400598	0.142507	-2.81108	0.00493748	0.0818887	CCR5
26018	429.175	0.594816	0.211607	2.81094	0.00493964	0.0818887	LRIG1
54329	618.87	0.483553	0.172092	2.80986	0.00495635	0.0820756	GPR85
355	1091.27	-0.621969	0.221388	-2.8094	0.00496335	0.0821017	FAS
694	3598.4	0.41277	0.147024	2.8075	0.00499277	0.0823372	BTG1
81857	2506.68	-0.303864	0.108275	-2.80642	0.00500958	0.0823372	MED25
4864	3413.99	0.213141	0.0759339	2.80693	0.00500153	0.0823372	NPC1
200132	220.62	0.796178	0.283634	2.80706	0.00499954	0.0823372	TCTEX1D1
57621	707.152	-0.402098	0.14328	-2.80637	0.00501027	0.0823372	ZBTB2
57491	5462.46	-0.521934	0.186085	-2.80482	0.00503448	0.082353	AHRR
1512	24769.9	-0.526658	0.187759	-2.80497	0.0050321	0.082353	CTSH
64122	237.981	-0.932004	0.332236	-2.80524	0.00502787	0.082353	FN3K
2911	37.0548	1.77949	0.634423	2.80489	0.00503336	0.082353	GRM1
4065	2641.05	0.465946	0.166138	2.80456	0.00503846	0.082353	LY75
968	47273.4	-0.311026	0.110941	-2.80353	0.00505461	0.082515	CD68
1063	685.733	2.01218	0.717805	2.80323	0.00505929	0.082515	CENPF
124583	3407.49	-0.215698	0.0769932	-2.80152	0.00508628	0.0826803	CANT1
116092	1514.83	-0.310536	0.110838	-2.80172	0.00508314	0.0826803	DNTTIP1
27231	26.6143	3.43675	1.22645	2.80219	0.00507572	0.0826803	NMRK2
285349	9.63781	3.575	1.27624	2.8012	0.0050913	0.0826803	ZNF660
8379	2725.64	-0.376122	0.134297	-2.80068	0.00509951	0.0827247	MAD1L1
285074	322.332	0.510003	0.182234	2.79862	0.00513219	0.0831656	LOC285074
377677	52.8869	-1.26061	0.451027	-2.79498	0.00519028	0.0837826	CA13
26586	1190.44	0.447849	0.160212	2.79535	0.00518442	0.0837826	CKAP2
1534	216.958	-0.967654	0.346228	-2.79485	0.00519243	0.0837826	CYB561
22993	2402.08	-0.255216	0.091433	-2.79129	0.00524982	0.0846184	HMGXB3
79875	21.4398	4.35475	1.56104	2.78965	0.00527647	0.0849573	THSD4
714	155593	-0.383583	0.137664	-2.78638	0.00533011	0.0857298	C1QC
55203	79.419	2.0428	0.733378	2.78547	0.00534497	0.0858773	LGI2
4152	2281.45	-0.189983	0.0682243	-2.78469	0.00535795	0.0859945	MBD1
7804	286.085	0.942928	0.338809	2.78306	0.00538482	0.0863153	LRP8
124220	36.8658	1.43034	0.513996	2.78279	0.00538936	0.0863153	ZG16B
1192	11151.4	-0.320329	0.11514	-2.7821	0.00540087	0.0864082	CLIC1
8907	2701	-0.241474	0.0868142	-2.7815	0.00541085	0.0864763	AP1M1
55333	1379.7	0.520113	0.187093	2.77998	0.00543627	0.0866993	SYNJ2BP
9319	100.656	1.71073	0.615359	2.78006	0.0054349	0.0866993	TRIP13
64417	226.432	0.687083	0.247249	2.77891	0.00545415	0.0868929	TMEM267
7508	2679.3	-0.254021	0.09146	-2.7774	0.00547962	0.0872067	XPC
408	4122.11	0.272121	0.0980714	2.77472	0.00552492	0.087527	ARRB1
25798	8906.67	-0.316476	0.114051	-2.77487	0.00552233	0.087527	BRI3
948	21508.8	-0.42694	0.153816	-2.77566	0.00550892	0.087527	CD36
6320	7654.35	-0.502522	0.181144	-2.77416	0.00553448	0.087527	CLEC11A
53916	1917.51	-0.428282	0.154332	-2.77507	0.00551905	0.087527	RAB4B
284417	601.95	-0.632125	0.227835	-2.77449	0.00552882	0.087527	TMEM150B
26010	3225.6	-0.314788	0.113492	-2.77366	0.00554289	0.0875685	SPATS2L
8850	1132.29	0.371702	0.134029	2.77329	0.00554919	0.0875765	KAT2B
7918	573.108	-0.370039	0.133471	-2.77242	0.00556407	0.0876378	GPANK1
8153	28.8164	-2.98091	1.07521	-2.77239	0.00556467	0.0876378	RND2
581	5900.83	-0.384591	0.138756	-2.77171	0.00557626	0.0877061	BAX
1647	1649.44	-0.558355	0.201496	-2.77106	0.00558748	0.0877061	GADD45A
9601	6075.4	-0.257432	0.0929255	-2.7703	0.00560043	0.0877061	PDIA4
84687	10259.5	-0.239417	0.0864287	-2.77011	0.00560381	0.0877061	PPP1R9B
84247	648.851	-0.518878	0.187247	-2.77108	0.00558701	0.0877061	RTL6
10062	571.534	-0.966867	0.3492	-2.76881	0.00562616	0.0879648	NR1H3
84271	3221.67	-0.226629	0.0818722	-2.76808	0.0056388	0.0880713	POLDIP3
23136	8451.05	-0.39897	0.144207	-2.76665	0.00566355	0.0882833	EPB41L3
10082	565.647	-0.379847	0.137296	-2.76662	0.00566405	0.0882833	GPC6
100130418	10.7367	2.24604	0.811972	2.76615	0.00567221	0.0883194	CECR7
2525	11.4297	6.96142	2.51738	2.76534	0.00568633	0.0884481	FUT3
100506714	125.816	0.776876	0.281058	2.76411	0.00570782	0.0886911	NUP50-DT
5168	286.134	-1.16666	0.422202	-2.76328	0.00572232	0.0888252	ENPP2
10859	516.166	-0.763718	0.276469	-2.7624	0.00573784	0.0889748	LILRB1
201475	1324.38	-0.261297	0.0946335	-2.76115	0.0057599	0.0890428	RAB12
10291	4916.83	-0.176557	0.0639405	-2.76127	0.00575762	0.0890428	SF3A1
54407	4799.93	0.309042	0.111901	2.76175	0.00574916	0.0890428	SLC38A2
1184	988.634	0.464067	0.168099	2.76068	0.00576817	0.0890797	CLCN5
25847	1121.56	-0.321585	0.11654	-2.75944	0.00579008	0.0892357	ANAPC13
55225	93.1774	2.19568	0.795678	2.75951	0.00578884	0.0892357	RAVER2
597	450.888	0.863209	0.312927	2.7585	0.00580676	0.0893767	BCL2A1
3134	988.196	-0.668243	0.24227	-2.75826	0.00581105	0.0893767	HLA-F
50484	3590.15	-0.373621	0.135504	-2.75728	0.00582849	0.0895538	RRM2B
91056	2429.33	-0.355726	0.12915	-2.75437	0.00588058	0.0902624	AP5B1
2643	732.179	-0.517049	0.187758	-2.75381	0.00589068	0.0903257	GCH1
1393	61.5729	0.957515	0.348015	2.75136	0.00593476	0.0909094	CRHBP
100507006	106.413	0.921168	0.33521	2.74803	0.00599543	0.0917459	LOC100507006
148252	183.337	1.09108	0.397094	2.74766	0.00600231	0.0917582	DIRAS1
7181	457.684	0.493231	0.179565	2.74681	0.00601785	0.091903	NR2C1
55314	2101.09	0.405353	0.147637	2.7456	0.00604005	0.092056	TMEM144
167838	120.641	-0.871463	0.317391	-2.74571	0.00603802	0.092056	TXLNB
1499	15312.4	0.190042	0.0692438	2.74453	0.00605972	0.0922627	CTNNB1
5205	141.414	-0.996701	0.36326	-2.74377	0.00607388	0.0922925	ATP8B1
100506190	1468.07	-0.353798	0.128943	-2.74382	0.00607285	0.0922925	LINC00963
8445	2105.94	-0.234223	0.0853917	-2.74292	0.00608955	0.0923449	DYRK2
51341	3615.92	-0.290603	0.105935	-2.74321	0.0060842	0.0923449	ZBTB7A
65988	549.839	-0.344445	0.12571	-2.73999	0.0061441	0.0930789	ZNF747
388662	11.4158	4.45516	1.62656	2.739	0.00616261	0.0932658	SLC6A17
219833	315.245	0.663218	0.242277	2.73744	0.006192	0.0933395	C11orf45
10241	3752.46	-0.285718	0.104375	-2.73743	0.00619217	0.0933395	CALCOCO2
85406	1446.21	-0.271882	0.0993166	-2.73753	0.00619028	0.0933395	DNAJC14
114990	46.1997	2.49301	0.910564	2.73788	0.0061837	0.0933395	VASN
3107	51976	-0.493344	0.180293	-2.73635	0.00621256	0.0935535	HLA-C
10396	473.243	0.853774	0.312254	2.73423	0.00625256	0.0940621	ATP8A1
440926	1881.04	0.359801	0.131628	2.73347	0.00626701	0.0941858	H3P6
5031	8937.37	-0.387033	0.141656	-2.73221	0.00629111	0.0944541	P2RY6
91544	387.967	0.589516	0.215795	2.73183	0.00629831	0.0944684	UBXN11
9531	1183.6	-0.347796	0.127372	-2.73055	0.00632286	0.0945888	BAG3
56992	109.702	2.18627	0.800589	2.73082	0.00631768	0.0945888	KIF15
9672	613.639	-0.862804	0.315995	-2.73043	0.00632511	0.0945888	SDC3
100287216	43.3417	1.41047	0.516699	2.72978	0.00633772	0.0946838	SH3RF3-AS1
63935	1510.08	-0.224654	0.0823146	-2.72921	0.00634866	0.0947536	PCIF1
23162	1742.07	0.601711	0.220578	2.72788	0.00637434	0.095043	MAPK8IP3
5330	18621.7	0.348226	0.127745	2.72594	0.00641188	0.0955086	PLCB2
2053	197.664	0.630736	0.231464	2.72499	0.00643036	0.0955954	EPHX2
54555	1350.53	-0.512333	0.188063	-2.72426	0.00644461	0.0957132	DDX49
375	13504.2	-0.196614	0.0722729	-2.72045	0.00651941	0.0967291	ARF1
11118	642.091	0.437624	0.161009	2.718	0.00656773	0.0972551	BTN3A2
23024	24.5822	3.82731	1.40812	2.71803	0.00656711	0.0972551	PDZRN3
10335	283.366	0.9898	0.364472	2.71571	0.00661337	0.0975583	MRVI1
22981	105.471	1.28688	0.473927	2.71536	0.00662046	0.0975583	NINL
222171	25.1955	1.97042	0.725363	2.71647	0.00659831	0.0975583	PRR15
950	12783.8	-0.328553	0.120984	-2.71568	0.00661404	0.0975583	SCARB2
8744	112.633	-1.13767	0.418878	-2.71599	0.00660788	0.0975583	TNFSF9
139818	4086.32	0.322002	0.118727	2.71213	0.00668525	0.098417	DOCK11
84668	881.649	0.40898	0.150898	2.7103	0.00672221	0.0987977	FAM126A
54732	6074.18	-0.322433	0.118984	-2.70988	0.00673071	0.0987977	TMED9
79188	1056.09	-0.303326	0.111925	-2.71009	0.00672656	0.0987977	TMEM43
3707	671.14	0.442404	0.163341	2.70847	0.00675942	0.0990269	ITPKB
26751	288.406	0.643008	0.237397	2.70858	0.00675722	0.0990269	SH3YL1
1052	2888.3	-0.455582	0.168239	-2.70794	0.00677031	0.0990904	CEBPD
440248	247.984	0.763459	0.282025	2.70706	0.0067882	0.0992562	HERC2P9
6833	16.6747	3.34574	1.23761	2.70338	0.00686377	0.0993997	ABCC8
10555	1857.87	-0.377427	0.139608	-2.70349	0.00686165	0.0993997	AGPAT2
2828	18.983	2.56455	0.947866	2.7056	0.00681807	0.0993997	GPR4
2944	1393.69	-0.454147	0.16794	-2.70422	0.00684651	0.0993997	GSTM1
79944	233.344	0.882035	0.326089	2.70489	0.00683267	0.0993997	L2HGDH
4085	192.122	1.31681	0.486956	2.70418	0.00684737	0.0993997	MAD2L1
57519	1221.26	0.305727	0.112995	2.70567	0.00681666	0.0993997	STARD9
59341	2373.67	-0.5176	0.191276	-2.70604	0.00680912	0.0993997	TRPV4
645638	233.679	-0.768372	0.284102	-2.70456	0.0068394	0.0993997	WFDC21P
2194	6368.13	1.07674	0.398521	2.70184	0.00689575	0.0997651	FASN
127544	4473.73	-0.397204	0.147035	-2.70142	0.00690434	0.0997651	RNF19B
116115	583.996	-0.301601	0.111654	-2.70121	0.00690879	0.0997651	ZNF526
64784	1217.64	-0.308488	0.114224	-2.70072	0.00691888	0.0997694	CRTC3
3098	9414.23	-0.268177	0.0993044	-2.70056	0.00692229	0.0997694	HK1
10135	5705.74	-0.374858	0.138825	-2.70022	0.00692926	0.0997748	NAMPT
4741	356.382	-3.66467	1.35734	-2.6999	0.00693611	0.0997784	NEFM
79738	658.41	0.345768	0.128157	2.69801	0.00697558	0.099945	BBS10
4835	2461.57	-0.451515	0.167366	-2.69776	0.00698075	0.099945	NQO2
80705	147.783	1.15203	0.426956	2.69825	0.00697057	0.099945	TSGA10
25989	2714.13	0.288183	0.106804	2.69823	0.00697098	0.099945	ULK3
79784	16.8731	2.2146	0.821055	2.69726	0.00699132	0.100002	MYH14
375307	68.9663	1.33393	0.494805	2.69587	0.00702051	0.100135	CATIP
4436	705.399	0.823922	0.305591	2.69616	0.00701445	0.100135	MSH2
284161	203.466	0.537266	0.199366	2.69487	0.00704165	0.100342	GDPD1
7345	46.6104	-3.41212	1.2664	-2.69435	0.00705261	0.100403	UCHL1
4063	123.078	0.819227	0.304237	2.69272	0.0070871	0.100799	LY9
9595	2014.69	-0.314029	0.116682	-2.69131	0.00711711	0.101131	CYTIP
322	261.778	1.20725	0.448778	2.69008	0.00714339	0.101314	APBB1
3491	10.1716	6.79317	2.52521	2.69014	0.00714219	0.101314	CCN1
79572	12942.5	-0.335099	0.124597	-2.68946	0.00715673	0.101349	ATP13A3
6277	2070.94	-0.412398	0.153345	-2.68935	0.00715922	0.101349	S100A6
23184	1706.74	-0.302692	0.112592	-2.6884	0.00717943	0.10154	MESD
3006	758.96	-0.740432	0.275537	-2.68723	0.00720463	0.101741	H1-2
100130238	13.2804	4.35068	1.61909	2.68712	0.0072071	0.101741	LOC100130238
25957	1904.31	0.33256	0.123785	2.68659	0.0072186	0.101808	PNISR
132	2379.49	-0.345415	0.128607	-2.68581	0.00723548	0.101951	ADK
9266	1872.42	-0.223323	0.0831839	-2.68469	0.00725964	0.102196	CYTH2
1514	15397.1	-0.388265	0.144802	-2.68135	0.0073326	0.103031	CTSL
7533	13616.3	-0.422216	0.157459	-2.68143	0.00733078	0.103031	YWHAH
374393	118.342	2.18021	0.813344	2.68055	0.00735021	0.103183	FAM111B
57130	7121.84	-0.218729	0.0816983	-2.67728	0.00742235	0.104002	ATP13A1
27347	636.707	0.942524	0.352006	2.67758	0.00741572	0.104002	STK39
6886	1393.43	0.530267	0.198145	2.67616	0.00744721	0.104254	TAL1
6608	169.527	-1.21319	0.454013	-2.67216	0.00753657	0.105407	SMO
10589	5968.69	-0.307294	0.115104	-2.66971	0.00759176	0.105961	DRAP1
6641	2585.73	0.296967	0.111246	2.66947	0.0075972	0.105961	SNTB1
2889	16035.8	-0.388095	0.145425	-2.66868	0.0076149	0.10611	RAPGEF1
56339	664.177	0.535009	0.200509	2.66826	0.00762454	0.106147	METTL3
962	2869.38	-0.467879	0.175435	-2.66697	0.00765392	0.106458	CD48
390	317.017	-0.621627	0.233178	-2.66589	0.00767844	0.106701	RND3
306	47.5583	1.12678	0.42276	2.6653	0.00769206	0.106792	ANXA3
89958	883.845	0.652461	0.244906	2.66412	0.00771891	0.107066	SAPCD2
80864	16.8938	2.53248	0.950994	2.66298	0.00774514	0.107332	EGFL8
79675	831.284	0.343197	0.128973	2.661	0.00779082	0.107866	FASTKD1
653319	592.467	0.598858	0.225217	2.65903	0.00783659	0.1084	KIAA0895L
166	6504.07	-0.337031	0.126787	-2.65825	0.00785487	0.108554	TLE5
5738	3606.14	-0.30239	0.113786	-2.65753	0.00787153	0.108685	PTGFRN
54442	3155.17	-0.301483	0.113468	-2.65698	0.00788446	0.108764	KCTD5
8079	5632.48	-0.219243	0.0826095	-2.65396	0.00795523	0.10964	MLF2
55870	2089.27	0.362274	0.136598	2.65212	0.0079988	0.110081	ASH1L
10379	3741.08	-0.273894	0.103278	-2.65199	0.00800181	0.110081	IRF9
10916	2644.46	0.374888	0.141421	2.65086	0.00802877	0.110352	MAGED2
79022	391.077	0.527438	0.199083	2.64934	0.00806501	0.110749	TMEM106C
400986	89.1465	1.01236	0.382448	2.64706	0.00811949	0.111031	ANKRD36C
23033	894.983	0.320299	0.121007	2.64695	0.00812222	0.111031	DOP1A
23767	17.5242	3.06541	1.15807	2.647	0.00812085	0.111031	FLRT3
55013	1009.06	0.444227	0.167774	2.64778	0.0081023	0.111031	MCUB
5376	3128.18	-0.386921	0.14615	-2.64743	0.00811065	0.111031	PMP22
51074	1283.47	0.313206	0.118446	2.64428	0.00818649	0.111707	APIP
84898	10506.7	0.35198	0.133098	2.64452	0.00818063	0.111707	PLXDC2
5218	322.774	0.709593	0.268397	2.64382	0.00819762	0.111758	CDK14
8508	1739.62	0.458533	0.17351	2.64269	0.00822494	0.11203	NIPSNAP1
255631	45.6594	2.16234	0.818644	2.64137	0.0082571	0.112366	COL24A1
23600	939.423	0.482603	0.182772	2.64047	0.00827923	0.112507	AMACR
5783	1020.42	0.547427	0.207332	2.64034	0.00828234	0.112507	PTPN13
26128	772.201	-0.360699	0.136627	-2.64003	0.0082899	0.112509	KIFBP
10134	9323.26	-0.281544	0.106743	-2.63758	0.00834998	0.113058	BCAP31
80152	514.685	0.500144	0.189612	2.63772	0.0083466	0.113058	CENPT
6596	1142.4	0.458816	0.173961	2.63747	0.00835279	0.113058	HLTF
51726	4483.38	-0.249472	0.0945997	-2.63713	0.00836107	0.113069	DNAJB11
92689	270.787	0.712817	0.270538	2.63481	0.00841837	0.113549	FAM114A1
55844	961.749	-0.331331	0.125735	-2.63516	0.00840974	0.113549	PPP2R2D
27075	1013.73	0.353514	0.134172	2.63478	0.00841909	0.113549	TSPAN13
10346	14563.4	-0.333229	0.126519	-2.63382	0.00844291	0.113726	TRIM22
84914	543.852	0.434752	0.165076	2.63365	0.00844724	0.113726	ZNF587
8812	2241.22	-0.262452	0.0997009	-2.6324	0.00847844	0.113943	CCNK
29101	3741.74	-0.2709	0.102903	-2.63258	0.00847402	0.113943	SSU72
283440	23.0504	2.09335	0.795532	2.63139	0.00850371	0.114107	ITFG2-AS1
340061	1128.64	0.645173	0.245191	2.63131	0.00850576	0.114107	STING1
11056	1049.7	0.334376	0.127231	2.62811	0.00858603	0.115055	DDX52
388610	17.402	2.85301	1.08566	2.62789	0.00859166	0.115055	TRNP1
1212	2981.44	-0.249739	0.0950767	-2.62671	0.00862149	0.115149	CLTB
11237	743.598	-0.397211	0.151207	-2.62693	0.00861593	0.115149	RNF24
7633	434.872	-0.486503	0.18521	-2.62677	0.00862005	0.115149	ZNF79
2310	137.521	0.797096	0.303514	2.62623	0.00863374	0.115211	FOXO3B
226	31008.9	-0.232712	0.0886733	-2.62438	0.00868076	0.11564	ALDOA
8906	1570.19	0.358171	0.136482	2.62432	0.00868221	0.11564	AP1G2
3705	6710.12	-0.31417	0.119779	-2.62292	0.00871798	0.11564	ITPK1
9861	1856.05	-0.197888	0.0754265	-2.62358	0.00870098	0.11564	PSMD6
57337	566.625	0.354461	0.135109	2.62351	0.00870277	0.11564	SENP7
26037	3065.43	-0.271166	0.103373	-2.62317	0.00871156	0.11564	SIPA1L1
9095	109.451	0.620939	0.236741	2.62286	0.00871948	0.11564	TBX19
9472	1442.58	0.490192	0.187179	2.61884	0.00882288	0.116602	AKAP6
8455	3062.37	0.252248	0.0963	2.6194	0.00880854	0.116602	ATRN
9768	138.604	2.24072	0.855558	2.61902	0.0088183	0.116602	PCLAF
25780	5237.67	0.403336	0.154004	2.61899	0.00881897	0.116602	RASGRP3
8030	2047.17	0.247122	0.0944336	2.61689	0.00887356	0.117068	CCDC6
6688	31109.7	-0.264822	0.101197	-2.61689	0.00887362	0.117068	SPI1
5778	1568.48	0.521979	0.1996	2.61513	0.00891932	0.117569	PTPN7
51321	992.789	-0.282717	0.108149	-2.61414	0.00894513	0.117758	AMZ2
162989	1690.9	-0.273926	0.104792	-2.61399	0.00894928	0.117758	DEDD2
54757	1186.48	0.533712	0.204345	2.61182	0.00900607	0.118402	FAM20A
541565	395.789	-0.477719	0.182972	-2.61088	0.00903088	0.118625	C8orf58
285533	171.708	-0.64671	0.247775	-2.61007	0.00905236	0.118804	RNF175
27166	4696.1	-0.286435	0.10982	-2.60822	0.00910134	0.119344	PRELID1
64856	496.099	-0.422047	0.161851	-2.60763	0.00911719	0.119448	VWA1
64320	655.738	-0.479637	0.184008	-2.60662	0.0091442	0.119698	RNF25
1282	34.5326	6.10012	2.34162	2.60509	0.0091851	0.120129	COL4A1
10673	1407.2	-0.55877	0.214545	-2.60443	0.0092026	0.120254	TNFSF13B
1265	5423.41	-0.326427	0.125422	-2.60264	0.00925098	0.1206	CNN2
5747	1237.63	-0.376296	0.144574	-2.6028	0.00924658	0.1206	PTK2
83985	4137.33	-0.265664	0.102078	-2.60256	0.00925299	0.1206	SPNS1
286333	15.5439	-2.571	0.989102	-2.59933	0.00934067	0.121638	FAM225A
115290	18.9164	3.08841	1.18862	2.59832	0.00936806	0.121767	FBXO17
9440	902.855	-0.374522	0.144154	-2.59808	0.00937476	0.121767	MED17
59274	2381.92	-0.225941	0.0869634	-2.59811	0.00937381	0.121767	TLNRD1
9227	15.4725	-2.29178	0.882624	-2.59655	0.00941657	0.122205	LRAT
3955	753.663	-0.619682	0.238785	-2.59515	0.009455	0.122494	LFNG
29842	1401.2	0.30682	0.118226	2.5952	0.00945367	0.122494	TFCP2L1
100131564	268.663	0.636487	0.245342	2.59428	0.00947885	0.122697	CCDC18-AS1
23370	3172.71	-0.217011	0.083781	-2.59021	0.00959167	0.123649	ARHGEF18
342371	2350.87	-0.199765	0.0771989	-2.58767	0.00966272	0.123649	ATXN1L
1066	190.816	1.0931	0.422336	2.58822	0.00964737	0.123649	CES1
283229	64.1851	-0.956658	0.369589	-2.58844	0.00964118	0.123649	CRACR2B
23234	756.372	0.57644	0.222667	2.5888	0.00963121	0.123649	DNAJC9
11183	650.443	0.563832	0.217766	2.58917	0.00962078	0.123649	MAP4K5
55320	747.711	0.400591	0.154746	2.58871	0.00963371	0.123649	MIS18BP1
4288	866.769	2.34024	0.904184	2.58824	0.00964684	0.123649	MKI67
23608	4503.52	-0.240753	0.0929701	-2.58957	0.00960949	0.123649	MKRN1
5818	306.193	1.35232	0.522247	2.58943	0.00961344	0.123649	NECTIN1
55607	700.012	0.650097	0.250877	2.59129	0.00956158	0.123649	PPP1R9A
65997	14.7492	3.29407	1.27293	2.58778	0.00965966	0.123649	RASL11B
949	2795.63	0.290304	0.112194	2.58752	0.00966686	0.123649	SCARB1
4308	11.4119	3.59036	1.38725	2.58812	0.00965013	0.123649	TRPM1
3074	13024.1	-0.385115	0.148905	-2.58632	0.00970068	0.123972	HEXB
54739	4549.63	-0.394504	0.152551	-2.58604	0.00970853	0.123972	XAF1
253738	9.41191	5.94069	2.29813	2.58501	0.00973763	0.124239	EBF3
90673	183.316	0.648928	0.251078	2.58457	0.00975008	0.124293	PPP1R3E
2145	857.249	0.278958	0.108015	2.58259	0.0098061	0.12477	EZH1
2355	889.325	-0.46094	0.178495	-2.58238	0.00981228	0.12477	FOSL2
26040	57.1134	1.6759	0.648867	2.58281	0.00979982	0.12477	SETBP1
84272	1503.19	-0.290362	0.112504	-2.58091	0.009854	0.125196	YIPF4
497189	2910.05	-0.505003	0.195696	-2.58055	0.00986418	0.12522	TIFAB
220108	12.6595	4.27823	1.65811	2.58018	0.00987479	0.125249	FAM124A
123879	282.05	-0.584412	0.226748	-2.57736	0.00995576	0.12608	DCUN1D3
221400	1142.59	-0.502591	0.195005	-2.57732	0.00995697	0.12608	TDRD6
6355	324.92	-2.78442	1.08061	-2.57671	0.00997462	0.126092	CCL8
2872	5136.76	-0.277869	0.107837	-2.57675	0.00997329	0.126092	MKNK2
8971	4869.49	-0.295032	0.114571	-2.57511	0.0100207	0.126569	H1-10
55366	730.999	0.460603	0.178925	2.57429	0.0100447	0.126661	LGR4
1118	191.942	1.61593	0.627895	2.57357	0.0100656	0.126818	CHIT1
7006	577.587	-0.354462	0.13788	-2.5708	0.0101464	0.12773	TEC
54360	600.002	0.875879	0.340866	2.56957	0.0101826	0.128079	CYTL1
10361	33.1522	1.19081	0.463553	2.56888	0.0102029	0.128227	NPM2
100506710	1475.91	0.388238	0.151188	2.56792	0.0102311	0.128314	EBLN3P
574506	38.6044	2.17802	0.848212	2.56778	0.0102353	0.128314	MIR503
10	31.7874	1.43141	0.557389	2.56806	0.0102269	0.128314	NAT2
9942	204.57	0.633075	0.246903	2.56407	0.0103454	0.129587	XYLB
56920	130.329	-0.832978	0.324996	-2.56304	0.0103759	0.129862	SEMA3G
83852	1451.37	0.274739	0.107302	2.56043	0.0104543	0.130735	SETDB2
83699	57.0069	1.57444	0.615052	2.55985	0.0104716	0.130843	SH3BGRL2
27115	311.784	1.1174	0.43672	2.55861	0.0105093	0.131097	PDE7B
55449	402.294	0.432131	0.168951	2.55773	0.0105357	0.131319	DHRS4-AS1
10960	6511.16	-0.354813	0.138756	-2.55709	0.0105552	0.131344	LMAN2
123803	2016.09	-0.378533	0.148032	-2.5571	0.0105547	0.131344	NTAN1
2535	1868.36	-0.349238	0.136606	-2.55653	0.0105722	0.131449	FZD2
135	28.8448	-1.61034	0.629982	-2.55617	0.0105832	0.131477	ADORA2A
79168	202.762	-0.627308	0.245458	-2.55566	0.0105986	0.13156	LILRA6
284422	28.2086	1.34037	0.524575	2.55514	0.0106144	0.131648	SMIM24
84885	1126.73	-0.360204	0.141067	-2.55343	0.0106668	0.132081	ZDHHC12
9218	2982.36	-0.215008	0.0842559	-2.55185	0.0107154	0.132574	VAPA
64782	2452.73	-0.335392	0.131488	-2.55074	0.0107495	0.132888	AEN
3301	9186.33	-0.22614	0.0886927	-2.54971	0.0107813	0.133063	DNAJA1
9021	1155.11	-0.557605	0.218685	-2.54981	0.0107781	0.133063	SOCS3
25854	38.196	1.83628	0.720624	2.54819	0.0108285	0.133402	FAM149A
1318	2300.44	-0.408214	0.160239	-2.54754	0.0108487	0.133402	SLC31A2
51673	41.0705	-3.0617	1.20183	-2.54754	0.0108486	0.133402	TPPP3
7410	316.588	-0.5005	0.196475	-2.5474	0.0108529	0.133402	VAV2
10451	1452.26	-0.309143	0.121303	-2.54853	0.0108178	0.133402	VAV3
23038	4343.19	-0.245841	0.0965334	-2.54669	0.0108749	0.133456	WDTC1
23327	1165.27	-0.329194	0.129329	-2.54541	0.0109151	0.133841	NEDD4L
1460	3093.44	-0.215085	0.0845281	-2.54454	0.0109423	0.134065	CSNK2B
100506286	39.409	1.30781	0.514065	2.54405	0.0109574	0.134142	TBC1D8-AS1
1107	6368.99	0.186666	0.0734389	2.54178	0.0110289	0.134908	CHD3
655	22.4491	4.2564	1.67478	2.54147	0.0110386	0.134918	BMP7
3930	4141.28	0.182431	0.0717967	2.54093	0.0110557	0.135017	LBR
10586	8.27149	5.00981	1.9721	2.54034	0.0110745	0.135137	MAB21L2
1659	2759.52	-0.226956	0.0893596	-2.53981	0.0110913	0.135233	DHX8
100506881	108.335	0.856801	0.33747	2.5389	0.0111202	0.135477	MKLN1-AS
79571	1590.94	-0.303099	0.119435	-2.53778	0.0111559	0.135623	GCC1
64395	630.43	0.365424	0.144	2.53767	0.0111592	0.135623	GMCL1
9734	1090.49	0.558279	0.219987	2.53778	0.0111557	0.135623	HDAC9
4241	120.054	0.889673	0.350649	2.53722	0.0111737	0.135691	MELTF
11180	3542.21	0.357795	0.141076	2.53619	0.0112067	0.135982	WDR6
9314	251.775	0.764718	0.301589	2.53563	0.0112246	0.136034	KLF4
7296	9964.88	-0.223079	0.0879825	-2.53549	0.011229	0.136034	TXNRD1
58472	4734.03	-0.48846	0.192689	-2.53496	0.0112459	0.13613	SQOR
27036	2075.45	-0.514367	0.202984	-2.53402	0.0112762	0.136387	SIGLEC7
1946	94.3058	8.56674	3.38372	2.53175	0.0113494	0.137054	EFNA5
26278	1119.55	0.532195	0.210206	2.53177	0.0113487	0.137054	SACS
80279	2087.15	0.409897	0.161964	2.53079	0.0113807	0.137225	CDK5RAP3
353497	35.8996	1.40676	0.555867	2.53075	0.0113817	0.137225	POLN
6185	17864.8	-0.227695	0.0900286	-2.52914	0.0114342	0.137638	RPN2
969	8.35469	3.9708	1.5702	2.52886	0.0114435	0.13764	CD69
51514	180.662	1.74933	0.692088	2.52761	0.0114841	0.137853	DTL
2548	9365.68	-0.355961	0.140829	-2.52762	0.011484	0.137853	GAA
84450	870.212	0.651439	0.257743	2.52748	0.0114885	0.137853	ZNF512
1191	292.383	-1.53508	0.60753	-2.52676	0.0115119	0.137994	CLU
126208	2858.41	-0.280831	0.111152	-2.52656	0.0115185	0.137994	ZNF787
274	2378.08	0.41777	0.165611	2.5226	0.0116492	0.138812	BIN1
29126	309.656	-0.839529	0.332773	-2.52282	0.0116417	0.138812	CD274
94240	6953.39	-0.321576	0.127476	-2.52265	0.0116476	0.138812	EPSTI1
89792	31.3483	2.88342	1.14264	2.52347	0.0116204	0.138812	GAL3ST3
10437	39708.1	-0.380611	0.150868	-2.52282	0.0116419	0.138812	IFI30
1468	347.289	0.729089	0.28903	2.52254	0.0116511	0.138812	SLC25A10
6629	1607.81	-0.341288	0.135237	-2.52363	0.011615	0.138812	SNRPB2
9641	5036.4	-0.371773	0.147468	-2.52104	0.0117008	0.139185	IKBKE
5594	6156.38	-0.296317	0.117532	-2.52116	0.0116968	0.139185	MAPK1
84572	3773.64	-0.367965	0.145979	-2.52068	0.0117129	0.13922	GNPTG
28232	688.817	-0.594538	0.236075	-2.51843	0.011788	0.140003	SLCO3A1
1965	2304.91	-0.239363	0.0950784	-2.51754	0.0118179	0.140247	EIF2S1
7941	7063.16	-0.374141	0.148724	-2.51567	0.0118806	0.140771	PLA2G7
90550	484.073	-0.511966	0.203661	-2.51382	0.0119433	0.141402	MCU
55501	858.046	-0.337757	0.134383	-2.51338	0.011958	0.141466	CHST12
9050	3814.2	-0.50367	0.200443	-2.51278	0.0119783	0.141595	PSTPIP2
348938	23.115	3.04852	1.21395	2.51125	0.0120306	0.142102	NIPAL4
57211	1043	0.579472	0.230978	2.50878	0.0121149	0.142947	ADGRG6
9986	333.234	-0.489032	0.194942	-2.5086	0.012121	0.142947	RCE1
158055	18.1025	2.12741	0.848242	2.50803	0.0121407	0.143068	C9orf163
84263	1901.04	-0.238956	0.0953426	-2.50629	0.0122007	0.143662	HSDL2
23466	1699.83	-0.253254	0.101081	-2.50547	0.012229	0.143884	CBX6
10025	1133.5	-0.264045	0.105415	-2.50483	0.0122512	0.144032	MED16
93621	8834.46	-0.241988	0.0966398	-2.50402	0.0122791	0.144179	MRFAP1
23424	2006.15	-0.264834	0.105768	-2.50392	0.0122827	0.144179	TDRD7
6285	28936.1	-0.387177	0.154697	-2.5028	0.0123214	0.144521	S100B
10383	2122.77	-0.405101	0.161906	-2.50208	0.0123468	0.144706	TUBB4B
5331	1825.91	-0.24093	0.0963172	-2.50142	0.0123695	0.14486	PLCB3
51092	2266.44	-0.403557	0.161384	-2.50061	0.012398	0.145081	SIDT2
64778	3552.01	-0.412741	0.165094	-2.50004	0.0124181	0.145204	FNDC3B
27086	692.422	0.378305	0.15135	2.49953	0.0124357	0.145298	FOXP1
3580	79.1859	-1.48929	0.596635	-2.49614	0.0125552	0.145793	CXCR2P1
25981	470.023	0.599707	0.24013	2.49743	0.0125097	0.145793	DNAH1
2768	5745.92	-0.208053	0.0833444	-2.4963	0.0125496	0.145793	GNA12
4670	8119.48	-0.29894	0.119741	-2.49656	0.0125405	0.145793	HNRNPM
3779	442.884	0.453269	0.181516	2.49714	0.01252	0.145793	KCNMB1
100130950	345.988	0.46522	0.186327	2.49679	0.0125323	0.145793	LOC100130950
8683	3598.52	-0.230082	0.0921617	-2.4965	0.0125425	0.145793	SRSF9
7150	6512.65	-0.173599	0.0695329	-2.49664	0.0125376	0.145793	TOP1
55295	447.569	-0.381998	0.153066	-2.49565	0.0125727	0.145884	KLHL26
2205	3129.81	-0.65549	0.262686	-2.49533	0.0125839	0.145902	FCER1A
78995	59.6391	1.8677	0.748728	2.4945	0.0126135	0.146132	HROB
159195	266.283	0.684467	0.274761	2.49113	0.0127337	0.147413	USP54
54482	202.735	0.594113	0.238636	2.48962	0.0127879	0.147927	TRMT13
2787	2202.6	-0.277032	0.111328	-2.48842	0.0128312	0.148201	GNG5
5700	2910.73	-0.171558	0.0689408	-2.48848	0.012829	0.148201	PSMC1
23366	46.3894	2.86212	1.15164	2.48526	0.0129456	0.149408	KIAA0895
643837	347.759	-0.420744	0.169386	-2.48395	0.0129936	0.149505	LINC01128
9209	926.942	-0.262331	0.105587	-2.48449	0.0129737	0.149505	LRRFIP2
5002	1654.05	-0.357446	0.1439	-2.48399	0.012992	0.149505	SLC22A18
374882	474.025	-0.586506	0.236111	-2.48403	0.0129904	0.149505	TMEM205
57730	46.6986	1.34383	0.541212	2.483	0.0130281	0.149788	ANKRD36B
84230	2534.36	0.232179	0.0935792	2.4811	0.0130979	0.150363	LRRC8C
55577	11233.5	-0.176548	0.0711514	-2.4813	0.0130904	0.150363	NAGK
79134	1076.21	-0.349859	0.14105	-2.48039	0.013124	0.150548	TMEM185B
8541	309.606	0.936865	0.37786	2.4794	0.0131605	0.150852	PPFIA3
5996	1905.17	0.398384	0.160767	2.47803	0.0132111	0.151318	RGS1
51385	1352.5	0.342782	0.138461	2.47567	0.0132987	0.152205	ZNF589
4322	500.271	-0.738311	0.298322	-2.47488	0.0133282	0.152312	MMP13
6626	873.838	0.463642	0.187322	2.4751	0.0133198	0.152312	SNRPA
730091	37.769	1.52723	0.617293	2.47408	0.0133579	0.152533	LINC00886
114825	716.94	-0.311116	0.125763	-2.47382	0.0133677	0.152533	PWWP2A
80206	56.2427	3.01115	1.21744	2.47335	0.0133851	0.152617	FHOD3
8775	5268.95	-0.289601	0.117133	-2.47242	0.0134201	0.152901	NAPA
653857	10.3714	3.03837	1.22924	2.47174	0.0134457	0.152993	ACTR3C
387521	505.211	-0.352544	0.142634	-2.47167	0.0134485	0.152993	TMEM189
64333	6508.14	0.263568	0.106752	2.46898	0.0135499	0.153159	ARHGAP9
79901	1076.31	0.668662	0.270798	2.46923	0.0135404	0.153159	CYBRD1
220729	340.536	0.518836	0.210108	2.46937	0.013535	0.153159	LOC220729
646471	165.101	0.543142	0.219992	2.46892	0.0135523	0.153159	LOC646471
9260	1096.01	-0.560289	0.226809	-2.47031	0.0134995	0.153159	PDLIM7
6539	180.918	0.74755	0.302622	2.47024	0.0135022	0.153159	SLC6A12
283596	39.853	1.39751	0.565992	2.46914	0.0135438	0.153159	SNHG10
55654	6944.75	-0.293864	0.119028	-2.46887	0.0135539	0.153159	TMEM127
23286	25.8901	2.57142	1.04154	2.46886	0.0135543	0.153159	WWC1
55599	242.869	0.662031	0.268286	2.46763	0.013601	0.153572	RNPC3
6348	2444.55	-0.615718	0.249584	-2.46697	0.013626	0.153716	CCL3
747	382.262	-0.573097	0.232341	-2.46662	0.0136397	0.153716	DAGLA
5339	40299.5	-0.32352	0.131166	-2.4665	0.0136442	0.153716	PLEC
2	78951.7	0.418462	0.169744	2.46526	0.0136915	0.154044	A2M
3728	1152.08	-0.351213	0.142468	-2.4652	0.0136937	0.154044	JUP
5306	5882.48	-0.211165	0.0856942	-2.46417	0.0137331	0.154372	PITPNA
3833	148.717	1.39493	0.567064	2.45991	0.0138971	0.1561	KIFC1
80325	1473.52	0.262341	0.106671	2.45935	0.013919	0.156113	ABTB1
6717	786.671	0.342236	0.139154	2.45941	0.0139165	0.156113	SRI
9567	1956.96	-0.290487	0.118316	-2.45519	0.014081	0.157735	GTPBP1
5806	13.8253	-2.09684	0.854076	-2.4551	0.0140845	0.157735	PTX3
6446	4332.28	0.392498	0.159979	2.45344	0.0141499	0.158234	SGK1
7083	214.784	1.52238	0.620451	2.45367	0.0141407	0.158234	TK1
79805	22.2097	4.07127	1.65964	2.4531	0.0141629	0.158263	VASH2
8846	419.035	-0.341586	0.139304	-2.45209	0.0142028	0.158357	ALKBH1
83692	3785.46	-0.293944	0.119863	-2.45234	0.014193	0.158357	CD99L2
5687	3844.15	-0.229743	0.0936771	-2.4525	0.0141868	0.158357	PSMA6
388389	39.0736	-2.13715	0.871993	-2.45087	0.014251	0.158617	CCDC103
399	1346.34	-0.337777	0.137828	-2.45071	0.0142576	0.158617	RHOH
255104	433.318	-0.547747	0.2235	-2.45077	0.0142552	0.158617	TMCO4
23229	599.756	0.416567	0.170117	2.44871	0.0143368	0.15928	ARHGEF9
27238	724.029	-0.311372	0.127159	-2.44867	0.0143383	0.15928	GPKOW
8804	19265.2	-0.353481	0.144435	-2.44734	0.0143915	0.159637	CREG1
26151	614.63	0.567394	0.231816	2.4476	0.0143812	0.159637	NAT9
9220	24.5947	1.40869	0.575749	2.4467	0.014417	0.159803	TIAF1
148345	408.869	0.539301	0.220465	2.4462	0.0144369	0.159841	C1orf127
7803	4173.43	-0.178675	0.0730452	-2.44609	0.0144416	0.159841	PTP4A1
818	991.865	0.46245	0.189208	2.44414	0.0145199	0.160122	CAMK2G
3049	8.52836	5.7965	2.37144	2.44429	0.0145138	0.160122	HBQ1
64968	832.708	0.37289	0.152532	2.44467	0.0144986	0.160122	MRPS6
170463	1873.36	0.253482	0.103706	2.44423	0.0145162	0.160122	SSBP4
285382	100.061	0.88458	0.362099	2.44292	0.0145688	0.160436	C3orf70
1609	2442.27	-0.362698	0.148534	-2.44185	0.0146122	0.160436	DGKQ
57634	4532.86	0.227655	0.0932222	2.44207	0.0146032	0.160436	EP400
9261	5314.96	-0.297624	0.121891	-2.44172	0.0146177	0.160436	MAPKAPK2
90007	3292.08	-0.28893	0.118322	-2.4419	0.0146103	0.160436	MIDN
4481	3502.35	0.326474	0.133644	2.44287	0.0145711	0.160436	MSR1
144195	38.356	-2.04856	0.839027	-2.44159	0.0146227	0.160436	SLC2A14
55813	2115.12	0.22015	0.0902097	2.44043	0.01467	0.160838	UTP6
151056	988.725	0.513723	0.210555	2.43985	0.0146933	0.160977	PLB1
126014	3076.89	-0.425427	0.17441	-2.43923	0.0147185	0.161137	OSCAR
8567	5163.1	-0.178931	0.0733887	-2.43812	0.0147637	0.161515	MADD
79169	511.881	-0.443773	0.1821	-2.43698	0.0148105	0.161713	C1orf35
79587	660.106	0.547077	0.224485	2.43703	0.0148085	0.161713	CARS2
1788	1353.04	0.659602	0.270673	2.4369	0.014814	0.161713	DNMT3A
23065	1784.41	-0.220471	0.0905003	-2.43614	0.0148451	0.161936	EMC1
11116	455.293	0.351851	0.14448	2.43529	0.0148798	0.162197	FGFR1OP
55666	4219.3	-0.161394	0.0662933	-2.43455	0.0149105	0.162414	NPLOC4
11188	15787.1	-0.210232	0.0863771	-2.43388	0.0149379	0.162479	NISCH
56961	19.48	-4.20941	1.72949	-2.43391	0.0149368	0.162479	SHD
9787	83.566	2.23196	0.917874	2.43166	0.0150297	0.16336	DLGAP5
255812	347.798	0.487581	0.20056	2.43109	0.0150533	0.163499	SDHAP1
222698	23.6489	1.60529	0.660475	2.4305	0.0150779	0.163648	NKAPL
166647	145.03	1.99188	0.820765	2.42686	0.0152303	0.165184	ADGRA3
9935	27974.2	-0.307867	0.127009	-2.42398	0.0153513	0.166378	MAFB
23198	4026.29	0.196683	0.0812128	2.42182	0.0154429	0.16725	PSME4
90381	62.1459	2.81466	1.16264	2.42092	0.0154813	0.167469	TICRR
26276	797.348	-0.313994	0.129705	-2.42083	0.0154852	0.167469	VPS33B
132241	146.932	0.759254	0.313727	2.42011	0.0155158	0.16768	RPL32P3
929	7560.75	-0.41594	0.171909	-2.41954	0.0155402	0.167704	CD14
5744	8.76244	-4.48961	1.85548	-2.41965	0.0155356	0.167704	PTHLH
283149	2043.73	-0.285808	0.118175	-2.41851	0.015584	0.168056	BCL9L
1663	382.192	0.637433	0.263622	2.41798	0.0156067	0.168061	DDX11
729085	208.019	-0.84072	0.347667	-2.41818	0.0155985	0.168061	GASK1A
3914	717.496	-0.624187	0.258231	-2.41717	0.0156419	0.1682	LAMB3
100049587	5760.51	-0.34977	0.144687	-2.41742	0.0156308	0.1682	SIGLEC14
3091	9973.34	0.264039	0.109275	2.41627	0.0156806	0.168258	HIF1A
400617	42.754	1.26302	0.52262	2.41671	0.0156613	0.168258	KCNJ2-AS1
4123	2012.47	0.340263	0.140811	2.41645	0.0156728	0.168258	MAN2C1
162681	61.8145	1.36439	0.564868	2.41542	0.0157171	0.168529	C18orf54
1195	1557.29	0.322402	0.133533	2.4144	0.0157613	0.168884	CLK1
670	268.047	0.397669	0.164892	2.41169	0.0158786	0.169992	BPHL
79903	2463.31	-0.217515	0.0902168	-2.41102	0.015908	0.169992	NAA60
439949	14.2303	-2.72173	1.12878	-2.41122	0.0158993	0.169992	PRKCQ-AS1
28966	720.33	0.365543	0.151616	2.41098	0.0159097	0.169992	SNX24
23048	6249.41	-0.215878	0.0895869	-2.4097	0.0159657	0.17047	FNBP1
23216	4330.1	0.215067	0.0892659	2.40928	0.0159839	0.170544	TBC1D1
30850	2179.89	-0.370904	0.153978	-2.40881	0.0160045	0.170643	CDR2L
11194	558.962	-0.343791	0.142802	-2.40746	0.0160639	0.171019	ABCB8
134637	208.437	0.62045	0.2578	2.40672	0.0160967	0.171019	ADAT2
80830	5066.97	-0.278454	0.115707	-2.40655	0.016104	0.171019	APOL6
460	16.6741	3.79625	1.57719	2.40698	0.016085	0.171019	ASTN1
713	65945.3	-0.389449	0.161936	-2.40496	0.0161742	0.171019	C1QB
400950	12.4817	2.62047	1.09017	2.40372	0.0162291	0.171019	C2orf91
7430	11413.8	-0.227873	0.0947987	-2.40375	0.0162278	0.171019	EZR
3105	32403.4	-0.383621	0.159555	-2.40432	0.0162025	0.171019	HLA-A
23308	628.539	0.718981	0.299099	2.40383	0.0162245	0.171019	ICOSLG
9636	11088.5	-0.810295	0.336741	-2.40628	0.0161158	0.171019	ISG15
100289341	32.9056	-1.28324	0.533437	-2.40561	0.0161456	0.171019	MAN1B1-DT
100505771	101.518	0.966284	0.401688	2.40556	0.0161477	0.171019	MHENCR
64419	3817.05	-0.218069	0.090714	-2.40392	0.0162204	0.171019	MTMR14
54729	8.51216	4.01216	1.66937	2.4034	0.0162434	0.171019	NKX1-1
8829	25095.3	-0.323939	0.134733	-2.40431	0.0162032	0.171019	NRP1
8407	3646.01	-0.311339	0.129527	-2.40366	0.0162318	0.171019	TAGLN2
10548	2208.29	-0.193244	0.0804019	-2.40348	0.0162399	0.171019	TM9SF1
55230	1335.35	0.242999	0.100966	2.40673	0.0160959	0.171019	USP40
7022	75.0687	-1.05845	0.440752	-2.40146	0.01633	0.171811	TFAP2C
29082	2351.48	-0.334305	0.139232	-2.40107	0.0163473	0.171874	CHMP4A
83988	13.8026	4.7448	1.97814	2.39862	0.0164572	0.172909	NCALD
55748	18487.5	-0.220502	0.0919766	-2.39737	0.0165134	0.173305	CNDP2
7090	5356.33	0.193893	0.0808806	2.39727	0.0165178	0.173305	TLE3
65250	545.623	0.511275	0.213466	2.39511	0.0166153	0.173969	CPLANE1
3073	17310.6	-0.314693	0.131381	-2.39527	0.0166079	0.173969	HEXA
5965	1666.84	0.263908	0.110186	2.39511	0.0166156	0.173969	RECQL
158747	1205	0.382059	0.159621	2.39353	0.016687	0.174475	MOSPD2
6810	2311.6	-0.218598	0.0913196	-2.39377	0.0166762	0.174475	STX4
57085	1352.1	-0.384656	0.160806	-2.39205	0.0167548	0.175063	AGTRAP
151613	1008.81	0.465573	0.19467	2.3916	0.0167752	0.175155	TTC14
23195	1523.18	0.73771	0.30851	2.3912	0.0167932	0.175222	MDN1
64839	899.215	-0.293833	0.122925	-2.39034	0.0168327	0.175416	FBXL17
22846	8660.02	0.420468	0.175907	2.39029	0.016835	0.175416	VASH1
10313	6308.02	-0.157305	0.0658796	-2.38776	0.0169514	0.176507	RTN3
3685	7487.69	0.301808	0.126428	2.3872	0.0169775	0.176657	ITGAV
29956	5070.98	-0.214609	0.0899144	-2.38681	0.0169952	0.17672	CERS2
23015	521.427	0.643642	0.269727	2.38627	0.0170201	0.17673	GOLGA8A
4210	1150.26	-0.412201	0.172757	-2.38602	0.0170319	0.17673	MEFV
5913	17.7158	1.95979	0.821447	2.38578	0.017043	0.17673	RAPSN
7205	1960.87	-0.356402	0.149353	-2.38631	0.0170183	0.17673	TRIP6
51351	416.348	0.863375	0.361937	2.38543	0.0170592	0.176777	ZNF117
117246	2665.04	-0.431977	0.181183	-2.3842	0.0171162	0.177246	FTSJ3
221184	724.495	-0.448089	0.188029	-2.38309	0.017168	0.177543	CPNE2
51093	665.174	-0.368316	0.154555	-2.38308	0.0171683	0.177543	RRNAD1
7551	659.924	-0.577598	0.242648	-2.3804	0.017294	0.178721	ZNF3
4878	35.2107	1.48946	0.625796	2.3801	0.0173081	0.178744	NPPA
9493	76.5197	1.88887	0.794026	2.37885	0.0173665	0.179225	KIF23
10620	2604.71	-0.237159	0.0997212	-2.37822	0.0173963	0.17941	ARID3B
117155	41.6583	1.67103	0.703304	2.37597	0.017503	0.179814	CATSPER2
4356	126.052	1.50318	0.632529	2.37646	0.0174796	0.179814	MPP3
10371	124.385	0.897967	0.37795	2.37589	0.0175069	0.179814	SEMA3A
57181	962.39	0.563475	0.237094	2.37659	0.0174733	0.179814	SLC39A10
26140	334.442	0.49482	0.208183	2.37685	0.0174613	0.179814	TTLL3
57602	2794.88	0.268682	0.113079	2.37606	0.0174984	0.179814	USP36
34	3077.51	0.24586	0.103539	2.37455	0.0175704	0.180344	ACADM
55827	3155.43	0.257281	0.108365	2.37422	0.0175861	0.180383	DCAF6
81575	27.6264	1.63545	0.689028	2.37357	0.0176172	0.180579	APOLD1
411	3404.53	-0.343262	0.144646	-2.37312	0.0176385	0.180675	ARSB
6197	6812.71	0.182478	0.0769358	2.37182	0.0177007	0.181189	RPS6KA3
5947	50.9204	-1.50923	0.636535	-2.37101	0.0177395	0.181464	RBP1
27183	2516.11	-0.196418	0.0828517	-2.37072	0.0177534	0.181484	VPS4A
54841	423.296	0.376423	0.158863	2.36948	0.0178131	0.181736	BIVM
10498	2776.93	-0.222146	0.0937484	-2.36959	0.0178076	0.181736	CARM1
9271	11.0399	4.84001	2.04267	2.36946	0.0178142	0.181736	PIWIL1
29934	1032.8	-0.304195	0.128514	-2.36702	0.0179319	0.182813	SNX12
4627	40886.8	-0.323505	0.136707	-2.36641	0.0179613	0.18299	MYH9
11112	902.661	0.292914	0.12383	2.36544	0.0180086	0.183214	HIBADH
401561	98.601	0.962297	0.406836	2.36532	0.0180145	0.183214	LINC01451
63905	391.414	-0.391867	0.165679	-2.36521	0.0180196	0.183214	MANBAL
9902	14674.6	0.346688	0.146649	2.36406	0.0180759	0.183662	MRC2
374378	93.4406	-1.0472	0.443021	-2.36377	0.0180898	0.18368	GALNT18
7011	5082.35	0.348143	0.147324	2.36311	0.0181222	0.183885	TEP1
140469	19.2287	1.66069	0.703095	2.36197	0.018178	0.184328	MYO3B
29965	2347.88	-0.262843	0.111381	-2.35984	0.0182826	0.184711	CDIP1
2744	2760.37	0.239146	0.101344	2.35975	0.0182875	0.184711	GLS
1241	1534.54	0.235197	0.099666	2.35986	0.018282	0.184711	LTB4R
4170	10592.9	-0.193071	0.0817819	-2.3608	0.0182357	0.184711	MCL1
9135	6264.77	0.259878	0.110126	2.35982	0.0182839	0.184711	RABEP1
9303	10.2229	2.28333	0.967631	2.35971	0.0182891	0.184711	SNORD25
84915	83.8858	1.55567	0.659446	2.35905	0.0183219	0.184765	FAM222A
100132707	11.4807	2.88986	1.22536	2.35837	0.0183555	0.184765	PAXIP1-AS2
5624	32.2544	6.4205	2.72217	2.3586	0.0183442	0.184765	PROC
8303	4226.05	0.353678	0.149938	2.35883	0.0183327	0.184765	SNN
2590	5146.53	0.248334	0.105337	2.35752	0.0183975	0.185065	GALNT2
23348	56.0492	1.80653	0.76641	2.35713	0.0184168	0.185135	DOCK9
56259	2207.16	-0.22691	0.0963409	-2.35528	0.0185089	0.185814	CTNNBL1
7161	30.8323	2.91843	1.23899	2.35548	0.0184986	0.185814	TP73
29933	2098.63	-0.422994	0.179626	-2.35485	0.0185299	0.185902	GPR132
3753	116.017	0.703704	0.299033	2.35327	0.0186092	0.186449	KCNE1
5373	701.261	0.465774	0.197912	2.35344	0.0186004	0.186449	PMM2
9719	32.3043	2.32996	0.990234	2.35294	0.0186258	0.186492	ADAMTSL2
8564	1306.08	-0.447313	0.190147	-2.35246	0.0186496	0.186607	KMO
60481	3997.71	0.187551	0.0798301	2.34937	0.018805	0.187716	ELOVL5
29127	370.846	0.798854	0.340014	2.34948	0.0187998	0.187716	RACGAP1
677766	26.2474	-2.13433	0.908495	-2.3493	0.0188088	0.187716	SCARNA2
90355	95.2659	1.04127	0.443286	2.34897	0.0188254	0.187745	C5orf30
23551	25.8961	2.93036	1.24808	2.3479	0.0188795	0.18816	RASD2
4221	1035.01	-0.281741	0.120026	-2.34733	0.0189084	0.188324	MEN1
146050	1053.68	0.2668	0.11374	2.34569	0.0189917	0.189029	ZSCAN29
910	48.4908	-1.76994	0.755021	-2.34422	0.0190668	0.189154	CD1B
56851	2211.94	-0.299373	0.127696	-2.34443	0.0190561	0.189154	EMC7
645431	136.733	0.759323	0.323825	2.34485	0.0190345	0.189154	FUT8-AS1
57156	456.606	0.51489	0.219638	2.34427	0.0190643	0.189154	TMEM63C
29128	447.046	1.1509	0.490761	2.34513	0.0190205	0.189154	UHRF1
6990	619.153	-0.428943	0.183015	-2.34375	0.0190907	0.189267	DYNLT3
83667	3370.98	-0.281292	0.120048	-2.34317	0.0191208	0.189441	SESN2
712	85103.5	-0.420478	0.179557	-2.34175	0.0191935	0.189913	C1QA
29785	2805.34	-0.525502	0.224392	-2.34189	0.0191861	0.189913	CYP2S1
27239	658.525	-0.388984	0.166198	-2.34048	0.0192588	0.190352	GPR162
65078	31.7972	2.26306	0.966953	2.3404	0.019263	0.190352	RTN4R
100507387	60.9348	0.936005	0.400013	2.33993	0.0192871	0.190465	LOC100507387
64223	1095.76	-0.253952	0.108543	-2.33965	0.0193018	0.190485	MLST8
123811	1002	-0.25982	0.111179	-2.33696	0.0194412	0.191736	FOPNL
57658	1764.53	0.195662	0.0837532	2.33617	0.0194823	0.191891	CALCOCO1
1039	432.589	0.450686	0.192906	2.3363	0.0194755	0.191891	CDR2
55635	53.2205	2.53199	1.08417	2.33542	0.0195213	0.191947	DEPDC1
3703	4211.33	0.151086	0.0646924	2.33545	0.0195201	0.191947	STT3A
7153	1264.26	1.31126	0.561488	2.33533	0.019526	0.191947	TOP2A
23179	12993.8	-0.383263	0.164206	-2.33404	0.0195934	0.192484	RGL1
29780	728.084	-0.414489	0.177627	-2.33347	0.0196233	0.192653	PARVB
84460	152.378	0.561646	0.240757	2.33284	0.0196568	0.192856	ZMAT1
51808	1569.6	-0.259271	0.11118	-2.332	0.0197007	0.193036	PHAX
100129482	150.39	0.963449	0.413124	2.33211	0.019695	0.193036	ZNF37BP
83850	10.6619	5.38679	2.31043	2.33151	0.0197264	0.193163	ESYT3
55561	65.1307	0.95455	0.409517	2.33092	0.0197577	0.193333	CDC42BPG
26034	1836.11	0.345417	0.148261	2.32979	0.019817	0.193333	IPCEF1
129642	127.476	1.39751	0.599721	2.33026	0.0197925	0.193333	MBOAT2
5355	1890.78	-0.310364	0.133213	-2.32983	0.019815	0.193333	PLP2
10213	2165.06	-0.226206	0.097094	-2.32976	0.0198189	0.193333	PSMD14
7846	2700.08	0.895066	0.384193	2.32973	0.0198205	0.193333	TUBA1A
9278	839.117	-0.284544	0.122167	-2.32914	0.0198517	0.193512	ZBTB22
966	13804.6	0.318265	0.136683	2.32849	0.0198864	0.193601	CD59
30844	4221.96	-0.271151	0.11644	-2.32868	0.019876	0.193601	EHD4
527	18711.5	-0.246676	0.105974	-2.32771	0.0199277	0.193629	ATP6V0C
10283	812.064	0.260464	0.111879	2.3281	0.0199068	0.193629	CWC27
2786	24.3307	-3.79989	1.63232	-2.32791	0.0199171	0.193629	GNG4
55082	1716.99	0.313144	0.13455	2.32735	0.0199465	0.193687	ARGLU1
57460	1063.87	0.343417	0.147584	2.32693	0.0199689	0.193781	PPM1H
1902	1246.73	-0.323673	0.139125	-2.32649	0.0199925	0.193885	LPAR1
127495	32.5437	1.64967	0.709218	2.32604	0.0200163	0.193991	LRRC39
80217	21.6912	4.03165	1.73558	2.32294	0.0201823	0.194243	CFAP43
9988	748.428	0.567312	0.244216	2.32299	0.0201797	0.194243	DMTF1
8220	692.124	-0.249718	0.107434	-2.32438	0.0201053	0.194243	ESS2
55818	3256.39	0.236894	0.101953	2.32356	0.0201492	0.194243	KDM3A
100287497	16.3271	1.40159	0.603346	2.32302	0.0201779	0.194243	LOC100287497
374383	265.569	0.784283	0.337489	2.32388	0.020132	0.194243	NCR3LG1
8974	361.957	-0.536612	0.231008	-2.32292	0.0201836	0.194243	P4HA2
79447	1633.79	-0.259997	0.11185	-2.32451	0.0200984	0.194243	PAGR1
55357	460.75	0.433309	0.186428	2.32427	0.0201112	0.194243	TBC1D2
54472	8882.15	-0.252597	0.108637	-2.32515	0.0200637	0.194243	TOLLIP
57577	50.6375	0.973992	0.419386	2.32243	0.0202101	0.194374	CCDC191
2783	7838.92	-0.216191	0.0931271	-2.32146	0.0202621	0.194751	GNB2
64412	2928.49	-0.276858	0.119294	-2.3208	0.0202975	0.194947	GZF1
57715	90.2764	1.10583	0.476526	2.3206	0.0203083	0.194947	SEMA4G
1147	1520.4	-0.259894	0.112027	-2.31993	0.0203446	0.195095	CHUK
84866	71.6966	-1.1793	0.508354	-2.31984	0.0203496	0.195095	TMEM25
55027	994.753	0.269322	0.116155	2.31864	0.0204146	0.195594	HEATR3
1719	643.615	0.467143	0.201532	2.31796	0.0204515	0.1957	DHFR
7403	1301.39	-0.26525	0.11443	-2.31801	0.0204488	0.1957	KDM6A
63943	177.769	-0.499892	0.215763	-2.31686	0.0205116	0.196086	FKBPL
79921	1728.01	-0.240486	0.103814	-2.31651	0.0205307	0.196086	TCEAL4
53349	1533.72	-0.273202	0.117935	-2.31654	0.0205286	0.196086	ZFYVE1
54480	3482.83	-0.176454	0.0762191	-2.31509	0.0206078	0.196697	CHPF2
8317	102.717	1.03023	0.445064	2.3148	0.020624	0.196728	CDC7
10603	593.495	-0.359175	0.155184	-2.31451	0.0206399	0.196756	SH2B2
1662	631.09	0.475861	0.205716	2.3132	0.0207117	0.196892	DDX10
9700	136.498	1.62218	0.701263	2.31322	0.0207107	0.196892	ESPL1
55668	1123.36	-0.281068	0.121514	-2.31306	0.0207193	0.196892	GPATCH2L
1130	1957.04	0.27038	0.116862	2.31366	0.0206862	0.196892	LYST
10735	4301.74	-0.145414	0.0628468	-2.31379	0.0206794	0.196892	STAG2
10912	90.5301	-0.737765	0.319	-2.31275	0.0207366	0.196932	GADD45G
285613	515.824	0.301874	0.130605	2.31136	0.020813	0.19741	RELL2
26297	411.471	0.342901	0.148346	2.3115	0.0208053	0.19741	SERGEF
3710	67.2075	2.01843	0.873768	2.31003	0.0208867	0.197528	ITPR3
3766	26.0524	-1.45019	0.627821	-2.30988	0.0208946	0.197528	KCNJ10
100129534	33.2305	1.35125	0.584978	2.30991	0.0208929	0.197528	LOC100129534
80143	875.505	0.331199	0.143394	2.30972	0.0209038	0.197528	SIKE1
80149	1834.83	-0.479854	0.207717	-2.31014	0.0208806	0.197528	ZC3H12A
27341	1855.78	-0.264839	0.11472	-2.30857	0.0209672	0.198003	RRP7A
991	152.936	1.65335	0.716364	2.30797	0.0210009	0.198198	CDC20
54883	641.487	-0.319028	0.138294	-2.30689	0.0210612	0.198407	CWC25
2498	347.869	-0.84999	0.368418	-2.30714	0.0210473	0.198407	FTH1P3
9246	7728.8	-0.315408	0.136726	-2.30686	0.0210625	0.198407	UBE2L6
79444	45.7601	1.43536	0.622594	2.30544	0.0211418	0.19903	BIRC7
64115	9226.6	-0.36555	0.158584	-2.30509	0.0211616	0.199093	VSIR
3111	1336.92	0.636317	0.276143	2.3043	0.0212059	0.199138	HLA-DOA
23555	5204.99	-0.324153	0.140645	-2.30475	0.0211804	0.199138	TSPAN15
2853	41.2049	1.39557	0.605746	2.30388	0.0212293	0.199234	GPR31
144097	968.625	-0.28713	0.12468	-2.30294	0.021282	0.199481	SPINDOC
51284	6642.38	0.360723	0.156634	2.30297	0.0212805	0.199481	TLR7
11343	1063.34	0.3724	0.161725	2.30268	0.021297	0.199498	MGLL
5294	5638	0.285686	0.124109	2.30189	0.0213414	0.19979	PIK3CG
6515	3925.35	-0.390744	0.169787	-2.30138	0.02137	0.199933	SLC2A3
6241	331.98	2.28415	0.992756	2.30082	0.0214019	0.200108	RRM2
5480	150.847	-0.615659	0.267692	-2.29988	0.0214548	0.200378	PPIC
5591	5311.55	0.458368	0.199304	2.29984	0.0214573	0.200378	PRKDC
203	1088.53	-0.492652	0.21434	-2.29847	0.0215353	0.200735	AK1
1906	199.53	0.893429	0.388635	2.29889	0.0215114	0.200735	EDN1
256158	43.7445	3.00159	1.30589	2.29851	0.0215329	0.200735	HMCN2
5045	4296.94	-0.296331	0.129016	-2.29684	0.0216277	0.201472	FURIN
29887	1960.36	0.277838	0.121013	2.29593	0.02168	0.201835	SNX10
345757	373.978	-0.478148	0.208331	-2.29513	0.0217254	0.201932	FAM174A
9219	3725.99	-0.160631	0.0699905	-2.29505	0.0217305	0.201932	MTA2
23087	731.258	-0.385318	0.167868	-2.29536	0.0217124	0.201932	TRIM35
3690	36.0742	2.52034	1.09858	2.29419	0.0217796	0.202264	ITGB3
51239	386.043	-0.377137	0.164502	-2.29261	0.0218707	0.202853	ANKRD39
311	7745.03	-0.282121	0.123067	-2.29242	0.0218814	0.202853	ANXA11
1762	409.336	-0.608956	0.26575	-2.29146	0.0219367	0.20313	DMWD
8061	279.877	-0.395147	0.172448	-2.2914	0.02194	0.20313	FOSL1
91316	297.132	0.64498	0.281596	2.29044	0.0219957	0.203396	GUSBP11
5527	3495.27	0.155956	0.0680864	2.29056	0.0219888	0.203396	PPP2R5C
5328	470.625	-0.485032	0.211794	-2.29011	0.0220148	0.203449	PLAU
8943	9327.62	-0.126026	0.0550459	-2.28948	0.0220516	0.203591	AP3D1
84418	1021.64	-0.35971	0.157135	-2.28917	0.0220694	0.203591	CYSTM1
64744	5721.37	-0.319135	0.139412	-2.28915	0.0220706	0.203591	SMAP2
28964	2059.9	-0.326727	0.142786	-2.28824	0.0221238	0.203957	GIT1
970	21.3499	-1.52931	0.668472	-2.28777	0.0221511	0.204085	CD70
84941	304.206	-0.550879	0.240944	-2.28633	0.0222348	0.204731	HSH2D
9047	101.861	-0.879763	0.384879	-2.28582	0.022265	0.204884	SH2D2A
10630	59.6196	1.45567	0.63692	2.28549	0.0222843	0.204937	PDPN
5423	654.1	0.363371	0.159124	2.28357	0.0223969	0.205848	POLB
10205	626.869	-0.680499	0.298078	-2.28295	0.022433	0.206054	MPZL2
79709	17044	-0.226945	0.0994502	-2.28199	0.0224897	0.206449	COLGALT1
29903	1281.06	-0.232409	0.101856	-2.28175	0.0225042	0.206457	CCDC106
650669	297.593	0.582236	0.255233	2.28119	0.0225372	0.206634	GAS6-AS1
54800	1727.36	0.25649	0.112467	2.28058	0.0225734	0.206841	KLHL24
9099	22.1411	1.68853	0.740555	2.28008	0.0226029	0.206986	USP2
10906	2532.08	-0.285613	0.125287	-2.27967	0.0226272	0.207083	TRAFD1
55291	3109.01	-0.167206	0.0733728	-2.27885	0.0226757	0.207401	PPP6R3
55603	3148.4	-0.258681	0.113538	-2.27836	0.022705	0.207543	TENT5A
10066	7164.85	-0.26827	0.117769	-2.27795	0.0227298	0.207645	SCAMP2
85463	2756.13	0.267276	0.117437	2.27591	0.0228516	0.208632	ZC3H12C
100507347	111.532	-0.552343	0.242723	-2.27561	0.0228693	0.208667	VIM-AS1
1977	1944.45	0.19396	0.0852641	2.27482	0.0229168	0.208848	EIF4E
84876	1540.92	-0.474401	0.208527	-2.27501	0.0229052	0.208848	ORAI1
83879	109.273	3.28271	1.44354	2.27407	0.0229621	0.209135	CDCA7
55911	10499.5	-0.346172	0.152267	-2.27346	0.0229984	0.20934	APOBR
11047	3543.26	-0.202144	0.0889625	-2.27224	0.0230721	0.209873	ADRM1
57084	18.9614	7.6917	3.38539	2.27203	0.0230848	0.209873	SLC17A6
124540	643.941	0.57559	0.25342	2.27129	0.0231294	0.210059	MSI2
23429	2174.69	-0.240848	0.106054	-2.271	0.0231469	0.210059	RYBP
10992	6892.8	-0.177495	0.0781565	-2.27102	0.0231457	0.210059	SF3B2
85459	549.865	0.504788	0.222438	2.26935	0.0232473	0.210842	CEP295
79812	487.181	0.608301	0.268078	2.26912	0.0232611	0.210842	MMRN2
1508	123740	-0.25612	0.112886	-2.26884	0.0232779	0.210868	CTSB
10399	8826.15	0.201425	0.088836	2.26738	0.023367	0.211548	RACK1
1629	878.543	-0.285126	0.125796	-2.26657	0.0234165	0.211706	DBT
196513	489.993	-0.318681	0.140611	-2.26641	0.0234264	0.211706	DCP1B
51150	7777.11	-0.20551	0.090661	-2.2668	0.0234026	0.211706	SDF4
440081	107.819	0.988959	0.436599	2.26514	0.023504	0.212199	DDX12P
389421	968.748	0.393141	0.173583	2.26485	0.0235217	0.212199	LIN28B
57506	5143.4	0.233067	0.102907	2.26483	0.023523	0.212199	MAVS
83463	73.6816	0.852377	0.376487	2.26403	0.0235724	0.212517	MXD3
3454	7132.44	-0.295121	0.130504	-2.26139	0.0237352	0.213835	IFNAR1
6720	2811.11	-0.338364	0.149644	-2.26112	0.0237516	0.213835	SREBF1
255043	99.1149	0.960403	0.424775	2.26097	0.0237611	0.213835	TMEM86B
29990	252.168	0.563077	0.249102	2.26043	0.0237944	0.213881	PILRB
6599	3004.95	0.252528	0.111716	2.26045	0.0237931	0.213881	SMARCC1
147686	121.658	0.520782	0.230454	2.25981	0.0238331	0.214102	ZNF418
9532	347.806	0.343228	0.151951	2.25881	0.0238952	0.214405	BAG2
93081	192.203	0.557678	0.246889	2.25882	0.0238944	0.214405	TEX30
4013	831.16	0.34623	0.153313	2.25832	0.0239257	0.214551	VWA5A
6125	10717.6	0.286048	0.126706	2.25757	0.0239724	0.214843	RPL5
58487	901.274	0.441611	0.195682	2.25678	0.0240218	0.215158	CREBZF
4037	652.512	0.726912	0.322244	2.25578	0.0240842	0.215589	LRP3
81846	2137.17	-0.263627	0.116954	-2.2541	0.0241899	0.216406	SBF2
23101	12.523	3.0253	1.34274	2.25308	0.0242539	0.216723	MCF2L2
197259	616.973	-0.587429	0.260709	-2.2532	0.0242468	0.216723	MLKL
2635	62.6954	-0.78176	0.347053	-2.25256	0.0242867	0.216887	GBP3
79837	1003.42	-0.290017	0.128794	-2.25179	0.0243358	0.21707	PIP4K2C
27348	3449.55	-0.30163	0.133943	-2.25193	0.0243268	0.21707	TOR1B
5664	1419.52	0.374213	0.166209	2.25146	0.0243561	0.217123	PSEN2
84561	271.186	0.707162	0.314183	2.2508	0.0243984	0.217246	SLC12A8
7770	552.079	-0.336725	0.149603	-2.25079	0.0243987	0.217246	ZNF227
1848	4267.85	-0.264517	0.117622	-2.24887	0.0245206	0.217563	DUSP6
2009	220.133	1.17624	0.522954	2.24923	0.0244977	0.217563	EML1
3909	14.7946	3.44164	1.53004	2.24939	0.0244878	0.217563	LAMA3
374354	629.178	0.344148	0.153022	2.24901	0.024512	0.217563	NHLRC2
9409	640.417	-0.380221	0.169045	-2.24923	0.024498	0.217563	PEX16
202018	1366.18	-0.226633	0.100757	-2.24931	0.024493	0.217563	TAPT1
64858	753.954	-0.251571	0.111897	-2.24823	0.0245614	0.217797	DCLRE1B
3780	141.764	0.557718	0.248152	2.24749	0.024609	0.218091	KCNN1
9753	317.825	0.427069	0.190072	2.24688	0.0246479	0.218308	ZSCAN12
6895	627.321	-0.305259	0.135887	-2.24641	0.0246775	0.218442	TARBP2
150946	713.471	-0.415006	0.184762	-2.24616	0.0246938	0.218458	GAREM2
1729	9994.58	-0.215425	0.0959318	-2.24561	0.0247293	0.218645	DIAPH1
91975	101.615	1.17778	0.524682	2.24475	0.0247844	0.219004	ZNF300
2117	823.699	-0.392454	0.174912	-2.24372	0.0248502	0.219457	ETV3
79940	23.9342	1.28141	0.571458	2.24235	0.0249386	0.220109	LINC00472
607	641.908	0.659874	0.294417	2.24129	0.0250072	0.220455	BCL9
256076	9.65818	5.2406	2.33844	2.24107	0.0250216	0.220455	COL6A5
3133	29844.1	-0.393553	0.175581	-2.24143	0.0249981	0.220455	HLA-E
441024	85.7304	0.789564	0.352398	2.24054	0.0250556	0.220626	MTHFD2L
3712	4797.25	0.19265	0.0860194	2.23961	0.0251161	0.221031	IVD
59	250.605	-0.56943	0.254468	-2.23773	0.0252388	0.221564	ACTA2
5493	20.3907	2.61494	1.16833	2.23818	0.025209	0.221564	PPL
6202	10730.6	0.244433	0.10924	2.23758	0.0252484	0.221564	RPS8
85378	1350.81	0.301004	0.134479	2.2383	0.0252014	0.221564	TUBGCP6
57575	9.22644	-2.36694	1.05835	-2.23645	0.0253224	0.221942	PCDH10
9780	2838.12	0.462241	0.20668	2.23651	0.0253186	0.221942	PIEZO1
83758	12.9748	2.07366	0.927416	2.23596	0.0253546	0.222095	RBP5
5209	2595.14	-0.272003	0.121797	-2.23325	0.0255325	0.223392	PFKFB3
54910	8975.17	-0.272702	0.12212	-2.23306	0.0255448	0.223392	SEMA4C
6678	214.922	-0.893853	0.400287	-2.23303	0.025547	0.223392	SPARC
51566	1645.79	0.245834	0.110188	2.23105	0.025678	0.223503	ARMCX3
388650	115.968	0.865253	0.387596	2.23236	0.0255915	0.223503	DIPK1A
10712	1094.09	-0.395466	0.177243	-2.23121	0.0256675	0.223503	FAM189B
3552	399.858	-0.357239	0.16008	-2.23164	0.025639	0.223503	IL1A
128869	381.916	0.323232	0.144864	2.23129	0.0256621	0.223503	PIGU
861	1342.64	-0.432468	0.193756	-2.23202	0.0256136	0.223503	RUNX1
30009	8.21292	-2.31523	1.03706	-2.2325	0.0255819	0.223503	TBX21
54386	2399.57	-0.267297	0.119773	-2.23169	0.0256354	0.223503	TERF2IP
3796	1433.04	0.441148	0.197842	2.2298	0.025761	0.224097	KIF2A
22904	5497.97	-0.287374	0.128916	-2.22916	0.0258032	0.224335	SBNO2
2512	532124	-0.367617	0.164968	-2.22842	0.0258525	0.224634	FTL
23774	1646.44	-0.250318	0.112368	-2.22766	0.0259032	0.224817	BRD1
57050	1703.42	-0.207366	0.0931033	-2.22726	0.0259296	0.224917	UTP3
2782	18702	-0.164511	0.0738736	-2.22693	0.0259519	0.224981	GNB1
84033	510.813	0.846487	0.380446	2.22499	0.0260821	0.225592	OBSCN
79567	4185	0.210193	0.0944642	2.22511	0.026074	0.225592	RIPOR1
6128	13663.9	0.26787	0.120382	2.22516	0.0260706	0.225592	RPL6
7114	1555.3	0.472021	0.212096	2.22551	0.0260473	0.225592	TMSB4X
2907	12962.1	-0.263496	0.118467	-2.22421	0.0261346	0.225632	GRINA
768096	8.61118	-2.40366	1.08049	-2.22461	0.0261073	0.225632	HAR1A
54557	1816.89	0.395613	0.177881	2.22403	0.0261464	0.225632	SGTB
7280	593.611	-0.495503	0.222756	-2.22442	0.0261202	0.225632	TUBB2A
65985	1127.63	0.236941	0.106643	2.22182	0.0262954	0.226059	AACS
84680	221.04	0.752766	0.338654	2.22282	0.0262283	0.226059	ACCS
941	571.804	-0.440007	0.197959	-2.22271	0.0262352	0.226059	CD80
81570	1207.72	0.232289	0.104552	2.22175	0.0262999	0.226059	CLPB
10049	4640.92	-0.19632	0.0883629	-2.22175	0.0263005	0.226059	DNAJB6
83999	96.7592	-1.01816	0.458176	-2.22219	0.0262703	0.226059	KREMEN1
4121	1698.78	0.267641	0.120418	2.22259	0.0262433	0.226059	MAN1A1
10067	1798.63	-0.254805	0.114762	-2.22028	0.0263996	0.226782	SCAMP3
3798	13.6726	4.39545	1.98012	2.21979	0.0264331	0.22694	KIF5A
79092	272.126	0.796029	0.35882	2.21846	0.0265232	0.227069	CARD14
64780	10025.5	0.260164	0.117267	2.21856	0.0265169	0.227069	MICAL1
8493	1087.38	-0.227398	0.102466	-2.21926	0.0264693	0.227069	PPM1D
79677	633.13	0.525952	0.237014	2.21908	0.0264814	0.227069	SMC6
9877	3996.89	0.219622	0.0989831	2.21878	0.0265014	0.227069	ZC3H11A
5910	2219.66	0.221966	0.100068	2.21816	0.0265443	0.227121	RAP1GDS1
116071	862.204	-0.355019	0.160094	-2.21756	0.0265847	0.227231	BATF2
84258	50.7393	1.45001	0.653885	2.21753	0.0265872	0.227231	SYT3
595	9945.31	-0.232742	0.105053	-2.21547	0.0267276	0.227334	CCND1
10658	2693.55	0.2441	0.110174	2.21559	0.0267194	0.227334	CELF1
51428	2410.67	-0.175705	0.0792869	-2.21607	0.0266869	0.227334	DDX41
23046	3244.92	0.31111	0.140411	2.21571	0.0267113	0.227334	KIF21B
9735	502.115	0.598638	0.270189	2.21563	0.0267171	0.227334	KNTC1
9500	1682.86	0.697896	0.315024	2.21537	0.0267346	0.227334	MAGED1
8437	2669.64	-0.439056	0.198149	-2.21579	0.0267059	0.227334	RASAL1
5973	4206.13	-0.287716	0.129809	-2.21646	0.0266603	0.227334	RENBP
11018	1368.68	-0.279287	0.126012	-2.21636	0.026667	0.227334	TMED1
9401	294.647	0.853028	0.385172	2.21466	0.0267831	0.227619	RECQL4
3185	9886.67	-0.178514	0.0806434	-2.21362	0.0268548	0.227774	HNRNPF
11079	3266.53	-0.16767	0.0757479	-2.21352	0.0268616	0.227774	RER1
284129	757.375	0.404514	0.182711	2.21395	0.026832	0.227774	SLC26A11
90025	96.5385	0.803485	0.362892	2.21411	0.0268209	0.227774	UBE3D
8942	2317.64	-0.301197	0.13613	-2.21258	0.0269268	0.227943	KYNU
57380	1010.49	0.245148	0.110788	2.21277	0.0269134	0.227943	MRS2
26804	11.613	2.38382	1.07721	2.21295	0.0269011	0.227943	SNORD45B
4792	3598.67	-0.397355	0.179658	-2.21173	0.0269852	0.228218	NFKBIA
79730	15.7305	-1.6774	0.758454	-2.2116	0.0269942	0.228218	NSUN7
7052	1869.31	-0.48197	0.217943	-2.21145	0.0270046	0.228218	TGM2
79004	1897.71	-0.355346	0.160711	-2.21108	0.0270303	0.228308	CUEDC2
64319	2523.09	-0.208666	0.0943956	-2.21054	0.0270675	0.228494	FBRS
3995	407.659	-0.400365	0.181178	-2.20978	0.0271201	0.228811	FADS3
2534	762.917	0.657072	0.297377	2.20956	0.0271357	0.228815	FYN
823	5124.6	-0.236197	0.106949	-2.20851	0.0272089	0.229177	CAPN1
25970	1371.79	0.340381	0.15416	2.20797	0.0272465	0.229365	SH2B1
29920	1667.62	-0.211096	0.0956527	-2.2069	0.0273213	0.229769	PYCR2
7171	12119.1	-0.205023	0.0929032	-2.20685	0.0273248	0.229769	TPM4
9324	1235.2	0.284356	0.128898	2.20605	0.0273803	0.23009	HMGN3
5575	222.142	1.09647	0.497072	2.20586	0.0273935	0.23009	PRKAR1B
4179	4610.49	0.21954	0.0996322	2.2035	0.0275595	0.231356	CD46
10553	1278.47	-0.451088	0.20474	-2.20322	0.0275793	0.231394	HTATIP2
55638	43.8974	7.45467	3.38395	2.20295	0.0275985	0.231426	SYBU
9585	704.261	0.370339	0.168194	2.20186	0.0276754	0.23143	KIF20B
11333	2943.42	-0.350772	0.159301	-2.20194	0.0276692	0.23143	PDAP1
387496	39.23	1.27452	0.578731	2.20227	0.0276462	0.23143	RASL11A
55188	315.218	0.825197	0.374635	2.20267	0.027618	0.23143	RIC8B
80712	16.0579	7.45193	3.38576	2.20096	0.0277386	0.231803	ESX1
6695	95.5316	-2.16527	0.983859	-2.20079	0.0277508	0.231803	SPOCK1
2207	17639.5	-0.386592	0.175743	-2.19975	0.0278244	0.23229	FCER1G
22893	1234.65	-0.280864	0.127791	-2.19784	0.0279602	0.232984	BAHD1
1362	3070.11	-0.263689	0.119979	-2.19778	0.0279646	0.232984	CPD
57184	2075.55	0.225645	0.102681	2.19753	0.0279825	0.232984	FAM219B
91433	307.044	0.714697	0.325169	2.19792	0.0279546	0.232984	RCCD1
6016	2897.8	-0.321312	0.146217	-2.1975	0.0279845	0.232984	RIT1
140885	23765.7	-0.29009	0.132027	-2.1972	0.0280061	0.233035	SIRPA
7041	36.0598	-1.86544	0.849594	-2.19569	0.0281144	0.233807	TGFB1I1
51586	3118.11	-0.201887	0.0920035	-2.19434	0.0282109	0.234481	MED15
1522	77733.5	-0.255903	0.11672	-2.19246	0.0283463	0.235348	CTSZ
56897	1602.85	-0.232897	0.106225	-2.19249	0.0283442	0.235348	WRNIP1
11034	1516.94	0.259346	0.118334	2.19164	0.0284054	0.235537	DSTN
23072	9.89971	3.89975	1.7795	2.19149	0.0284164	0.235537	HECW1
8740	110.974	0.724879	0.330802	2.19128	0.0284314	0.235537	TNFSF14
207	4293.08	-0.221056	0.100898	-2.19088	0.0284607	0.23565	AKT1
56924	32.7272	-1.31775	0.601574	-2.1905	0.028488	0.235747	PAK6
9507	20.3886	2.21352	1.01102	2.18938	0.0285691	0.235962	ADAMTS4
11119	596.49	0.299278	0.136681	2.18961	0.0285526	0.235962	BTN3A1
54914	860.28	0.366157	0.167217	2.18971	0.0285452	0.235962	FOCAD
8189	4400.84	-0.16359	0.074723	-2.18928	0.0285764	0.235962	SYMPK
126792	1213.37	-0.253712	0.115946	-2.18819	0.0286559	0.236231	B3GALT6
50619	5459.5	-0.339239	0.155027	-2.18825	0.0286511	0.236231	DEF6
10875	12274.1	-0.4192	0.191567	-2.18827	0.0286503	0.236231	FGL2
51191	3345.2	-0.373502	0.170736	-2.1876	0.028699	0.236335	HERC5
84251	17.3774	2.49302	1.13962	2.18759	0.0286998	0.236335	SGIP1
51338	966.049	0.51193	0.234102	2.18678	0.0287585	0.236691	MS4A4A
7290	2796.34	-0.246136	0.112589	-2.18614	0.0288057	0.23695	HIRA
1675	59.5971	-1.06369	0.486645	-2.18576	0.0288333	0.237047	CFD
57213	389.048	0.365382	0.167226	2.18496	0.0288919	0.237401	SPRYD7
254531	608.099	0.315772	0.14455	2.18452	0.0289242	0.237408	LPCAT4
84179	540.768	-0.475088	0.217465	-2.18467	0.0289133	0.237408	SLC49A3
7170	20542	-0.196603	0.090021	-2.18397	0.0289645	0.23761	TPM3
4814	11744	-0.339057	0.155377	-2.18215	0.0290982	0.237675	NINJ1
56675	84.9632	0.853997	0.391138	2.18336	0.0290091	0.237675	NRIP3
79605	4607.56	0.302947	0.13882	2.18231	0.0290868	0.237675	PGBD5
5253	1386.94	-0.264362	0.121095	-2.1831	0.0290285	0.237675	PHF2
54476	2170.82	0.175631	0.0804549	2.18297	0.029038	0.237675	RNF216
7442	228.252	0.632499	0.289795	2.18258	0.0290669	0.237675	TRPV1
163131	924.708	0.296638	0.135915	2.18252	0.0290714	0.237675	ZNF780B
5476	21989	-0.338729	0.155266	-2.1816	0.029139	0.237879	CTSA
26515	1045.67	0.272785	0.125077	2.18094	0.0291882	0.238152	TIMM10B
824	182.543	-0.952607	0.43706	-2.17958	0.0292887	0.238586	CAPN2
56916	1468.09	0.423375	0.194239	2.17966	0.029283	0.238586	SMARCAD1
51760	349.553	0.523031	0.23994	2.17984	0.0292691	0.238586	SYT17
100130009	24.589	1.29927	0.596268	2.179	0.0293317	0.238808	HMGA1P8
684	17763.3	-0.367524	0.168738	-2.17807	0.0294005	0.239042	BST2
4968	489.011	0.385241	0.17686	2.17822	0.0293897	0.239042	OGG1
57326	5297.98	-0.254527	0.116864	-2.17798	0.0294078	0.239042	PBXIP1
728724	59.6863	0.693215	0.318363	2.17743	0.0294482	0.239241	LINC00977
6865	29.2352	-2.41686	1.11011	-2.17713	0.0294708	0.239296	TACR2
283337	1330.38	0.202804	0.0931829	2.17641	0.0295245	0.239604	ZNF740
64651	1055.42	-0.271925	0.12499	-2.17557	0.0295874	0.239985	CSRNP1
28986	273.602	0.507768	0.233437	2.17518	0.0296163	0.240065	MAGEH1
112939	3681.39	-0.213611	0.0982112	-2.17501	0.029629	0.240065	NACC1
84057	22.4254	2.63635	1.21258	2.17417	0.0296922	0.240448	MND1
57724	2817.32	0.160382	0.0737849	2.17364	0.0297319	0.240641	EPG5
53829	857.624	0.516622	0.237711	2.17332	0.0297566	0.240712	P2RY13
23173	1320.41	0.258889	0.119165	2.17253	0.0298155	0.241059	METAP1
3187	5165.62	0.361096	0.166303	2.17132	0.0299073	0.241518	HNRNPH1
9645	2771.83	-0.320412	0.147577	-2.17115	0.0299202	0.241518	MICAL2
56105	115.829	0.779597	0.359004	2.17156	0.0298892	0.241518	PCDHGA11
100506020	67.1219	0.852223	0.392646	2.17046	0.0299721	0.241531	ARAP1-AS2
57555	241.4	0.937865	0.43214	2.17028	0.0299856	0.241531	NLGN2
5638	403.837	-0.339356	0.156335	-2.1707	0.0299542	0.241531	PRRG1
53346	2563.85	0.303319	0.139732	2.17072	0.0299527	0.241531	TM6SF1
57182	1276.27	0.277945	0.128127	2.16928	0.0300611	0.242009	ANKRD50
4615	5772.48	-0.242591	0.111882	-2.16828	0.0301375	0.242238	MYD88
5184	6920.57	-0.255082	0.117623	-2.16864	0.03011	0.242238	PEPD
6696	289496	0.714911	0.329698	2.16838	0.0301298	0.242238	SPP1
100128569	330.047	0.460945	0.212703	2.16709	0.0302283	0.242317	C19orf71
64770	436.864	0.717924	0.331253	2.1673	0.0302122	0.242317	CCDC14
26524	717.85	-0.399982	0.18452	-2.16769	0.0301822	0.242317	LATS2
23094	3824.74	-0.236357	0.109072	-2.16697	0.0302371	0.242317	SIPA1L3
22847	150.883	1.03722	0.478669	2.16689	0.0302435	0.242317	ZNF507
9132	10.7565	2.93524	1.35498	2.16626	0.0302916	0.242573	KCNQ4
80063	375.26	0.363012	0.16763	2.16556	0.0303448	0.242742	ATF7IP2
2130	6201.87	-0.139952	0.064624	-2.16563	0.0303395	0.242742	EWSR1
93624	2138.55	-0.173773	0.0802579	-2.16518	0.0303741	0.242848	TADA2B
23077	8085.77	0.194958	0.0900785	2.16431	0.0304407	0.242995	MYCBP2
4779	10057.8	-0.234836	0.108494	-2.1645	0.0304256	0.242995	NFE2L1
23598	1044.22	-0.385562	0.178115	-2.16467	0.0304127	0.242995	PATZ1
10927	2865.36	0.224748	0.103884	2.16345	0.0305063	0.24339	SPIN1
54998	1754.34	-0.317073	0.146766	-2.1604	0.0307414	0.243423	AURKAIP1
1837	1273.1	0.245448	0.113527	2.16202	0.0306165	0.243423	DTNA
22909	612.986	0.464385	0.214985	2.16008	0.0307664	0.243423	FAN1
8807	8.7558	4.05666	1.87777	2.16036	0.0307445	0.243423	IL18RAP
9079	9.96789	-1.78204	0.82419	-2.16217	0.0306051	0.243423	LDB2
79165	320.288	-0.356095	0.16471	-2.16195	0.0306222	0.243423	LENG1
9683	3571.55	-0.237921	0.11013	-2.16036	0.0307448	0.243423	N4BP1
114876	1874.52	0.301014	0.139339	2.1603	0.0307498	0.243423	OSBPL1A
283970	318.125	0.560271	0.259026	2.16299	0.0305419	0.243423	PDXDC2P-NPIPB14P
267002	174.479	-0.525135	0.243023	-2.16085	0.0307073	0.243423	PGBD2
154214	112.765	0.572408	0.264682	2.16262	0.0305702	0.243423	RNF217
8405	2128.31	-0.198333	0.0917683	-2.16124	0.0306771	0.243423	SPOP
7162	49.6783	1.55771	0.721028	2.16041	0.0307412	0.243423	TPBG
25893	99.0109	0.885896	0.410126	2.16006	0.030768	0.243423	TRIM58
57570	540.955	0.391425	0.181134	2.16097	0.0306976	0.243423	TRMT5
285989	115.068	0.744862	0.344394	2.16282	0.0305552	0.243423	ZNF789
147	20.1874	-2.07443	0.960515	-2.1597	0.0307958	0.243516	ADRA1B
1870	112.464	2.01135	0.931423	2.15944	0.0308159	0.243547	E2F2
8728	664.025	-1.41744	0.656631	-2.15866	0.0308768	0.243645	ADAM19
51309	238.201	0.485111	0.224693	2.15899	0.0308506	0.243645	ARMCX1
83734	232.529	0.4288	0.19868	2.15824	0.0309088	0.243645	ATG10
83658	2448.81	-0.29864	0.138341	-2.15872	0.030872	0.243645	DYNLRB1
114822	215.511	-0.653519	0.302781	-2.15839	0.0308977	0.243645	RHPN1
9478	9.26229	3.51635	1.62957	2.15784	0.0309405	0.243767	CABP1
84830	117.398	0.905428	0.419729	2.15717	0.0309922	0.244047	ADTRP
376940	422.351	-0.290389	0.134669	-2.15632	0.0310584	0.244441	ZC3H6
79726	829.114	0.334014	0.154918	2.15607	0.0310779	0.244468	WDR59
414189	222.388	0.687119	0.3188	2.15533	0.0311358	0.244786	AGAP6
58190	1560.66	-0.323001	0.149951	-2.15405	0.0312364	0.244786	CTDSP1
23499	10405	0.276469	0.128339	2.15422	0.0312231	0.244786	MACF1
100131998	119.249	-0.557787	0.258974	-2.15383	0.0312532	0.244786	RRN3P3
7979	1417.31	-0.321816	0.149416	-2.15383	0.0312538	0.244786	SEM1
23428	7628.1	-0.261425	0.12132	-2.15483	0.0311748	0.244786	SLC7A8
7329	2527.28	-0.214728	0.0996712	-2.15436	0.0312119	0.244786	UBE2I
57567	1223.45	-0.268447	0.124591	-2.15463	0.0311906	0.244786	ZNF319
144348	2088.34	0.389884	0.18103	2.15369	0.0312641	0.244786	ZNF664
80216	1591.31	0.35456	0.164663	2.15324	0.0312997	0.244938	ALPK1
60312	121.526	1.24868	0.580391	2.15144	0.0314417	0.245161	AFAP1
5010	29.9505	1.16709	0.542257	2.15229	0.0313746	0.245161	CLDN11
56927	2568.39	-0.241291	0.112148	-2.15153	0.0314341	0.245161	GPR108
203414	19.704	-1.32687	0.616626	-2.15182	0.0314119	0.245161	LINC01560
64127	1623.74	-0.39417	0.183165	-2.152	0.0313977	0.245161	NOD2
140876	10.7544	2.36972	1.10108	2.15217	0.0313839	0.245161	RIPOR3
118472	480.553	-0.475197	0.220833	-2.15184	0.03141	0.245161	ZNF511
6453	1726.15	0.216523	0.100651	2.15122	0.0314588	0.245168	ITSN1
2138	38.6784	7.27095	3.38407	2.14858	0.0316676	0.246541	EYA1
11021	3530.4	-0.177989	0.0828324	-2.14878	0.0316516	0.246541	RAB35
9540	449.87	-0.35363	0.164668	-2.14754	0.0317507	0.247061	TP53I3
6948	1260.3	-0.490975	0.228658	-2.1472	0.0317774	0.247141	TCN2
55215	373.527	0.822976	0.383321	2.14696	0.0317963	0.247161	FANCI
3579	1200.87	-0.322495	0.150224	-2.14676	0.0318127	0.247162	CXCR2
441191	585.185	-0.347294	0.16181	-2.14631	0.0318485	0.247313	RNF216P1
22808	748.789	-0.394591	0.18387	-2.14603	0.0318708	0.247359	MRAS
57526	15.0439	3.82212	1.78127	2.14572	0.031895	0.247419	PCDH19
79158	6644.05	0.269176	0.125464	2.14545	0.031917	0.247463	GNPTAB
54832	4809.52	0.227947	0.106282	2.14473	0.0319741	0.247779	VPS13C
2125	8.38259	2.35275	1.09731	2.14411	0.032024	0.247785	EVPL
51599	55.0151	1.2131	0.565778	2.14413	0.0320224	0.247785	LSR
29896	1276.15	0.299875	0.139859	2.14412	0.0320235	0.247785	TRA2A
285203	840.703	0.287684	0.134238	2.14309	0.032106	0.248165	EOGT
113457	10.2493	2.70059	1.2601	2.14316	0.0321003	0.248165	TUBA3D
9955	55.1856	0.86411	0.403375	2.1422	0.0321772	0.248529	HS3ST3A1
9671	18.4232	2.43563	1.13703	2.14209	0.0321859	0.248529	WSCD2
6059	2390.43	0.221753	0.103559	2.14131	0.0322489	0.248684	ABCE1
10018	1239.75	-0.310384	0.14497	-2.14103	0.0322719	0.248684	BCL2L11
84131	488.177	0.448688	0.209518	2.14153	0.0322314	0.248684	CEP78
3684	5615.92	0.31088	0.145194	2.14113	0.0322632	0.248684	ITGAM
5351	6652.43	-0.230814	0.107878	-2.13958	0.0323889	0.249459	PLOD1
29028	640.142	0.648055	0.3031	2.13809	0.0325095	0.250005	ATAD2
7862	1834.51	-0.220476	0.103105	-2.13836	0.0324875	0.250005	BRPF1
921	22.9518	7.23811	3.38505	2.13826	0.0324959	0.250005	CD5
100506258	125.378	0.90634	0.423958	2.13781	0.0325323	0.250054	LOC100506258
2771	44423.8	-0.282565	0.132203	-2.13736	0.0325686	0.250205	GNAI2
376267	82.487	-1.51588	0.7093	-2.13715	0.032586	0.250212	RAB15
25903	4072.7	-0.325271	0.152291	-2.13585	0.0326914	0.250894	OLFML2B
5118	124.155	-1.33182	0.623782	-2.13507	0.0327555	0.251131	PCOLCE
80210	183.217	0.845162	0.395937	2.13459	0.0327948	0.251243	ARMC9
5705	3561.56	-0.304689	0.142756	-2.13433	0.0328159	0.251243	PSMC5
81622	9103	-0.322509	0.151109	-2.13428	0.0328199	0.251243	UNC93B1
84984	268.068	-0.415517	0.194842	-2.13258	0.032959	0.251924	CEP19
114327	94.6827	1.11036	0.520619	2.13276	0.032944	0.251924	EFHC1
9814	384.611	0.382846	0.179502	2.13283	0.0329389	0.251924	SFI1
55227	149.942	-0.590982	0.277212	-2.13188	0.0330166	0.251983	LRRC1
7132	8964.82	-0.326775	0.153265	-2.13209	0.0329996	0.251983	TNFRSF1A
54207	8.51987	3.38182	1.58703	2.13092	0.0330959	0.252461	KCNK10
7098	105.919	1.02033	0.478871	2.1307	0.0331137	0.252469	TLR3
79754	1603.67	-0.259676	0.121958	-2.12923	0.0332354	0.253141	ASB13
286262	514.538	-0.362703	0.17034	-2.12928	0.0332309	0.253141	TPRN
9989	1162.36	-0.279678	0.13138	-2.12877	0.0332729	0.253184	PPP4R1
9791	4037.06	0.174909	0.0821649	2.12876	0.0332745	0.253184	PTDSS1
128866	8914.45	-0.19694	0.0925584	-2.12774	0.033359	0.253699	CHMP4B
4122	2349.11	-0.276534	0.130051	-2.12634	0.0334746	0.254451	MAN2A2
9905	1766.35	0.320278	0.150674	2.12563	0.0335341	0.254675	SGSM2
6697	1351.7	-0.334223	0.157238	-2.12559	0.0335377	0.254675	SPR
54890	2824.63	-0.21402	0.100698	-2.12537	0.0335558	0.254684	ALKBH5
79171	3467.52	-0.25321	0.119167	-2.12484	0.0336	0.254891	RBM42
993	142.549	1.31592	0.619593	2.12385	0.0336828	0.255391	CDC25A
124808	863.981	0.288882	0.136163	2.12158	0.0338731	0.256354	CCDC43
83992	2848.72	-0.239604	0.112921	-2.12188	0.0338476	0.256354	CTTNBP2
414777	575.148	0.449315	0.211751	2.12191	0.0338455	0.256354	HCG18
5176	24093.5	-0.262042	0.123516	-2.12153	0.0338776	0.256354	SERPINF1
9063	828.076	0.235002	0.110814	2.1207	0.0339474	0.256754	PIAS2
51068	1120.95	0.254644	0.12009	2.12044	0.033969	0.256789	NMD3
1316	3646.61	-0.290328	0.136962	-2.11977	0.0340252	0.257085	KLF6
905	1294.61	0.292263	0.137928	2.11896	0.0340941	0.257476	CCNT2
402665	187.338	-0.943502	0.445328	-2.11867	0.0341186	0.257533	IGLON5
83695	936.757	-0.263783	0.124552	-2.11785	0.0341881	0.257911	RHNO1
29062	1596.48	0.227445	0.107403	2.11767	0.0342027	0.257911	WDR91
79896	93.9437	0.67138	0.317102	2.11724	0.0342397	0.258061	THNSL1
148281	1662.51	0.309506	0.146322	2.11524	0.0344098	0.259214	SYT6
56970	3135	-0.191981	0.0907886	-2.11459	0.0344645	0.259238	ATXN7L3
284996	5626.81	-0.270995	0.128144	-2.11476	0.03445	0.259238	RNF149
57466	1641.64	-0.207485	0.0981168	-2.11467	0.0344577	0.259238	SCAF4
10929	1163.24	0.415241	0.196412	2.11413	0.0345039	0.259405	SRSF8
80139	988.547	0.409425	0.193709	2.1136	0.0345491	0.259616	ZNF703
1938	46628.6	0.153607	0.0726921	2.11312	0.0345908	0.259801	EEF2
10043	9241.8	-0.270612	0.12814	-2.11185	0.0346994	0.260358	TOM1
340385	124.57	-0.692785	0.328018	-2.11203	0.0346836	0.260358	ZNF517
83642	1621.62	-0.228385	0.108167	-2.1114	0.0347378	0.260387	SELENOO
677838	84.5456	0.615079	0.291295	2.11154	0.0347263	0.260387	SNORA61
4858	32.8632	2.85532	1.35285	2.1106	0.0348066	0.260774	NOVA2
55218	1377.55	-0.239036	0.113313	-2.10952	0.0348994	0.261339	EXD2
11149	719.591	-0.229043	0.108587	-2.1093	0.0349186	0.261354	BVES
120	1581.8	0.247545	0.117461	2.10747	0.0350766	0.261502	ADD3
8315	1407.07	-0.215344	0.102136	-2.1084	0.0349965	0.261502	BRAP
1058	44.5898	1.34895	0.63978	2.10845	0.0349918	0.261502	CENPA
57338	68.1172	2.25346	1.06897	2.10807	0.0350248	0.261502	JPH3
84279	577.45	0.323071	0.15329	2.10757	0.0350681	0.261502	PRADC1
710	1780.68	-0.310858	0.147426	-2.10857	0.0349816	0.261502	SERPING1
348932	34.6665	2.30114	1.09172	2.1078	0.0350482	0.261502	SLC6A18
23051	594.299	0.341875	0.162221	2.10747	0.0350768	0.261502	ZHX3
9150	1726.52	-0.16701	0.0792651	-2.10698	0.0351192	0.261689	CTDP1
84809	488.418	0.461997	0.219419	2.10555	0.0352437	0.26246	CROCCP2
5616	459.15	0.449694	0.213605	2.10526	0.0352684	0.26246	PRKY
5686	2306.21	-0.204164	0.096981	-2.10519	0.0352747	0.26246	PSMA5
6117	4060.28	0.180741	0.0858989	2.10411	0.0353685	0.263028	RPA1
23145	32.4982	1.50493	0.715741	2.10261	0.0354995	0.263872	SSPO
26268	1757.76	0.214993	0.1023	2.10159	0.0355888	0.264277	FBXO9
79801	265.748	0.739901	0.352041	2.10174	0.0355756	0.264277	SHCBP1
144455	105.326	-0.842619	0.401055	-2.101	0.0356407	0.264435	E2F7
6676	36.6695	1.16017	0.552212	2.10095	0.0356452	0.264435	SPAG4
51234	1432.07	-0.387077	0.184376	-2.09939	0.0357827	0.265197	EMC4
23062	6213.32	0.273914	0.130474	2.09939	0.0357829	0.265197	GGA2
3899	30.0874	2.93545	1.39885	2.09848	0.0358632	0.265529	AFF3
113178	2668.64	-0.192199	0.0915984	-2.09828	0.0358804	0.265529	SCAMP4
9473	2827.22	-0.308129	0.146846	-2.09831	0.0358774	0.265529	THEMIS2
10635	372.775	0.289397	0.137994	2.09717	0.0359782	0.265993	RAD51AP1
9462	1854.05	0.231444	0.110355	2.09728	0.0359688	0.265993	RASAL2
23404	431.12	0.56316	0.268622	2.09648	0.0360396	0.266316	EXOSC2
[truncated: 13,302 more rows]

## Sheet: Sheet4
	DAM			Proliferative			MHC			Homeostatic			IFN
MITF overexpression signature	iMGL2_8	[MITF Overexpres] and [DAM]:	overlap pval	iMGL6_9_10	[MITF Overexpres] and [prolif]:	overlap pval	iMGL3_4_7	[MITF ox] and [MHC]:	overlap pval	iMGL5	[MITF ox] and [homeo]:	overlap pval	iMGL11	[MITF ox] and [ifn]:	overlap pval
GPR37L1	CCL4	MITF	1.21718e-12	HIST1H4C	NEK2	0.00818437	FCER1A	ACY3	0.000259432	VSIG4	SQLE	1.50887e-09	ISG15	GPNMB	0.920122
EZHIP	CCL3	HTRA4	-11.9146	CENPF	CKAP2L	-2.08701	HLA-DPB1	ACAT2	-3.58598	MT-ND5	ACY3	-8.82135	MX1		-0.0361546
CEP83-DT	SPP1	SQLE		MKI67	MCM10		HLA-DQB1	MIR503HG		C1QA	DHCR24		IFI6
CAV1	GPNMB	GYPC		TOP2A	ANLN		CD207	TLR10		STAB1	FADS1		IFIT1
JCAD	SOD2	FADS1		HMGB2	ASPM		HLA-DQA1	MYBPH		PGA5	HMGCS1		IFITM3
CLDN24	CCL4L2	CD52		TUBB	GINS2		CD1E	FDFT1		MT-ND4	ACAT2		IFIT3
CICP25	CXCL8	HMGCS1		PCLAF	PLK4		ACY3	FDPS		MT-CYB	MSMO1		EPSTI1
ISLR	LGALS3	ACAT2		TYMS	FADS2		HLA-DPA1	RGS16		CRYBB1	IDI1		STAT1
SLC7A9	CTSD	STARD4		STMN1	SQLE		HLA-DRA	CX3CR1		AGR2	FDFT1		PARP14
HS3ST2	CTSL	DHCR7		UBE2C	ACY3		HLA-DRB1	NEAT1		C1QB	FDPS		LY6E
MCM3AP-AS1	FUCA1	MSMO1		TUBA1B	DHCR24		CD1C	ADGRG1		RNASE2	SCD		IFIT2
GREM1	FABP5	LPL		NUSAP1	FADS1		CD74	EBP		C1QC	INSIG1		RNF213
SLC28A1	APOC1	IDI1		H2AFZ	HMGCS1		TIMP1	DBI		SCD	CX3CR1		EIF2AK2
UROC1	FTH1	FDFT1		TPX2	ACAT2		CCL22	PRKCB		CD163	OLR1		MX2
VIPR1	PLA2G7	TMEM97		KPNA2	MSMO1		LTB	FCGBP		RNASET2	NEAT1		OAS3
SSTR2	C15orf48	SC5D		HMGN2	IDI1		S100A10	NAP1L1		FSCN1	GPNMB		SAMD9L
NCCRP1	CTSB	FDPS		CDK1	LINC01235		CST7	GAPT		MT-ND4L	RAB42		XAF1
MLXIPL	SELENOP	SCD		ASPM	FDFT1		FCGBP			SQLE	FCGBP		HERC5
LIPG	ASAH1	INSIG1		PTTG1	TMEM97		CLEC10A			MT-ND3	C3		CMPK2
NEK2	APOE	HMGCR		CCNB1	FDPS		S100A6			HMGCS1			MT2A
TVP23A	CSTB	OLR1		RRM2	RGS16		IL7R			MT-CO3			PARP9
LGI3	MS4A7	NEAT1		HMMR	INSIG1		CREM			DAB2			SP110
CYP3A5	ABCA1	CYP27A1		HMGB1	HMGCR		JAML			ID3			BST2
WDR31	LIPA	CADM1		TUBB4B	DERL3		C12orf75			RETN			UBE2L6
LOC143666	NEAT1	KLHL6		SMC4	LMO7		S100A4			IDI1			IFITM2
TSKU	SQSTM1	SORL1		CKS1B	EBP		PLAC8			MSMO1			OAS1
DHRS9	CCL3L1	SLC5A3		H2AFX	ERG28		RGS16			CCND1			RSAD2
DCSTAMP	TXN	GPNMB		DUT	ITGA6		PHLDA1			FCGR3A			IFI35
ITGAD	MTRNR2L1	DBI		UBE2S	TPGS2		SYNGR2			FDPS			TNFSF13B
CKAP2L	GM2A	MYO1E		TMPO	SNCA		JUND			FCGR1A			TRIM22
SLC28A3	CD9	ABCC5		CCNB2			PKIB			PLD3			TNFSF10
MCM10	RAB42	HOMER3		FAM111A			BASP1			MT-ND2			LAP3
ANLN	ADAMDEC1	ITGAX		CENPE			HLA-DMA			FCGRT			IFI16
GABRR2	CD83	GNB4		DEK			PRDX6			IGF1			PLSCR1
ASPM	VSIG4	RAB42		TUBA1C			PPM1N			BST2			OAS2
TDRD9	NPL	SNCA		CDC20			FGL2			NISCH			SAMD9
NTRK3	CD163	USP53		CENPM			SLC18A2			FADS1			DDX60L
SPRY1	STAB1	PABPC4		HELLS			CD9			NRP1			IRF7
GINS2	ARL4C			BIRC5			CKB			CMKLR1			APOL6
MITF	CREG1			AURKB			SRGN			S100B			ADAR
NPTXR	IGF1			CKS2			TMSB10			INSIG1			DDX58
LDLR	CTSA			GTSE1			IL18			SERPINF1			ISG20
NAV3	MGST3			PCNA			YWHAH			MT-ATP6			TYMP
PLK4	HMOX1			CDKN3			FTH1			SMYD3			PSME2
PAQR5	CD36			SMC2			RAMP1			MT-CO2			CCL2
FADS2	INSIG1			NCAPG			CIITA			MTUS1			OASL
BTN2A2	GAPLINC			ZWINT			PTMS			SERPINB6			RABGAP1L
HTRA4	DBI			H2AFV			ENTPD1			IGFBP4			DTX3L
SQLE	TREM2			KNL1			FILIP1L			C3			SSB
ACY3	CD68			TK1			HERPUD1			FDFT1			IFITM1
MMRN1	MTRNR2L8			DLGAP5			CSF2RA			CLEC11A			IFIH1
CDH1	PSAP			ARL6IP1			ICAM3			TMIGD3			STAT2
MIR600HG	MAFB			PLK1			SH3BGRL3			IFI6			C19orf66
PTPRG	RGS1			MCM3			HLA-A			ACAT2			HLA-B
DLEC1	DNASE2			NUCKS1			CXCL16			TUBA1A			NMI
GYPC	CHI3L1			DTYMK			BID			IDH1			HLA-E
DCAF4L1	CD63			PHF19			LCP1			ADAP2			DDX60
DHCR24	NRP1			TMEM106C			TACSTD2			PLBD1			FGL2
SH3RF3	MRC1			CDKN2C			ALOX5AP			ITGAM			CHMP5
INPP5A	SCD			CEP55			SERPINB9			ID2			PNPT1
CYP51A1	SDS			HIST1H1B			C12orf45			CYBB			B2M
SYT2	ATP6V1F			FEN1			SMCO4			DHCR24			PSMB9
FADS1	DAB2			ANP32E			MALAT1			MNDA			HLA-C
LOC283194	CTSS			AURKA			PPA1			MAF			TRIM14
INKA1	LY96			ATAD2			ADGRG1			CD33			TIMP1
CD52	SAT1			CKAP2			REL			NPC2			TRIM25
HMGCS1	A2M			NDC80			CD1A			CX3CR1			DNAJA1
MPDZ	LGMN			HMGB3			VASP			S100A9			IFI44L
SLIT3	ATP1B1			RRM1			PLSCR1			FTL			LGALS9
TNNI2	PLD3			CCNA2			MALT1			GATM			TFEC
ACAT2	TIMP2			KIF11			P2RY13			BIN1			MARCKS
KCNQ1OT1	SGK1			ANP32B			PSTPIP2			CBX3			USP18
RYR1	UGCG			TROAP			IFITM2			LITAF			SHISA5
AGPAT4-IT1	TGFBI			MCM5			RBPJ			SH3BGRL3			HELZ2
SCIN	MALAT1			ESCO2			NCF1			PTMS			TRIM56
BCAN	MSR1			RANBP1			TXNIP			SMCO4			SIGLEC1
PIEZO2	FTL			CLSPN			S100A8			HLA-DMA			NT5C3A
PCDH20	FCGR3A			SMC1A			ASGR2			BASP1			HERC6
SULT1C2	RAP2B			MCM6			RALA			CD74			IFI44
STARD4	SLCO2B1			NASP			ACTB			GPNMB			RTCB
SHISAL2A	TALDO1			IDH2			SLC29A1			PTMA			TRIM5
PKDCC	TXNRD1			RAD21			MS4A6A			PLA2G7			CKB
SLC15A2	CTSZ			MCM7			TSPAN33			IVNS1ABP			ZC3HAV1
DHCR7	MAF			PTMA			HLA-B			LCP1			HLA-DPA1
PNPLA3	GSTO1			SGO2			GPRIN3			SLC18A2			DRAP1
SREBF2	NFE2L2			KIF20B			FAM107B			CTSH			HLA-DRB1
SLC2A5	PMP22			CENPA			PXDC1			SUB1			MNDA
MIR503HG	TMEM251			CENPK			CST3			MTRNR2L1			GMPR
MSMO1	PYGL			GINS2			GPX3			SMS			UNC93B1
MVK	AP1B1			HIST1H1D			NAMPT			CD1C			TMSB10
LINC00342	SGPL1			CDCA3			VIM			FABP5			IFIT5
LPL	PDE4DIP			S100A8			HIP1			FTH1			XRN1
IDI1	FNIP2			TACC3			RFLNB			ANXA2			TENT5A
ITGA7	SLC11A1			CENPW			HLA-DOA			RGS1			PML
TLR10	TTYH3			DNMT1			PLEKHO1			CD207			PPM1K
MMAB	GYPC			NCAPD2			LSP1			HERPUD1			C1QA
CEACAM1	TUBA1A			RPA3			CKLF			CIITA			APOC1
MYBPH	HMGCS1			JPT1			CORO1A			FXYD5			STMN1
FYCO1	SDCBP			MCM4			GAPT			PLSCR1			CTSD
PDGFA	LIMS1			LMNB1			CCR6			PHLDA1			H2AFZ
RASGEF1C	PHLDA1			CBX5			AC098679.1			LMO4			GPNMB
TNFRSF11A	TIMP3			SIVA1			CX3CR1			OLR1			MTRNR2L1
LOC100506585	SCARB2			GGH			MIR503HG			HMOX1			PCLAF
P2RX1	MTRNR2L12			RAD51AP1			FXYD5			ATP2B1			MTRNR2L8
NSUN5P2	LAMP1			MYBL2			S100A9			PPA1			ASAH1
ADCY3	GLMP			LDHA			SUB1			RAB42			CTSL
MS4A4E	CCL20			SHCBP1			ETS2			FCER1A			TYMS
PGBD4	CD84			DHFR			RHOC			PKIB			PLA2G7
AMDHD1	ANXA2			SFPQ			GPR183			ANP32B			TOP2A
ERVK13-1	CST7			MAD2L1			ALDH2			HMGB2			HMGB2
LINC01235	MPP1			FOXM1			CDKN1C			APOC1			CENPF
UST	CPVL			HIST1H1C			CD86			CENPF
PRTFDC1	HSD17B14			HP1BP3			LYZ			CD63
P2RY12	CYSTM1			KIF14			MTR			CSF2RA
FDFT1	CYP27A1			SLBP			LST1			LINC01480
TMEM97	ATP6V1G1			FBXO5			CYTIP			SLC29A1
SC5D	GLA			UBE2T			PRELID1			LGALS3
LSS	ACP5			CKAP2L			COTL1			PCLAF
C1orf112	CEBPB			ANLN			SMAP2			MKI67
SLC1A3	BMP2K			KIF23			PYCARD			RBPJ
FLNB	SLC15A3			PRKDC			ZNF706			NUSAP1
ACACA	GNB4			CARHSP1			NABP1			DEK
NSUN5P1	MSMO1			FDPS			CD83			HMGN2
SEC31B	TGFBR1			SKA2			RUNX3			CKLF
FDPS	IDI1			CENPU			FUT7			SQSTM1
FCGR1CP	GPR34			FANCI			CTTNBP2			CDK1
RGS16	ABCC5			KIF22			DOK2			C12orf75
LOC729737	BRI3			USP1			BHLHE41			JUND
CCND2	GRN			HNRNPAB			PLEK			TYMS
HERC2P2	PLAUR			BUB1B			GNA15			YWHAH
SCD	TFRC			PTMS			RPL10A			DUT
INSIG1	IGFBP4			SPC25			GPAT3			ASAH1
CTLA4	SLC7A8			RAN			ACTG1			JAML
SLC29A2	SQLE			UHRF1			FBXO2			CLEC10A
HMGCR	PLXND1			SMC3			AP1S2			TPX2
P2RX7	PLIN2			FADS1			TSPO			SPP1
GAS2L3	GNS			CKAP5			SYTL3			RUNX3
SOCS6	BCL2A1			FAM111B			TNFRSF18			TOP2A
HSD17B7	VAT1			MZT2B			LINC01480			HIST1H4C
FGL1	SLAMF7			EZH2			ACAT2			CCL4
PLXNA1	TNFRSF14			BRCA2			JCHAIN			CD14
AMY2B	ATOX1			MT-ND6			GPR84			CCL3
FLVCR1	PRDX1			SNRPB			PALLD			CYP1B1
CX3CR1	ADAM9			MIS18BP1			FAM129A			CTSD
MYO10	HTRA1			HNRNPA2B1			PAK1			LTB
SCML1	RNASE6			CDCA8			CHST2			NEAT1
DYRK4	ACAT2			MZT2A			FLNA			FCGBP
TTN	GRINA			LSM5			NEAT1			MMP9
SESN3	OLR1			C21orf58			RPL18A			CTSB
BANK1	LAMP2			NEK2			SAT1			ACY3
GK5	CTNNB1			KIFC1			PPP1R14B			MTRNR2L12
KCNC4	HM13			KIF2C			SSPN			MTRNR2L8
DERL3	SRGN			NUF2			GCA			APOE
OLR1	GALC			LBR			C1QBP
SNAI3-AS1	MBD4			SRSF3			NME1
DUSP27	USP53			LSM4			C15orf48
HAGHL	GNPDA1			BARD1			CLNK
RGL4	FADS1			ACAT2			NAP1L1
DNHD1	ATP6AP1			BRCA1			GLIPR1
TSC22D3	UBA6			MSH6			ANXA1
NEAT1	FDPS			ARHGAP11A			RPL5
PIK3R6	MMP14			PARP1			COMMD6
RAB11FIP4	RNF13			DDX39A			PSMC4
PXN	ATP6V0D2			PRR11			ITGB1
LRG1	GCLC			GMNN			EEF1B2
NBEAL2	GSR			NCAPD3			MPZL2
GARS-DT	GLUL			CALM3			CNN2
TMEM106B	M6PR			TTF2			ERCC1
CES4A	ABCG1			ZDHHC12			PFN1
LOC283922	RNASE1			BUB3			PILRA
CYP27A1	SERPINF1			ORC6			NCL
RHOBTB2	LACC1			ALYREF			BTG1
PIK3IP1	LPL			CDCA2			APBB1IP
CNIH3	SNX6			MELK			S100B
TP53I11	NQO1			ACY3			IL1B
PFKP	PLXDC2			PSIP1			LIMD2
CARD11	MFSD1			HSP90AA1			NET1
CADM1	ATP6V1D			ASF1B			SUSD3
HPGDS	ENG			DCTPP1			PSMB9
PPP1R12B	ANXA6			NCAPG2			PLP2
RTTN	GABARAPL2			MND1			STK17A
BCAT1	CCR1			PRC1			TYMP
KLHL6	SDC2			CCNF			PPP1R12A
B3GALNT1	CD52			CENPN			AKR7A2
CYTH3	FCGR2A			HJURP			TIFAB
GNG7	HEXA			HIST1H1E			ACAP1
ADGRG1	PRKAR1A			MAZ			LAMP3
PSD3	CMKLR1			BUB1			AES
NAV1	MARCKS			RACGAP1			HLA-C
LMO7	SMYD3			SNRNP25			PRDX5
GAL3ST4	CXCL16			KIF15			STK17B
EBP	MMD			PSMC3			MYL12B
TRIM3	BEX3			RBBP7			IL10RA
SLFN11	MYO1E			HIST2H2AC			GDI2
XRCC3	NEU1			CDCA5			DENND1B
RAB38	ADA2			NCAPH			TLR10
ERG28	IER5L			TPR			APEX1
SORL1	HIF1A			HNRNPA1			RPL3
SLC25A23	SMPDL3A			NUDT1			LGALS12
SRGAP3	VEGFB			LIG1			PEA15
SLC5A3	NCOA4			PAICS			DAPP1
ITGA6	SNHG12			NSD2			IGSF6
CLCN6	ATP6V1C1			DEPDC1			CDK2AP2
CITED4	SLC16A10			XRCC5			IRF4
GPNMB	PILRA			HIRIP3			RHOG
DBI	SH3PXD2A			SNRPG			DSE
BTBD19	TMEM144			E2F1			EMP3
ILDR2	C5AR1			KIF4A			REEP5
LRRC37A6P	OTOA			CNTRL			AL034397.3
PER3	ZEB2			WDR76			RPS19
MYO1E	TGFBR2			RPL39L			HSP90AB1
LYNX1	DOCK4			DCK			RPS2
ABCC5	PRNP			CCDC34			MIF
HOMER3	SERINC1			PA2G4			ARPC1B
CD37	FABP3			KNSTRN			IER5
SLC18B1	NPC2			DBF4			CARD9
CCNL2	MERTK			CDC25B			TRPM4
MVD	GPR183			DCTN3			CALM1
PTCH2	ELOC			DIAPH3			DDX21
ITGAX	LRP1			TCF19			RPL7A
SLC17A9	HAVCR2			DNAJC9			RPSA
TTC3	PABPC4			LGALS1			RPL4
ZNF618	RTN4			HMGN1			DBI
FAM102A	BLVRB			HNRNPD			MYBPH
MTMR4	QKI			SSRP1			GAPDH
KCNC3	GAS7			GSTP1			EHD1
EPB41L2	RGCC			HNRNPR			FABP5
SLC25A37	ARID5B			CIT			FDPS
CDH23	MGAT1			DTL			H3F3A
GLCE	ARL6IP1			CEP78			RPL23A
BNC2	LGALS1			SNRPD1			SPTBN1
FAM118A	CADM1			SPAG5			RPS14
ARHGAP21	GPX4			MXD3			TOP1
DOP1B	CREBRF			SAC3D1			PRKCB
DENND11	C4orf48			CCT5			ATP1B3
CCNG2	FAM20C			SUZ12			HLA-E
TMEM255A	APLP2			BANF1			CXXC5
FCGR1B	PDK4			CDT1			B4GALT1
LPAR5	ZMAT3			GGCT			EBP
TPGS2	FDFT1			SPC24			RPL8
KCNQ3	ABHD12			CCNE2			JAK1
GNB4	ZSCAN16-AS1			NOP56			CDC42BPA
TRAF3IP3	LINC01094			ATAD5			SLC38A2
RAB42	FOLR2			EBP			PNRC1
TBL2	HSD17B4			SRSF2			RPL22L1
KDM5D	AKR1B1			PPM1G			METTL7A
LTA4H	RAB31			CBX3			PTPRE
FECH	ZFYVE16			LSM3			FGR
TMEM263	C1QA			CENPX			FAM89B
PRKCB	TLR4			UQCC2			NUDT8
PPARD	FAM213A			CTCF			IL17RA
NLN	SGTB			SUPT16H			FAM49A
TMEM218	CLN8			CDC6			GTF3A
PANK3	TMEM123			CDKN2A			KCNK6
SPSB1	IQGAP2			HNRNPA3			RPL6
HECTD2	LITAF			HMGA1			IVNS1ABP
GGT7	C6orf62			HPRT1			EIF5A
NOXA1	RASGRP3			MCM2			PLAGL1
FCGBP	IDH1			CRNDE			YPEL3
AGL	SLC5A3			NCL			CMTM6
RAPH1	WWP1			CIP2A			TEX30
MRE11	TCEAL9			SET			IL1RN
NAP1L1	MRPS6			HAT1			FDFT1
LPCAT1	NOP10			SRSF7			KRT18
SMIM3	IL4I1			FDFT1			RPS18
MEF2C	EEPD1			CALM2			ORAI2
SNCA	FCGR1A			LSM2			CLIC1
USP53	HTRA4			CHEK1			APRT
TNPO1	ATP6AP2			GPSM2			ASH1L
OIP5-AS1	SEZ6L2			UBALD2			RPL18
KIAA0513	AKAP6			PXMP2			TMCC3
SGK3	ATP6V1B2			ANAPC11			RPS7
OGT	ITGAX			TFDP1			PSMB8
RMND5A	SLC40A1			TIMELESS			MT-ATP6
DELE1	AMDHD2			H1FX			BAIAP2
SUGP2	HEXB			SRSF10			CCND3
PAPOLG	KCTD12			RPL22L1			MYL12A
C3	UBASH3B			SVIP			2023-03-01
GAPT	CDKN1A			HDGF			SPINT2
ADIPOR2	RALA			CCDC18			PSME2
RHOB	CLTC			HSPD1			MYOF
PABPC4	ATP6V0B			CENPH			LGALS1
EIF3E	ITGAV			VIM			CCT2
INTS10	TNFRSF1B			HNRNPH3
MTHFR	PLXNC1			MZT1
PRR5L	TRDN			HSPE1
SMG1	SLAMF8			HMG20B
CERT1	TMEM97			CDCA7
TWSG1	COL4A3BP			PPIA
FAR1	KCNAB2			LYZ
SESN1	TLR2			RFC4
SNX13	GATM			TTK
LYRM7	OSBPL1A			HNRNPF
EIF3L	TBC1D4			TUBG1
ETNK1	CYB561A3			TPI1
EIF4B	KLHL6			HNRNPM
SSBP3	HNMT			NME1
PITHD1	NAGK			KHDRBS1
CPNE3	PLEKHB2			PGP
MAT2A	RIT1			TUBA1A
	TPP1			YWHAQ
	FCGRT			KIF20A
	OSTM1			ILF2
	RGL1			E2F8
	MYO9B			DDB2
	CPEB4			HNRNPUL1
	RASSF4			KPNB1
	SAMSN1			PRIM1
	DUSP4			CTNNAL1
	C3AR1			TMEM97
	SNCA			MMS22L
	ANXA4			POLQ
	ITM2B			SPDL1
	RENBP			RMI2
	GK			B3GNT5
	MT-ND5			ENY2
	CYFIP1			ANXA1
	RRAGD			UBB
	NISCH			MCM10
	TSPAN4			RFC1
	CRYBB1			SAPCD2
	SPART			POLD3
	RNASE2			FUS
	TNFAIP2			SAMD1
	IFI30			COX8A
	PGD			MRPL51
	RAB20			EIF4EBP1
	SOAT1			CMC2
	RNF149			TOPBP1
	SNX24			PIF1
	ALAS1			XRCC6
	SMS			HSP90B1
	ADAM28			WEE1
	ID3			CSE1L
	NCEH1			WDR34
	ADORA3			RIF1
	TPD52L2			LMNB2
	NENF			RFC3
	SLC11A2			PTGES3
	WDR26			RPS27L
	SERPINB6			LMO7
	ZFAND5			BRI3BP
	SLC38A6			RBMX
	NUAK1			CENPL
	UBL3			CHCHD2
	RAB1A			RBBP8
	GABARAPL1			PAXX
	ANOS1			RUNX3
	FAM45A			GMPS
	SC5D			SNRPE
	TMEM70			PKMYT1
	LHFPL2			C19orf48
	PEBP1			H3F3A
	NAMPT			ENO1
	WARS			CDK2AP2
	SORL1			ENHO
	N4BP2L2			PPP1R14B
	LINC01857			VRK1
	ME1			POLR3K
	ATP6V0E1			INCENP
	P2RX4			LRR1
	GNA13			SNRPD3
	STARD4			EIF1AX
	SIRPA			GLRX5
	MITF			CHAF1A
	GOLIM4			XPO1
	ADI1			H3F3B
	RAB13			EIF5A
	OAT			DEPDC1B
	TP53INP1			NME4
	FNDC3B			PGAM1
	PLA2G15			ATP5MC1
	CANX			PDCD5
	CNRIP1			BTG3
	GCLM			CDKN2D
	KLHDC8B			RFC2
	SEC22B			HSPB11
	LAPTM4A			DDX21
	IGF2R			ECT2
	CDS2			DHCR24
	FERMT3			TAGLN2
	SLC37A2			BAX
	AAK1			ERH
	MT2A			UNG
	KCNE3			SGO1
	HS3ST1			RAD51C
	GADD45B			SMCHD1
	CRTAP			ID2
	MNDA			CEP152
	KCTD7			MRPL17
	SUCNR1			FABP5
	GGA1			PSMA4
	SLC17A5			SAE1
	PTCRA			CDK5RAP2
	HMGCR			EXOSC8
	RRAGC			HSPA8
	CALM3			RHEB
	HOMER3			ITGB3BP
	NINJ1			YBX1
	TPST2			COX20
	SNX27			CASP8AP2
	AP2A2			ECI1
	ASAP1			IFI16
	ELL2			HADHA
	SLC36A1			HERC5
	DHCR7			SUMO2
	WSB1			ACTG1
	MYO5A			VDAC3
	GPR82			CDC45
	PECAM1			RANGAP1
	KLHL24			ITGA6
	MTUS1			HNRNPC
	RHOQ			FANCD2
	ADAP2			SLC25A1
	MAP1LC3B			CEP57
	ISCU			CAND1
	EVI2A			YWHAZ
	WBP2			HNRNPH1
	ANXA5			C1QBP
	RDH11			SERBP1
	SERPINI1			TIMM10
	TKT			MPHOSPH9
	CD28			AKR7A2
	ATF3			MSH2
	LRPAP1			GAPDH
	ZC3H12C			HNRNPDL
	SLC39A1			CDKN1A
	EIF4A2			RCBTB2
	SMIM30			HSD17B11
	DMXL2			COX17
	UQCRB			NUP50
	MCOLN1			CACYBP
	MGAT4A			SAP30
	DENND2D			SRM
	SIGLEC1			SQLE
	AC244090.1			PARPBP
				PSMG2
				ARHGEF39
				PSMD2
				UBE2F
				LINC01235
				ALDH7A1
				SKA3
				ILF3
				RALY
				SF3A3
				RCCD1
				BLM
				RBM8A
				POLE4
				HAUS1
				RGS16
				PPDPF
				TRIOBP
				CKLF
				TXNDC12
				CCP110
				NETO2
				C12orf75
				SRP9
				BAZ1B
				NFATC2IP
				IDI1
				COMMD4
				FAM83D
				BCL2L12
				TMEM160
				PPP1CA
				C9orf40
				LRRFIP1
				CEP350
				ACTL6A
				TPGS2
				NRM
				ITGB1BP1
				GNAI2
				SNRPA1
				MS4A4A
				XRCC2
				TMEM71
				RBBP4
				NXT1
				PARP2
				POLE3
				YWHAE
				MIF
				MT-ATP6
				HLTF
				2023-09-07
				NHP2
				MRPS34
				CCL2
				VPS29
				MTPN
				THRAP3
				POLD2
				PSME2
				PAFAH1B3
				CDCA4
				CCT2
				EIF5B
				HMGCR
				MRPS26
				SDF2L1
				POP7
				G3BP1
				CYCS
				STIL
				NOP58
				TMEM107
				RNASEH2C
				S100A9
				TPM3
				MCM8
				NUDT8
				RPA2
				SCLT1
				EIF4G2
				CCDC14
				EMC9
				CKB
				UBE2I
				RAC2
				COPS3
				CCAR1
				TOP1
				HNRNPU
				OIP5
				FANCA
				SF3B2
				ANAPC15
				DERL3
				NOLC1
				PIN1
				PRDX2
				CDK4
				SKA1
				RPA1
				SLC1A5
				GINS1
				RAC1
				NONO
				DHX15
				SNCA
				LDHB
				SNRPF
				PSMG1
				HMGCS1
				CCDC167
				YEATS4
				PCBP1
				CENPS
				CHD4
				COQ2
				SRRT
				SRRM1
				RDX
				PCNT
				DCXR
				TRIM59
				MCUB
				EEF1E1
				ESPL1
				TRA2B
				CCT6A
				HNRNPK
				PNRC2
				SLC2A4RG
				TMEM258
				FAM129A
				HADH
				PSMB6
				RAB8A
				TRIM28
				EMP3
				IRF2BP2
				RNASE2
				ARPC2
				KIF18A
				ODF2
				MYO19
				MASTL
				YWHAH
				TCP1
				PLAC8
				BRIP1
				TMEM14B
				NCAPH2
				RFWD3
				KIF5B
				GNB2
				INSIG1
				ARL6IP6
				CENPC
				NPTN
				DNAJC8
				DHX9
				RBL1
				DSN1
				RBM25
				GNG5
				DCAF7
				MGME1
				BHLHE41
				VSIR
				RPL35
				APBB1IP
				PDS5B
				IQGAP1
				RABL6
				MBD2
				MRPL27
				ACOT7
				PLIN3
				PSMC5
				TOMM40
				ENSA
				TPM4
				MRPL12
				GPAA1
				DKC1
				NAP1L4
				BZW1
				KIF18B
				HAUS8
				MEA1
				MIS18A
				CCDC85B
				ACYP1
				BRD7
				TRNAU1AP
				H2AFY
				PRR13
				TAF15
				ACTR3
				HMGN5
				NUDC
				WDHD1
				PRDX3
				CDC25C
				COPRS
				G2E3
				DCP2
				UBA2
				MRPL11
				MTHFD1
				VDAC1
				HIST1H2BN
				HDAC2
				PKM
				MRPS18C
				TRMT112
				TIPIN
				CCDC88A
				RHNO1
				LSP1
				MRPL18
				NUMA1
				MCMBP
				ZNF367
				CALR
				RNF26
				CFL1
				EXOSC9
				E2F7
				FXYD5
				TMEM109
				IPO5
				GEN1
				SNRPA
				ACTB
				DDX46
				FKBP4
				HMGXB4
				MRPL57
				ARPC5L
				KMT5A
				ERG28
				IMPA2
				MTFR2
				CBFB
				HSP90AB1
				ATP5IF1
				PRRC2C
				RETN
				BRIX1
				ZWILCH
				ANP32A
				NDC1
				CDC42
				FIGNL1
				FKBP3
				TMED9
				HTATSF1
				NUDT21
				DYNLL1
				ASXL1
				DIAPH1
				LSM8
				MRPS16
				PBRM1
				RNF5
				TRIP13
				POC1A
				HIST1H2AH
				GPR183
				SASS6
				MAGOHB
				SFXN1
				LSM7
				PLK4
				SLC25A5
				SMC6
				SMARCB1
				NUCB2
				DNAJC21
				BAZ1A
				POLA2
				IK
				DAZAP1
				SON
				SLF1
				HACD3
				IRF8
				KIF2A
				JADE1
				DONSON
				SUB1
				RPSA
				AP1S2
				COTL1
				ARPC3
				ZFP36L2
				CEBPZ
				FUBP1
				ASGR2
				DDX6
				POLR2I
				PTTG1IP
				ATP5MC3
				SLC29A1
				PMF1
				NAA50
				HIST1H2BH
				KHSRP
				SNU13
				RBX1
				ACTR2
				SUN2
				NUP62
				ID1
				KNTC1
				ASRGL1
				NUP155
				SLIRP
				TRIR
				RFC5
				RECQL4
				EIF4A3
				UQCC3
				PSMA7
				RPS26
				GNB1
				MTHFD2
				E2F2
				POLA1
				PPA1
				GUSB
				CD1C
				PSMB2
				NRGN
				PSMB3
				MSMO1
				CLNS1A
				DSCC1
				HINT2
				RAD23A
				TEX30
				ODC1
				STK17A
				FAM122B
				RECQL
				SRSF4
				CLIC1
				FAM136A
				CELF2
				IPO9
				CENPP
				SNRPD2
				ARHGAP11B
				BTG2
				CCNI
				CNIH4
				COA1
				S100A4
				ARPP19
				PTBP1
				BOLA3
				KLF6
				FADS2
