# Supplementary material for: Exposure of iPSC-derived human microglia to brain substrates enables the generation and manipulation of diverse transcriptional states in vitro
Source: Nat Immunol. 2023 Jul 27;24(8):1382–90. doi: 10.1038/s41590-023-01558-2 (PMC10382323; doi:10.1038/s41590-023-01558-2)
Supplement: Supplementary file 11 — iPSC line information, also includes scRNA-seq summary data: mean QC values and numbers of cells per condition per line after filtration for iPSC-differentiated iMGLs. [file 41590_2023_1558_MOESM11_ESM.csv]

General Information
cell line	Experiment	Description	Race	Sex	Age.at.Sampling	APOE	TREM2_rs2234255_6:41127543:G:A	TREM2_rs143332484_6:41129207:C:T	TREM2_rs75932628_6:41129252:C:T
CW50118	single cell, lentivirus	CONTROL: NO COGNITIVE DECLINE (BASED ON COGNITIVE ASSESSMENT)	Caucasian	F	82 YR	e3/e3	0|0	0|0	0|0
CW70347	single cell	CONTROL: NO COGNITIVE DECLINE (SELF-REPORTED)	Caucasian	F	74 YR	e3/e3	0|0	0|0	0|0
CW50036	single cell, lentivirus	CONTROL: NO COGNITIVE DECLINE (BASED ON COGNITIVE ASSESSMENT)	Caucasian	F	73 YR	e3/e3	0|0	0|0	0|0
CW5008	lentivirus	CONTROL: NO COGNITIVE DECLINE (BASED ON COGNITIVE ASSESSMENT)	Caucasian	F	90 YR	e3/e3	0|0	0|0	0|0
CW50065	lentivirus	CONTROL: NO COGNITIVE DECLINE (BASED ON COGNITIVE ASSESSMENT)	Caucasian	F	74 YR	e1/e3, e2/e4	0|0	0|0	0|0
H1		NA	NA	M	NA	NA	NA	NA	NA
EGFP_WT	Figure 3	NA	NA	M	NA	NA	NA	NA	NA
EGFP_TREM2	Figure 3	NA	NA	M	NA	NA	NA	NA	NA
scRNAseq
Quality Control metrics						Number of Cells
Total_cells_postQC	Median_nUMI	Median_nGene	Median_Percent.mito			iPSC line	Untreated	Apoptotic neurons
41655	17607	3776	12			iCW50036	6011	4915
						iCW50118	10441	3901
						iCW70347	9576	6811
